# Supplementary material for: Candida expansion in the gut of lung cancer patients associates with an ecological signature that supports growth under dysbiotic conditions
Source: Nat Commun. 2023 May 9;14:2673. doi: 10.1038/s41467-023-38058-8 (PMC10169812; doi:10.1038/s41467-023-38058-8)
Supplement: Supplementary file 4 — Supplementary Data 1 [file 41467_2023_38058_MOESM4_ESM.xlsx]

## Sheet: diversity_alpha_rfit
Features	Index	form	covar	F	df1	df2	GroupLow	p.value	Eta2_partial	CI	CI_low	CI_high	RD	tauhat	test
Bacterial Species	Shannon	BG	Group	0.135779	1	71	0.039	0.713611	0.00190873	0.9	0	0.0489278	0.0309556	0.455971	Rfit drop.test
Bacterial Species	Simpson	BG	Group	0.00118038	1	71	0	0.972689	1.66248e-05	0.9	0	0	3.7645e-05	0.0637844	Rfit drop.test
Bacterial Species	ootu	BG	Group	1.7314	1	71	6.159	0.192465	0.0238054	0.9	0	0.11024	18.7367	21.6434	Rfit drop.test
Bacterial Species	Evenness	BG	Group	0.0072404	1	71	-0.002	0.932429	0.000101967	0.9	0	0.00843239	0.000364973	0.100816	Rfit drop.test
Fungal Genera	Shannon	BG	Group	0.347242	1	71	-0.086	0.557549	0.00486692	0.9	0	0.0108611	0.0960564	0.553254	Rfit drop.test
Fungal Genera	Simpson	BG	Group	0.588696	1	71	-0.04	0.445468	0.00822331	0.9	0	0.0753455	0.056924	0.19339	Rfit drop.test
Fungal Genera	ootu	BG	Group	0.611571	1	71	3.256	0.436797	0.00854012	0.9	0	0.07625	5.18431	16.9541	Rfit drop.test
Fungal Genera	Evenness	BG	Group	0.599547	1	71	-0.029	0.441322	0.00837362	0.9	0	0.0757767	0.0469463	0.156606	Rfit drop.test
Fungal Species	Shannon	BG	Group	0.0509649	1	71	-0.035	0.822041	0.0007173	0.9	0	0.0351038	0.0175063	0.686996	Rfit drop.test
Fungal Species	Simpson	BG	Group	0.0884119	1	71	-0.02	0.767074	0.00124369	0.9	0	0.0427413	0.0117239	0.26521	Rfit drop.test
Fungal Species	ootu	BG	Group	0.497606	1	71	4.937	0.482862	0.00695976	0.9	0	0.0715515	6.64499	26.7078	Rfit drop.test
Fungal Species	Evenness	BG	Group	0.189756	1	71	-0.02	0.664441	0.00266549	0.9	0	0.0540258	0.0164606	0.173492	Rfit drop.test
MetaCyc	Shannon	BG	Group	5.00226	1	71	-0.237	0.0284568	0.0658172	0.9	0.00380142	0.176604	1.20452	0.481591	Rfit drop.test
MetaCyc	Simpson	BG	Group	5.49481	1	71	-0.004	0.0218756	0.0718325	0.9	0.00577917	0.184832	0.0203541	0.00740847	Rfit drop.test
MetaCyc	ootu	BG	Group	3.19203	1	71	-10.536	0.0782671	0.0430239	0.9	0	0.143116	36.9238	23.135	Rfit drop.test
MetaCyc	Evenness	BG	Group	4.76854	1	71	-0.04	0.0322902	0.0629356	0.9	0.00290119	0.172586	0.166879	0.0699917	Rfit drop.test
EC	Shannon	BG	Group	2.85867	1	71	-0.082	0.0952683	0.0387046	0.9	0	0.136219	0.292651	0.204746	Rfit drop.test
EC	Simpson	BG	Group	1.02413	1	71	0	0.314979	0.0142192	0.9	0	0.0904976	0.000262365	0.000512369	Rfit drop.test
EC	ootu	BG	Group	0.507193	1	71	-15.91	0.47869	0.0070929	0.9	0	0.0157851	25.6245	101.044	Rfit drop.test
EC	Evenness	BG	Group	1.69023	1	71	-0.008	0.197775	0.0232525	0.9	0	0.109188	0.0213551	0.0252689	Rfit drop.test
KO Term	Shannon	BG	Group	2.1167	1	71	-0.105	0.150107	0.0289496	0.9	0	0.119678	0.330281	0.312071	Rfit drop.test
KO Term	Simpson	BG	Group	0.598093	1	71	0	0.441874	0.00835348	0.9	0	0.0757191	0.000124799	0.000417324	Rfit drop.test
KO Term	ootu	BG	Group	1.24791	1	71	-86.623	0.267719	0.0172726	0.9	0	0.0971913	201.481	322.909	Rfit drop.test
KO Term	Evenness	BG	Group	1.3563	1	71	-0.01	0.248077	0.0187448	0.9	0	0.100263	0.0213792	0.0315256	Rfit drop.test
KEGG Pathway	Shannon	BG	Group	2.00225	1	71	-0.036	0.161437	0.0274272	0.9	0	0.116946	0.107592	0.107472	Rfit drop.test
KEGG Pathway	Simpson	BG	Group	1.65025	1	71	-0.001	0.2031	0.022715	0.9	0	0.108157	0.0028949	0.00350843	Rfit drop.test
KEGG Pathway	ootu	BG	Group	0.186154	1	71	-0.5	0.667444	0.00261503	0.9	0	0.0537251	0.232495	2.49788	Rfit drop.test
KEGG Pathway	Evenness	BG	Group	1.6506	1	71	-0.008	0.203054	0.0227197	0.9	0	0.108166	0.0187122	0.0226732	Rfit drop.test
Phage Contig	Shannon	BG	Group	0.332454	1	71		0.566041	0.00466062	0.9	0	0.0635131	0.0641369	0.38584	Rfit drop.test
Phage Contig	Simpson	BG	Group	0.236359	1	71		0.628346	0.00331795	0.9	0	0.0575674	0.000535182	0.00452855	Rfit drop.test
Phage Contig	ootu	BG	Group	0.792996	1	71		0.376203	0.0110456	0.9	0	0.0829185	133.84	337.556	Rfit drop.test
Phage Contig	Evenness	BG	Group	0.0606411	1	71		0.806196	0.000853371	0.9	0	0.0375937	0.00106789	0.0352201	Rfit drop.test
viral OTU	Shannon	BG	Group	1.24613	1	71		0.268057	0.0172484	0.9	0	0.0971401	0.270152	0.433586	Rfit drop.test
viral OTU	Simpson	BG	Group	0.937645	1	71		0.336171	0.0130341	0.9	0	0.0877556	0.00517421	0.0110366	Rfit drop.test
viral OTU	ootu	BG	Group	1.48766	1	71		0.226616	0.0205229	0.9	0	0.103863	87.3713	117.461	Rfit drop.test
viral OTU	Evenness	BG	Group	0.63847	1	71		0.42693	0.00891239	0.9	0	0.0772927	0.0171121	0.0536035	Rfit drop.test
Target Host-Genus	Shannon	BG	Group	0.305128	1	71		0.58242	0.00427919	0.9	0	0.0619574	0.0349656	0.229186	Rfit drop.test
Target Host-Genus	Simpson	BG	Group	0.0301402	1	71		0.862667	0.00042433	0.9	0	0.029187	0.00092171	0.0611616	Rfit drop.test
Target Host-Genus	ootu	BG	Group	0.173278	1	71		0.67847	0.0024346	0.9	0	0.0485876	0.62672	7.23369	Rfit drop.test
Target Host-Genus	Evenness	BG	Group	0.139574	1	71		0.709818	0.00196198	0.9	0	0.0493368	0.00402779	0.0577154	Rfit drop.test
ICTV family	Shannon	BG	Group	0.801437	1	71		0.373689	0.0111618	0.9	0	0.0832108	0.0832859	0.207841	Rfit drop.test
ICTV family	Simpson	BG	Group	0.197194	1	71		0.658346	0.00276969	0.9	0	0.0546328	0.0101536	0.102981	Rfit drop.test
ICTV family	ootu	BG	Group	0	1	71		1	0	0.9	0	0	0	50.9941	Rfit drop.test
ICTV family	Evenness	BG	Group	0.48682	1	71		0.487628	0.00680993	0.9	0	0.0151607	0.0229013	0.0940854	Rfit drop.test

## Sheet: diversity_beta_adonis
Category	Diversity Index	Covariate	Df	SumOfSqs	R2	F	Pr(>F)
Bacteria Species	Aitchison	Gender	1	489	0.013	0.962	0.591
Bacteria Species	Aitchison	BMI	1	496	0.013	0.974	0.557
Bacteria Species	Aitchison	Candida	1	728	0.019	1.431	0.002
Bacteria Species	Aitchison	Residual	71	36125	0.955
Bacteria Species	Aitchison	Total	74	37838	1
Fungi Species	Aitchison	Gender	1	106	0.01	0.767	0.896
Fungi Species	Aitchison	BMI	1	175	0.017	1.272	0.117
Fungi Species	Aitchison	Candida	1	455	0.043	3.297	0.001
Fungi Species	Aitchison	Residual	71	9796	0.93
Fungi Species	Aitchison	Total	74	10533	1
Fungi Genus	Aitchison	Gender	1	68	0.009	0.693	0.926
Fungi Genus	Aitchison	BMI	1	110	0.014	1.119	0.266
Fungi Genus	Aitchison	Candida	1	432	0.057	4.402	0.001
Fungi Genus	Aitchison	Residual	71	6973	0.92
Fungi Genus	Aitchison	Total	74	7583	1
MetaCyc Pathways	Aitchison	Gender	1	422	0.013	0.95	0.418
MetaCyc Pathways	Aitchison	BMI	1	372	0.011	0.837	0.542
MetaCyc Pathways	Aitchison	Candida	1	799	0.024	1.799	0.057
MetaCyc Pathways	Aitchison	Residual	71	31550	0.952
MetaCyc Pathways	Aitchison	Total	74	33144	1
KEGG Terms	Aitchison	Gender	1	8000	0.012	0.916	0.441
KEGG Terms	Aitchison	BMI	1	8401	0.013	0.962	0.389
KEGG Terms	Aitchison	Candida	1	19166	0.029	2.194	0.018
KEGG Terms	Aitchison	Residual	71	620256	0.946
KEGG Terms	Aitchison	Total	74	655823	1
KEGG Pathway	Aitchison	Gender	1	139	0.011	0.799	0.75
KEGG Pathway	Aitchison	BMI	1	159	0.012	0.912	0.582
KEGG Pathway	Aitchison	Candida	1	245	0.019	1.406	0.089
KEGG Pathway	Aitchison	Residual	71	12361	0.958
KEGG Pathway	Aitchison	Total	74	12904	1
EC	Aitchison	Gender	1	3436	0.014	1.082	0.269
EC	Aitchison	BMI	1	2835	0.012	0.893	0.521
EC	Aitchison	Candida	1	5672	0.024	1.786	0.039
EC	Aitchison	Residual	71	225525	0.95
EC	Aitchison	Total	74	237468	1
Viral OTU	Aitchison	Gender	1	1374	0.011	0.849	0.981
Viral OTU	Aitchison	BMI	1	1721	0.014	1.063	0.233
Viral OTU	Aitchison	Candida	1	1767	0.015	1.091	0.155
Viral OTU	Aitchison	Residual	71	114961	0.959
Viral OTU	Aitchison	Total	74	119823	1

## Sheet: procrusts
Category	Against	Index	m12_sq	corr	pval	nperm
Bacterual Species	Fungal species	Aitchison	0.723796	0.525551	0.046	999
Bacterual Species	Fungal Genus	Aitchison	0.733632	0.516109	0.08	999
MetaCyc	Fungal species	Aitchison	0.821789	0.422151	0.021	999
MetaCyc	Fungal Genus	Aitchison	0.823372	0.420271	0.025	999
EC	Fungal species	Aitchison	0.784126	0.464622	0.021	999
EC	Fungal Genus	Aitchison	0.783638	0.465147	0.021	999
KO	Fungal species	Aitchison	0.795779	0.451908	0.016	999
KO	Fungal Genus	Aitchison	0.797372	0.450142	0.016	999
KEGG Pathways	Fungal species	Aitchison	0.798092	0.449342	0.035	999
KEGG Pathways	Fungal Genus	Aitchison	0.801575	0.445449	0.031	999
viral OTU	Fungal species	Aitchison	0.728784	0.520784	0.219	999
viral OTU	Fungal Genus	Aitchison	0.735996	0.513813	0.236	999
