# Supplementary material for: Candida expansion in the gut of lung cancer patients associates with an ecological signature that supports growth under dysbiotic conditions
Source: Nat Commun. 2023 May 9;14:2673. doi: 10.1038/s41467-023-38058-8 (PMC10169812; doi:10.1038/s41467-023-38058-8)
Supplement: Supplementary file 5 — Supplementary Data 2 [file 41467_2023_38058_MOESM5_ESM.xlsx]

## Sheet: Bacteria
feature	coef	pval	qval	culture_condition	Group	stderr	N	N.not.zero	culture_id
Bacteroides ovatus	2.7	0.0191453	0.219533	anaerobic	High	1.13	75	64	ATCC 8483
Lactobacillus gasseri	2.6	0.0150462	0.199073	aerobic	High	1.04	75	33	ATCC 33323
Streptococcus thermophilus	2.41	0.0234577	0.25217	aerobic	High	1.04	75	47	ATCC 19258
Lactococcus lactis	2.32	0.0271674	0.274871	aerobic	High	1.03	75	39	DSM 20481
Escherichia coli	1.8	0.0424177	0.383992	aerobic	High	0.87	75	69	ATCC 11775
Lactobacillus casei/paracasei	1.73	0.0530331	0.430729	aerobic	High	0.88	75	22	DSM 5622;DSM 20011
Lactobacillus vaginalis	1.68	0.0185592	0.219533	aerobic	High	0.7	75	17	ATCC 49540
Klebsiella pneumoniae	1.68	0.0817266	0.482866	aerobic	High	0.95	75	24	ATCC 13883
Escherichia unclassified	1.59	0.0745193	0.482866		High	0.88	75	67
Bacteroides xylanisolvens	1.33	0.0802096	0.482866	anaerobic	High	0.75	75	49	DSM 18836
Odoribacter unclassified	0.64	0.00944842	0.186485		High	0.24	75	21
Odoribacter splanchnicus	-0.85	0.0397807	0.380126	anaerobic	Low	0.4	75	24	ATCC 29572
Alistipes ihumii AP11	-1.19	0.00352713	0.171842	anaerobic	Low	0.39	75	24	DSM 26107
Actinomyces oris	-1.2	0.0139517	0.199073	aerobic	Low	0.48	75	19	ATCC 27044
Clostridium perfringens	-1.22	0.0575839	0.430729	anaerobic	Low	0.63	75	28	ATCC 13124
Pseudoflavonifractor capillosus	-1.26	0.0842208	0.482866	anaerobic	Low	0.72	75	31	ATCC 29799
Gemella haemolysans	-1.29	0.0651383	0.448152	anaerobic	Low	0.69	75	17	ATCC 10379
Dorea formicigenerans	-1.35	0.00975795	0.186485	anaerobic	Low	0.51	75	59	ATCC 27755
Alloscardovia omnicolens	-1.41	0.0452959	0.389545	anaerobic	Low	0.69	75	24	DSM 21503
Gemella sanguinis	-1.46	0.0830446	0.482866	aerobic	Low	0.83	75	38	ATCC 700632
Parabacteroides merdae	-1.53	0.088386	0.4904	anaerobic	Low	0.88	75	65	ATCC 43184
Roseburia inulinivorans	-1.87	0.0590914	0.430729	anaerobic	Low	0.97	75	61	DSM 16841
Alistipes finegoldii	-1.98	0.0601017	0.430729	anaerobic	Low	1.04	75	39	DSM 17242
Clostridium nexile	-2.07	0.00768428	0.186485	anaerobic	Low	0.76	75	18	ATCC 27757
Anaerotruncus colihominis	-2.23	0.0140169	0.199073	anaerobic	Low	0.89	75	39	DSM 17241
Lachnospiraceae bacterium 1_4_56FAA	-2.35	0.0117059	0.199073		Low	0.91	75	42
Streptococcus mitis/oralis/pneumoniae	-2.51	0.00499048	0.171842	aerobic	Low	0.87	75	40	DSM 12643;DSM 20627;DSM 20566
Actinomyces odontolyticus	-2.6	0.000450475	0.0774817	anaerobic	Low	0.71	75	56	ATCC 17929
Eubacterium rectale	-2.92	0.00179604	0.154459	anaerobic	Low	0.9	75	54	ATCC 33656
Collinsella aerofaciens	-3.25	0.00810391	0.186485	anaerobic	Low	1.19	75	60	ATCC 25986
Bifidobacterium adolescentis	-4.42	0.00499542	0.171842	anaerobic	Low	1.53	75	34	ATCC 15703

## Sheet: Fungi
level	feature	coef	pval	qval	Group	stderr	N	N.not.zero
Genus	Candida	5.17	6.96483e-14	2.08945e-12	High	0.56	75	75
Genus	Penicillium	3.06	0.00172969	0.0259453	High	0.94	75	48
Genus	Gibberella	-2.65	0.011333	0.101708	Low	1.02	75	31
Genus	Fusarium	-3.5	0.0135611	0.101708	Low	1.38	75	42
Genus	Metarhizium	-0.89	0.0211009	0.126605	Low	0.38	75	16
Genus	Yarrowia	-2.26	0.0283833	0.141917	Low	1.01	75	56
Genus	Humicola	-1.77	0.0343712	0.147305	Low	0.82	75	18
Species	s__Candida_albicans	5.56	3.2419e-09	1.49127e-07	High	0.82	75	68
Species	s__Candida_tropicalis	2.11	0.00330882	0.0380514	High	0.7	75	22
Species	s__Penicillium_aethiopicum	1.86	0.0112206	0.0759483	High	0.71	75	24
Species	p__Basidiomycota	-1.47	0.00177683	0.0307261	Low	0.45	75	19
Species	g__Fusarium	-3.09	0.00200387	0.0307261	Low	0.96	75	35
Species	o__Saccharomycetales	-2.22	0.0109225	0.0759483	Low	0.85	75	18
Species	c__Agaricomycetes	-1.7	0.0115574	0.0759483	Low	0.66	75	18
Species	s__Gibberella_intricans	-1.16	0.0159662	0.0823601	Low	0.47	75	25
Species	s__Pichia_sporocuriosa	-2.83	0.0161139	0.0823601	Low	1.15	75	20
Species	s__Yarrowia_lipolytica	-2.41	0.0208072	0.0957131	Low	1.02	75	56

## Sheet: MetaCyc
feature	description	coef	pval	qval	Group	stderr	N	N.not.zero
PWY-7539	6-hydroxymethyl-dihydropterin diphosphate biosynthesis III (Chlamydia)	2.62	0.00058548	0.134922	High	0.73	75	68
PWY-5136	fatty acid &beta;-oxidation II (peroxisome)	2.62	0.00299073	0.134922	High	0.85	75	56
PWY-5138	unsaturated, even numbered fatty acid &beta;-oxidation	2.58	0.00642703	0.134922	High	0.92	75	58
PWY-561	superpathway of glyoxylate cycle and fatty acid degradation	2.51	0.00297564	0.134922	High	0.82	75	56
FAO-PWY	fatty acid &beta;-oxidation I	2.47	0.00549533	0.134922	High	0.86	75	57
PWY-7446	sulfoquinovose degradation I	2.23	0.0251594	0.134922	High	0.97	75	55
ARGDEG-PWY	superpathway of L-arginine, putrescine, and 4-aminobutanoate degradation	2.22	0.00517705	0.134922	High	0.77	75	49
ORNARGDEG-PWY	superpathway of L-arginine and L-ornithine degradation	2.22	0.00517705	0.134922	High	0.77	75	49
PWY0-162	superpathway of pyrimidine ribonucleotides <i>de novo</i> biosynthesis	2.13	0.00969708	0.134922	High	0.8	75	58
3-HYDROXYPHENYLACETATE-DEGRADATION-PWY	4-hydroxyphenylacetate degradation	2.11	0.0120542	0.134922	High	0.82	75	35
PWY-841	superpathway of purine nucleotides <i>de novo</i> biosynthesis I	2.1	0.00813549	0.134922	High	0.77	75	54
PWY-7184	pyrimidine deoxyribonucleotides <i>de novo</i> biosynthesis I	2.07	0.0112339	0.134922	High	0.8	75	64
PWY-5840	superpathway of menaquinol-7 biosynthesis	2.06	0.0116541	0.134922	High	0.8	75	61
PWY-5845	superpathway of menaquinol-9 biosynthesis	2.06	0.0116541	0.134922	High	0.8	75	61
PWY-5850	superpathway of menaquinol-6 biosynthesis I	2.06	0.0116541	0.134922	High	0.8	75	61
PWY-5896	superpathway of menaquinol-10 biosynthesis	2.06	0.0116541	0.134922	High	0.8	75	61
ORNDEG-PWY	superpathway of ornithine degradation	2.05	0.0156979	0.134922	High	0.83	75	51
PWY-5860	superpathway of demethylmenaquinol-6 biosynthesis I	2.04	0.0136472	0.134922	High	0.81	75	61
PWY-5862	superpathway of demethylmenaquinol-9 biosynthesis	2.04	0.0136472	0.134922	High	0.81	75	61
PWY0-166	superpathway of pyrimidine deoxyribonucleotides <i>de novo</i> biosynthesis (E. coli)	1.99	0.01161	0.134922	High	0.77	75	63
PWY0-1277	3-phenylpropanoate and 3-(3-hydroxyphenyl)propanoate degradation	1.99	0.0216475	0.134922	High	0.85	75	57
HCAMHPDEG-PWY	3-phenylpropanoate and 3-(3-hydroxyphenyl)propanoate degradation to 2-oxopent-4-enoate	1.98	0.0174961	0.134922	High	0.81	75	58
PWY-6690	cinnamate and 3-hydroxycinnamate degradation to 2-oxopent-4-enoate	1.98	0.0174961	0.134922	High	0.81	75	58
ARG-POLYAMINE-SYN		1.92	0.0207199	0.134922	High	0.81	75	56
PWY66-409	superpathway of purine nucleotide salvage	1.91	0.0111955	0.134922	High	0.73	75	58
GLUCARDEG-PWY	<i>D</i>-glucarate degradation I	1.84	0.0188431	0.134922	High	0.77	75	66
PWY-2723	trehalose degradation V	1.81	0.0159373	0.134922	High	0.73	75	64
PWY-6859	<i>all-trans</i>-farnesol biosynthesis	1.79	0.0220178	0.134922	High	0.76	75	66
PWY0-321	phenylacetate degradation I (aerobic)	1.77	0.0367453	0.137797	High	0.83	75	35
PWY-5855	ubiquinol-7 biosynthesis (prokaryotic)	1.74	0.031186	0.134922	High	0.79	75	64
PWY-5856	ubiquinol-9 biosynthesis (prokaryotic)	1.74	0.031186	0.134922	High	0.79	75	64
PWY-5857	ubiquinol-10 biosynthesis (prokaryotic)	1.74	0.031186	0.134922	High	0.79	75	64
PWY-6708	ubiquinol-8 biosynthesis (prokaryotic)	1.74	0.031186	0.134922	High	0.79	75	64
UBISYN-PWY	superpathway of ubiquinol-8 biosynthesis (prokaryotic)	1.73	0.0254347	0.134922	High	0.76	75	63
GLYCOLYSIS	glycolysis I (from glucose 6-phosphate)	1.73	0.0160651	0.134922	High	0.7	75	67
GALACTARDEG-PWY	D-galactarate degradation I	1.7	0.0161639	0.134922	High	0.69	75	64
GLUCARGALACTSUPER-PWY	superpathway of D-glucarate and D-galactarate degradation	1.7	0.0161639	0.134922	High	0.69	75	64
PWY-5838	superpathway of menaquinol-8 biosynthesis I	1.65	0.0273202	0.134922	High	0.73	75	64
FOLSYN-PWY	superpathway of tetrahydrofolate biosynthesis and salvage	1.65	0.0233707	0.134922	High	0.71	75	65
PWY-5897	superpathway of menaquinol-11 biosynthesis	1.64	0.0284719	0.134922	High	0.73	75	64
PWY-5898	superpathway of menaquinol-12 biosynthesis	1.64	0.0284719	0.134922	High	0.73	75	64
PWY-5899	superpathway of menaquinol-13 biosynthesis	1.64	0.0284719	0.134922	High	0.73	75	64
PWY-5484	glycolysis II (from fructose 6-phosphate)	1.63	0.0223795	0.134922	High	0.7	75	67
PWY-6612	superpathway of tetrahydrofolate biosynthesis	1.6	0.0207023	0.134922	High	0.67	75	66
PWY-5989	stearate biosynthesis II (bacteria and plants)	1.58	0.0370174	0.137797	High	0.74	75	64
ECASYN-PWY	enterobacterial common antigen biosynthesis	1.57	0.0420968	0.14063	High	0.76	75	64
PWY-6823	molybdenum cofactor biosynthesis	1.57	0.0265299	0.134922	High	0.69	75	66
PWY-5791		1.56	0.0220408	0.134922	High	0.67	75	69
PWY-5837	1,4-dihydroxy-2-naphthoate biosynthesis	1.56	0.0220408	0.134922	High	0.67	75	69
PWY0-1338	polymyxin resistance	1.56	0.0381005	0.137797	High	0.74	75	66
PWY-5690	TCA cycle II (plants and fungi)	1.54	0.036656	0.137797	High	0.72	75	67
POLYISOPRENSYN-PWY	polyisoprenoid biosynthesis (<i>E. coli</i>)	1.54	0.049961	0.147172	High	0.77	75	66
PWY-6630	superpathway of L-tyrosine biosynthesis	1.53	0.0268747	0.134922	High	0.68	75	63
PWY-4041	&gamma;-glutamyl cycle	1.53	0.0385626	0.137797	High	0.73	75	69
PWY-6353	purine nucleotides degradation II (aerobic)	1.52	0.0518361	0.147172	High	0.77	75	65
PHOSLIPSYN-PWY	superpathway of phospholipid biosynthesis I (bacteria)	1.51	0.0355198	0.137797	High	0.71	75	65
PWY-7269	NAD/NADP-NADH/NADPH mitochondrial interconversion (yeast)	1.51	0.0492363	0.147172	High	0.76	75	66
PWY4FS-7	phosphatidylglycerol biosynthesis I (plastidic)	1.5	0.0350608	0.137797	High	0.7	75	67
PWY4FS-8	phosphatidylglycerol biosynthesis II (non-plastidic)	1.5	0.0350608	0.137797	High	0.7	75	67
PWY-6282	palmitoleate biosynthesis I (from (5Z)-dodec-5-enoate)	1.5	0.0541181	0.147356	High	0.76	75	64
PWY-7664	oleate biosynthesis IV (anaerobic)	1.49	0.0521262	0.147172	High	0.76	75	64
PWY-5861	superpathway of demethylmenaquinol-8 biosynthesis	1.49	0.0488492	0.147172	High	0.74	75	65
PWY-5913	partial TCA cycle (obligate autotrophs)	1.49	0.0645312	0.163148	High	0.79	75	66
PWY-5863	superpathway of phylloquinol biosynthesis	1.49	0.0532675	0.147172	High	0.76	75	61
GLYCOLYSIS-TCA-GLYOX-BYPASS	superpathway of glycolysis, pyruvate dehydrogenase, TCA, and glyoxylate bypass	1.48	0.0424059	0.14063	High	0.72	75	64
PWY-5723	Rubisco shunt	1.46	0.0914033	0.178803	High	0.85	75	44
PWY-6629	superpathway of L-tryptophan biosynthesis	1.46	0.042286	0.14063	High	0.71	75	64
FASYN-ELONG-PWY	fatty acid elongation -- saturated	1.45	0.0547608	0.147356	High	0.74	75	64
TCA	TCA cycle I (prokaryotic)	1.45	0.0662227	0.163148	High	0.78	75	68
PWY-6519	8-amino-7-oxononanoate biosynthesis I	1.45	0.0470458	0.147172	High	0.72	75	63
GLYCOLYSIS-E-D	superpathway of glycolysis and the Entner-Doudoroff pathway	1.44	0.0382898	0.137797	High	0.68	75	64
KDO-NAGLIPASYN-PWY	superpathway of (Kdo)<SUB>2</SUB>-lipid A biosynthesis	1.43	0.0403142	0.14063	High	0.69	75	64
GLYOXYLATE-BYPASS	glyoxylate cycle	1.43	0.0452439	0.14435	High	0.7	75	70
PWY-6897	thiamine salvage II	1.43	0.0430214	0.14063	High	0.69	75	69
KETOGLUCONMET-PWY	ketogluconate metabolism	1.42	0.0759245	0.167097	High	0.79	75	35
PWY0-862	(5Z)-dodec-5-enoate biosynthesis I	1.42	0.066705	0.163148	High	0.76	75	68
PWY-6803	phosphatidylcholine acyl editing	1.41	0.0549835	0.147356	High	0.72	75	68
PWY-7388	octanoyl-[acyl-carrier protein] biosynthesis (mitochondria, yeast)	1.41	0.0361748	0.137797	High	0.66	75	66
PWY-6969	TCA cycle V (2-oxoglutarate:ferredoxin oxidoreductase)	1.41	0.0573091	0.152068	High	0.73	75	67
PWY-7409	phospholipid remodeling (phosphatidylethanolamine, yeast)	1.41	0.0664868	0.163148	High	0.76	75	66
P105-PWY	TCA cycle IV (2-oxoglutarate decarboxylase)	1.4	0.0590146	0.153553	High	0.73	75	67
FUC-RHAMCAT-PWY	superpathway of fucose and rhamnose degradation	1.39	0.0685278	0.163219	High	0.75	75	65
ENTBACSYN-PWY	enterobactin biosynthesis	1.39	0.0512848	0.147172	High	0.7	75	64
BIOTIN-BIOSYNTHESIS-PWY	biotin biosynthesis I	1.39	0.0532238	0.147172	High	0.71	75	62
PWY0-1533	methylphosphonate degradation I	1.38	0.0688202	0.163219	High	0.75	75	68
PWY0-1298	superpathway of pyrimidine deoxyribonucleosides degradation	1.37	0.014264	0.134922	High	0.55	75	70
COLANSYN-PWY	colanic acid building blocks biosynthesis	1.37	0.0760664	0.167097	High	0.76	75	58
PYRIDNUCSAL-PWY	NAD salvage pathway I	1.36	0.0720557	0.165654	High	0.75	75	63
GLUCOSE1PMETAB-PWY	glucose and glucose-1-phosphate degradation	1.36	0.0430185	0.14063	High	0.66	75	68
RIBOSYN2-PWY	flavin biosynthesis I (bacteria and plants)	1.36	0.080574	0.168118	High	0.77	75	66
GLYCOL-GLYOXDEG-PWY	superpathway of glycol metabolism and degradation	1.36	0.0931902	0.180775	High	0.8	75	68
PWY-7254	TCA cycle VII (acetate-producers)	1.34	0.0636734	0.162519	High	0.71	75	66
PWY-6892	thiazole biosynthesis I (facultative anaerobic bacteria)	1.33	0.0714197	0.165654	High	0.72	75	66
PWY0-1241	ADP-L-<i>glycero</i>-&beta;-D-<i>manno</i>-heptose biosynthesis	1.3	0.071135	0.165654	High	0.71	75	69
PWY-5154	L-arginine biosynthesis III (via <i>N</i>-acetyl-L-citrulline)	1.3	0.0152942	0.134922	High	0.52	75	72
LPSSYN-PWY	superpathway of lipopolysaccharide biosynthesis	1.3	0.0863997	0.172799	High	0.75	75	40
TCA-GLYOX-BYPASS	superpathway of glyoxylate bypass and TCA	1.29	0.0984557	0.183115	High	0.77	75	68
AST-PWY	L-arginine degradation II (AST pathway)	1.29	0.0968155	0.182084	High	0.77	75	65
DAPLYSINESYN-PWY	L-lysine biosynthesis I	1.29	0.0532567	0.147172	High	0.65	75	69
PWY-5083	NAD/NADH phosphorylation and dephosphorylation	1.28	0.0971565	0.182084	High	0.76	75	66
PWY0-1261	anhydromuropeptides recycling I	1.27	0.0745136	0.166494	High	0.7	75	69
FUCCAT-PWY	fucose degradation	1.27	0.082371	0.168515	High	0.72	75	67
PWY-7315	dTDP-<i>N</i>-acetylthomosamine biosynthesis	1.25	0.0944345	0.180775	High	0.74	75	68
PWY-7237	<i>myo</i>-, <i>chiro</i>- and <i>scyllo</i>-inositol degradation	1.25	0.0881334	0.174961	High	0.72	75	69
P125-PWY	superpathway of (<i>R,R</i>)-butanediol biosynthesis	1.22	0.0201344	0.134922	High	0.51	75	18
PWY66-400		1.22	0.0384207	0.137797	High	0.58	75	72
PWY-5705	allantoin degradation to glyoxylate III	1.21	0.0991367	0.183115	High	0.73	75	62
NAD-BIOSYNTHESIS-II	NAD salvage pathway III	1.21	0.0848208	0.172212	High	0.69	75	69
POLYAMSYN-PWY	superpathway of polyamine biosynthesis I	1.2	0.0743367	0.166494	High	0.66	75	64
FASYN-INITIAL-PWY	superpathway of fatty acid biosynthesis initiation (E. coli)	1.2	0.0815498	0.168118	High	0.68	75	67
NAGLIPASYN-PWY	lipid IV<sub>A</sub> biosynthesis	1.18	0.0997568	0.183115	High	0.7	75	68
SULFATE-CYS-PWY	superpathway of sulfate assimilation and cysteine biosynthesis	1.18	0.0815443	0.168118	High	0.67	75	66
P4-PWY	superpathway of L-lysine, L-threonine and L-methionine biosynthesis I	1.16	0.0500783	0.147172	High	0.58	75	46
SALVADEHYPOX-PWY	adenosine nucleotides degradation II	1.13	0.0599022	0.154363	High	0.59	75	73
PROTOCATECHUATE-ORTHO-CLEAVAGE-PWY	protocatechuate degradation II (ortho-cleavage pathway)	0.95	0.0782401	0.168118	High	0.53	75	19
P461-PWY	hexitol fermentation to lactate, formate, ethanol and acetate	0.93	0.0443451	0.143187	High	0.45	75	73
PWY-6608	guanosine nucleotides degradation III	0.87	0.0723189	0.165654	High	0.48	75	74
ARGSYNBSUB-PWY	L-arginine biosynthesis II (acetyl cycle)	0.85	0.0139429	0.134922	High	0.34	75	75
ANAGLYCOLYSIS-PWY	glycolysis III (from glucose)	0.81	0.0805565	0.168118	High	0.46	75	75
GLUTORN-PWY	L-ornithine biosynthesis I	0.71	0.0299584	0.134922	High	0.32	75	75
PWY-7400	L-arginine biosynthesis IV (archaebacteria)	0.71	0.0312132	0.134922	High	0.32	75	75
PWY-6936	seleno-amino acid biosynthesis	0.7	0.0272409	0.134922	High	0.31	75	75
GALACT-GLUCUROCAT-PWY	superpathway of hexuronide and hexuronate degradation	0.67	0.0861732	0.172799	High	0.39	75	74
ARGSYN-PWY	L-arginine biosynthesis I (via L-ornithine)	0.66	0.0331721	0.137797	High	0.3	75	75
PANTOSYN-PWY	superpathway of coenzyme A biosynthesis I (bacteria)	0.51	0.058647	0.153553	High	0.27	75	75
PWY0-1296	purine ribonucleosides degradation	-0.26	0.0788972	0.168118	Low	0.14	75	75
PWY-5667	CDP-diacylglycerol biosynthesis I	-0.26	0.0939004	0.180775	Low	0.16	75	75
PWY0-1319	CDP-diacylglycerol biosynthesis II	-0.27	0.0913329	0.178803	Low	0.16	75	75
PWY-5686	UMP biosynthesis I	-0.32	0.0802695	0.168118	Low	0.18	75	75
PWY-6151	<i>S</i>-adenosyl-L-methionine cycle I	-0.34	0.0782241	0.168118	Low	0.19	75	75
VALSYN-PWY	L-valine biosynthesis	-0.34	0.0501009	0.147172	Low	0.17	75	75
PWY-6163	chorismate biosynthesis from 3-dehydroquinate	-0.35	0.0430285	0.14063	Low	0.17	75	75
PWY-6121	5-aminoimidazole ribonucleotide biosynthesis I	-0.42	0.0179049	0.134922	Low	0.17	75	75
PWY-7219	adenosine ribonucleotides <i>de novo</i> biosynthesis	-0.45	0.0144134	0.134922	Low	0.18	75	75
DTDPRHAMSYN-PWY	dTDP-L-rhamnose biosynthesis I	-0.45	0.0956948	0.181888	Low	0.27	75	75
PWY-7221	guanosine ribonucleotides <i>de novo</i> biosynthesis	-0.45	0.0186165	0.134922	Low	0.19	75	75
PWY-5097	L-lysine biosynthesis VI	-0.47	0.0681263	0.163219	Low	0.25	75	75
PWY-6122	5-aminoimidazole ribonucleotide biosynthesis II	-0.47	0.013139	0.134922	Low	0.18	75	75
PWY-6277	superpathway of 5-aminoimidazole ribonucleotide biosynthesis	-0.47	0.013139	0.134922	Low	0.18	75	75
NONMEVIPP-PWY	methylerythritol phosphate pathway I	-0.57	0.0497755	0.147172	Low	0.28	75	75
PWY-6737	starch degradation V	-0.58	0.0214196	0.134922	Low	0.25	75	75
PWY-4981	L-proline biosynthesis II (from arginine)	-0.68	0.0300809	0.134922	Low	0.31	75	75
PWY-7371	1,4-dihydroxy-6-naphthoate biosynthesis II	-1.28	0.0669639	0.163148	Low	0.69	75	35
PWY-5030	L-histidine degradation III	-1.32	0.0745496	0.166494	Low	0.73	75	56
PWY-5973	<i>cis</i>-vaccenate biosynthesis	-1.41	0.0320586	0.136376	Low	0.64	75	70
PWY-5367	petroselinate biosynthesis	-1.72	0.0250147	0.134922	Low	0.75	75	66

## Sheet: MetaCyc Contri
Short ID	MetaCyc ID	Name	Category	Index	F	p.value	Eta2_partial	R2_diff	CI	CI_low	CI_high	RD	tauhat	test
THRESYN-PWY	THRESYN-PWY	superpathway of L-threonine biosynthesis	Amino-Acid-Biosynthesis	Shannon	7.88868	0.00642031	0.0999976	0.0994869	0.9	0.0170163	0.221064	1.99304	0.50529	Rfit drop.test
TRPSYN-PWY	TRPSYN-PWY	L-tryptophan biosynthesis	Amino-Acid-Biosynthesis	Shannon	5.98576	0.0169001	0.0777515	0.0765012	0.9	0.00786561	0.192737	1.44589	0.48311	Rfit drop.test
PWY-6936	PWY-6936	seleno-amino acid biosynthesis	Amino-Acid-Biosynthesis	Shannon	5.76384	0.0189818	0.0750854	0.0745289	0.9	0.00690801	0.189198	1.58304	0.549302	Rfit drop.test
ARGSYNB-PWY	ARGSYNBSUB-PWY	L-arginine biosynthesis II (acetyl cycle)	Amino-Acid-Biosynthesis	Shannon	4.72883	0.0329946	0.0624443	0.0611902	0.9	0.00275052	0.171896	1.03838	0.439168	Rfit drop.test
GLUTORN-PWY	GLUTORN-PWY	L-ornithine biosynthesis I	Amino-Acid-Biosynthesis	Shannon	4.72114	0.0331329	0.062349	0.0601067	0.9	0.00272141	0.171762	1.11406	0.471947	Rfit drop.test
PWY-7400	PWY-7400	L-arginine biosynthesis IV (archaebacteria)	Amino-Acid-Biosynthesis	Shannon	4.02169	0.0487312	0.053607	0.0534527	0.9	0.000162756	0.159189	0.975524	0.485132	Rfit drop.test
PWY-6386	PWY-6386	UDP-<i>N</i>-acetylmuramoyl-pentapeptide biosynthesis II (lysine-containing)	Cell-Structure-Biosynthesis	Shannon	6.78027	0.0112166	0.0871722	0.086873	0.9	0.0114885	0.204978	1.42298	0.419741	Rfit drop.test
PWY-6387	PWY-6387	UDP-<i>N</i>-acetylmuramoyl-pentapeptide biosynthesis I (<i>meso</i>-diaminopimelate containing)	Cell-Structure-Biosynthesis	Shannon	5.91404	0.0175451	0.0768916	0.0764135	0.9	0.00755353	0.1916	1.33731	0.45225	Rfit drop.test
PWY-5189	PWY-5189	tetrapyrrole biosynthesis II (from glycine)	Tetrapyrrole-Biosynthesis	Shannon	16.7501	0.000111274	0.190884	0.185887	0.9	0.0716186	0.322837	2.68453	0.320538	Rfit drop.test
PANTO-PWY	PANTOSYN-PWY	superpathway of coenzyme A biosynthesis	CoA-Biosynthesis	Shannon	5.07649	0.0273431	0.0667288	0.0667169	0.9	0.00409236	0.177864	1.33173	0.524667	Rfit drop.test
GLYCOLY-PWY	ANAGLYCOLYSIS-PWY	glycolysis III (from glucose)	GLYCOLYSIS-VARIANTS	Shannon	4.33055	0.0410424	0.0574872	0.0552065	0.9	0.00127279	0.164839	1.13509	0.524223	Rfit drop.test
PWY-7663	PWY-7663	gondoate biosynthesis (anaerobic)	Fatty-acid-biosynthesis	Shannon	6.89415	0.0105842	0.0885067	0.0861356	0.9	0.012032	0.206681	1.77581	0.515164	Rfit drop.test
PWY-6700	PWY-6700	queuosine biosynthesis	Nucleic-Acid-Processing	Shannon	4.88199	0.0303649	0.0643366	0.0642975	0.9	0.00333526	0.174546	1.2199	0.499754	Rfit drop.test
PWY-6608	PWY-6608	guanosine nucleotides degradation III	Purine-Degradation	Shannon	7.55771	0.0075723	0.0962058	0.0932671	0.9	0.0153121	0.216371	1.92986	0.510699	Rfit drop.test
PWY-5695	PWY-5695	inosine 5'-phosphate degradation	Purine-Degradation	Shannon	4.31725	0.041345	0.0573209	0.0571828	0.9	0.00122443	0.164599	1.36207	0.630989	Rfit drop.test
ADEHYP-PWY	SALVADEHYPOX-PWY	adenosine nucleotides degradation II	Purine-Degradation	Shannon	4.16666	0.0449448	0.0554323	0.0540495	0.9	0.000680449	0.161862	0.71502	0.34321	Rfit drop.test
PWY-6125	PWY-6125	superpathway of guanosine nucleotides <i>de novo</i> biosynthesis II	Purine-Nucleotide-Synthesis	Shannon	9.18796	0.00339833	0.11458	0.114105	0.9	0.0240844	0.238678	2.17328	0.473072	Rfit drop.test
PWY-7220	PWY-7220	adenosine deoxyribonucleotides <i>de novo</i> biosynthesis II	Purine-Nucleotide-Synthesis	Shannon	8.91112	0.00388593	0.111513	0.109656	0.9	0.0225324	0.235027	2.36288	0.530323	Rfit drop.test
PWY-7222	PWY-7222	guanosine deoxyribonucleotides <i>de novo</i> biosynthesis II	Purine-Nucleotide-Synthesis	Shannon	8.91112	0.00388593	0.111513	0.109656	0.9	0.0225324	0.235027	2.36288	0.530323	Rfit drop.test
PWY-6126	PWY-6126	superpathway of adenosine nucleotides <i>de novo</i> biosynthesis II	Purine-Nucleotide-Synthesis	Shannon	8.66035	0.00439066	0.108716	0.108197	0.9	0.0211469	0.231673	2.0826	0.480951	Rfit drop.test
PWY-7234	PWY-7234	inosine-5'-phosphate biosynthesis III	Purine-Nucleotide-Synthesis	Shannon	8.02971	0.00598664	0.101604	0.0999653	0.9	0.0177552	0.223037	1.96703	0.489938	Rfit drop.test
PWY-7229	PWY-7229	superpathway of adenosine nucleotides <i>de novo</i> biosynthesis I	Purine-Nucleotide-Synthesis	Shannon	6.30767	0.0142982	0.0815918	0.0811441	0.9	0.00929726	0.197775	1.60207	0.507975	Rfit drop.test
PWY0-1586	PWY0-1586	peptidoglycan maturation (<i>meso</i>-diaminopimelate containing)	Peptidoglycan-Biosynthesis	Shannon	7.53911	0.00764312	0.0959918	0.0934689	0.9	0.0152177	0.216105	1.69144	0.44871	Rfit drop.test
PGNSYN-PWY	PEPTIDOGLYCANSYN-PWY	peptidoglycan biosynthesis I (<I>meso</I>-diaminopimelate containing)	Peptidoglycan-Biosynthesis	Shannon	7.04937	0.00978188	0.0903194	0.0900813	0.9	0.0127822	0.208983	1.58225	0.448906	Rfit drop.test
PWY-6737	PWY-6737	starch degradation V	Carbohydrates-Degradation	Shannon	5.87731	0.0178855	0.0764505	0.0761925	0.9	0.00739465	0.191015	0.809826	0.275577	Rfit drop.test

## Sheet: MetaCyc_GSEA
Group	ID	Description	GeneRatio	BgRatio	enrichRatio	pvalue	p.adjust	qvalue	geneID
HC	Super-Pathways	Super-Pathways	47/96	378/2995	47/378	8.25111e-19	7.51e-17	5.73e-17	PWY-561/ARGDEG-PWY/ORNARGDEG-PWY/PWY-841/PWY0-162/PWY66-409/PWY0-166/PWY-5840/PWY-5845/PWY-5850/PWY-5896/PWY-5860/PWY-5862/PWY0-1298/ORNDEG-PWY/GLUCARGALACTSUPER-PWY/P125-PWY/PWY-6612/PWY0-1277/FOLSYN-PWY/UBISYN-PWY/PWY-6630/PWY-5838/PWY-5897/PWY-5898/PWY-5899/ARGSYN-PWY/PWY4FS-7/PWY4FS-8/PHOSLIPSYN-PWY/GLYCOLYSIS-E-D/PWY-4041/KDO-NAGLIPASYN-PWY/ECASYN-PWY/PWY-6629/GLYCOLYSIS-TCA-GLYOX-BYPASS/PWY…
HC	Quinone-Biosynthesis	Quinone-Biosynthesis	18/96	54/2995	18/54	9.57614e-15	4.36e-13	3.33e-13	PWY-5840/PWY-5845/PWY-5850/PWY-5896/PWY-5860/PWY-5862/PWY-5837/UBISYN-PWY/PWY-5838/PWY-5897/PWY-5898/PWY-5899/PWY-5855/PWY-5856/PWY-5857/PWY-6708/PWY-5861/PWY-5863
HC	Cofactor-Biosynthesis	Cofactor-Biosynthesis	28/96	254/2995	28/254	1.67837e-09	5.09e-08	3.89e-08	PWY-7539/PWY-5840/PWY-5845/PWY-5850/PWY-5896/PWY-5860/PWY-5862/PWY-6612/PWY-5837/FOLSYN-PWY/UBISYN-PWY/PWY-6823/PWY-5838/PWY-5897/PWY-5898/PWY-5899/PWY-5855/PWY-5856/PWY-5857/PWY-6708/PWY-4041/PWY-6897/PWY-5861/PWY-7269/POLYISOPRENSYN-PWY/BIOTIN-BIOSYNTHESIS-PWY/PWY-5863/PANTOSYN-PWY
HC	Menaquinone-Biosynthesis	Menaquinone-Biosynthesis	8/96	17/2995	8/17	1.59601e-08	3.63e-07	2.77e-07	PWY-5840/PWY-5845/PWY-5850/PWY-5896/PWY-5838/PWY-5897/PWY-5898/PWY-5899
HC	TCA-VARIANTS	TCA-VARIANTS	6/96	9/2995	6/9	7.21857e-08	1.31e-06	1e-06	PWY-5690/PWY-6969/P105-PWY/PWY-7254/PWY-5913/TCA
HC	ARGININE-SYN	ARGININE-SYN	4/96	5/2995	4/5	4.84215e-06	7.34e-05	5.61e-05	ARGSYNBSUB-PWY/PWY-5154/PWY-7400/ARGSYN-PWY
HC	Ubiquinone-Biosynthesis	Ubiquinone-Biosynthesis	5/96	13/2995	5/13	3.20134e-05	0.000416	0.000318	UBISYN-PWY/PWY-5855/PWY-5856/PWY-5857/PWY-6708
HC	PhosphatidylglycerolBiosynthesis	PhosphatidylglycerolBiosynthesis	2/96	2/2995	2/2	0.00101706	0.0116	0.00883	PWY4FS-7/PWY4FS-8
HC	Energy-Metabolism	Energy-Metabolism	16/96	227/2995	16/227	0.00190744	0.0193	0.0147	PWY-561/GLYCOLYSIS/P125-PWY/PWY-6859/PWY-5484/PWY-5690/GLYCOLYSIS-E-D/GLYCOLYSIS-TCA-GLYOX-BYPASS/P461-PWY/GLYOXYLATE-BYPASS/PWY-6519/PWY-6969/P105-PWY/PWY-7254/PWY-5913/TCA
HC	Demethylmenaquinone-Biosynthesis	Demethylmenaquinone-Biosynthesis	3/96	10/2995	3/10	0.00325186	0.0296	0.0226	PWY-5860/PWY-5862/PWY-5861
HC	Lipopolysaccharide-Biosynthesis	Lipopolysaccharide-Biosynthesis	3/96	11/2995	3/11	0.00436806	0.0331	0.0253	PWY0-1338/KDO-NAGLIPASYN-PWY/ECASYN-PWY
HC	Pyrimidine-De-Novo-Biosyn	Pyrimidine-De-Novo-Biosyn	3/96	11/2995	3/11	0.00436806	0.0331	0.0253	PWY0-162/PWY-7184/PWY0-166
HC	Amino-Acid-Biosynthesis	Amino-Acid-Biosynthesis	10/96	126/2995	10/126	0.00630451	0.0441	0.0337	ARGSYNBSUB-PWY/PWY-5154/PWY-6630/PWY-6936/GLUTORN-PWY/PWY-7400/ARGSYN-PWY/PWY-6629/P4-PWY/DAPLYSINESYN-PWY
LC	AIR-Biosynthesis	AIR-Biosynthesis	3/14	3/2995	3/3	8.13762e-08	2.03e-06	8.57e-07	PWY-6122/PWY-6277/PWY-6121
LC	PUR-NUC-SYN	PUR-NUC-SYN	5/14	32/2995	5/32	1.88186e-07	2.35e-06	9.9e-07	PWY-6122/PWY-6277/PWY-7219/PWY-6121/PWY-7221
LC	Nucleotide-Biosynthesis	Nucleotide-Biosynthesis	5/14	55/2995	5/55	3.06699e-06	2.56e-05	1.08e-05	PWY-6122/PWY-6277/PWY-7219/PWY-6121/PWY-7221
LC	Purine-Ribonuc-De-Novo-Biosynthesis	Purine-Ribonuc-De-Novo-Biosynthesis	2/14	5/2995	2/5	0.000201343	0.00126	0.00053	PWY-7219/PWY-7221
LC	Purine-Nucleotide-De-Novo-Biosynthesis	Purine-Nucleotide-De-Novo-Biosynthesis	2/14	15/2995	2/15	0.0020583	0.0103	0.00433	PWY-7219/PWY-7221
LC	IND-AMINO-ACID-SYN	IND-AMINO-ACID-SYN	3/14	92/2995	3/92	0.00798607	0.0333	0.014	PWY-4981/VALSYN-PWY/PWY-5097
LC	14-Dihydroxy-6-Naphthoate-Biosynthesis	14-Dihydroxy-6-Naphthoate-Biosynthesis	1/14	2/2995	1/2	0.00932862	0.0333	0.014	PWY-7371
LC	Chorismate-Biosynthesis	Chorismate-Biosynthesis	1/14	3/2995	1/3	0.0139626	0.0436	0.0184	PWY-6163

## Sheet: EC
feature	metadata	Group	coef	stderr	pval	qval	N	description
2.7.7.85	Candida	Low	-2.22	0.64	0.000889121	0.232721	75	Diadenylate cyclase
1.5.1.36	Candida	High	2.76	0.82	0.00116465	0.232721	75	Flavin reductase (NADH)
2.7.1.66	Candida	Low	-2.2	0.65	0.00118644	0.232721	75	Undecaprenol kinase
4.3.3.6	Candida	Low	-0.89	0.28	0.00209023	0.232721	75	Pyridoxal 5'-phosphate synthase (glutamine hydrolyzing)
2.7.2.11	Candida	Low	-0.25	0.08	0.00241135	0.232721	75	Glutamate 5-kinase
1.2.1.5	Candida	High	3.19	1.02	0.00263222	0.232721	75	Aldehyde dehydrogenase (NAD(P)(+))
2.7.1.165	Candida	High	3.04	0.99	0.00295495	0.232721	75	Glycerate 2-kinase
2.8.3.10	Candida	High	2.19	0.72	0.00323522	0.232721	75	Citrate CoA-transferase
1.1.1.83	Candida	High	2.63	0.87	0.00331832	0.232721	75	D-malate dehydrogenase (decarboxylating)
3.6.1.31	Candida	Low	-0.99	0.33	0.00336934	0.232721	75	Phosphoribosyl-ATP diphosphatase
6.3.4.4	Candida	Low	-0.25	0.08	0.00375332	0.232721	75	Adenylosuccinate synthase
2.4.2.4	Candida	High	1.35	0.45	0.00378423	0.232721	75	Thymidine phosphorylase
2.7.1.23	Candida	Low	-0.23	0.08	0.00414263	0.232721	75	NAD(+) kinase
2.7.8.8	Candida	High	0.7	0.24	0.00416825	0.232721	75	CDP-diacylglycerol--serine O-phosphatidyltransferase
2.8.3.16	Candida	High	1.57	0.53	0.00439048	0.232721	75	Formyl-CoA transferase
1.3.1.98	Candida	Low	-0.22	0.08	0.00441668	0.232721	75	UDP-N-acetylmuramate dehydrogenase
2.3.1.48	Candida	Low	-2.64	0.9	0.00456171	0.232721	75	Histone acetyltransferase
3.2.1.177	Candida	High	2.7	0.93	0.00472011	0.232721	75	Alpha-D-xyloside xylohydrolase
5.3.3.10	Candida	High	2.53	0.87	0.00484875	0.232721	75	5-carboxymethyl-2-hydroxymuconate Delta-isomerase
4.3.1.17	Candida	High	0.46	0.16	0.00520109	0.232721	75	L-serine ammonia-lyase
3.5.1.94	Candida	High	2.71	0.94	0.00523717	0.232721	75	Gamma-glutamyl-gamma-aminobutyrate hydrolase
3.5.1.28	Candida	High	0.54	0.19	0.0052526	0.232721	75	N-acetylmuramoyl-L-alanine amidase
1.18.1.3	Candida	High	2.87	1	0.00527451	0.232721	75	Ferredoxin--NAD(+) reductase
1.1.1.369	Candida	High	2.56	0.89	0.00530546	0.232721	75	D-chiro-inositol 1-dehydrogenase
3.5.1.44	Candida	Low	-1.38	0.48	0.00554756	0.232721	75	Protein-glutamine glutaminase
5.1.3.22	Candida	High	1.49	0.52	0.00566539	0.232721	75	L-ribulose-5-phosphate 3-epimerase
1.3.1.87	Candida	High	2.28	0.8	0.00568478	0.232721	75	3-(cis-5,6-dihydroxycyclohexa-1,3-dien-1-yl)propanoate dehydrogenase
3.1.4.53	Candida	High	2.08	0.73	0.00602362	0.232721	75	3',5'-cyclic-AMP phosphodiesterase
6.3.2.6	Candida	Low	-0.28	0.1	0.00623248	0.232721	75	Phosphoribosylaminoimidazolesuccinocarboxamide synthase
1.3.1.84	Candida	High	2.47	0.87	0.00623682	0.232721	75	Acrylyl-CoA reductase (NADPH)
6.3.3.2	Candida	Low	-0.39	0.14	0.0063914	0.232721	75	5-formyltetrahydrofolate cyclo-ligase
1.2.1.79	Candida	High	2.57	0.92	0.0066101	0.232721	75	Succinate-semialdehyde dehydrogenase (NADP(+))
4.1.2.52	Candida	High	2.84	1.02	0.00695482	0.232721	75	4-hydroxy-2-oxoheptanedioate aldolase
5.1.3.4	Candida	High	0.73	0.26	0.0070215	0.232721	75	L-ribulose-5-phosphate 4-epimerase
3.1.1.29	Candida	Low	-0.16	0.06	0.00722342	0.232721	75	Aminoacyl-tRNA hydrolase
1.4.1.9	Candida	Low	-1.57	0.57	0.00727698	0.232721	75	Leucine dehydrogenase
5.1.3.26	Candida	High	2.28	0.83	0.00786473	0.232721	75	4-epimerase
4.3.2.2	Candida	Low	-0.23	0.09	0.00805134	0.232721	75	Adenylosuccinate lyase
5.3.1.31	Candida	High	2.61	0.97	0.00863893	0.232721	75	Sulfoquinovose isomerase
1.14.12.19	Candida	High	3.04	1.13	0.00869564	0.232721	75	3-phenylpropanoate dioxygenase
4.1.2.20	Candida	High	2.13	0.8	0.00942425	0.232721	75	2-dehydro-3-deoxyglucarate aldolase
2.4.99.16	Candida	Low	-3.02	1.13	0.00945655	0.232721	75	Starch synthase (maltosyl-transferring)
1.2.1.71	Candida	High	2.06	0.78	0.00962144	0.232721	75	Succinylglutamate-semialdehyde dehydrogenase
5.4.99.19	Candida	High	2.36	0.89	0.00995312	0.232721	75	16S rRNA pseudouridine(516) synthase
1.3.1.34	Candida	High	2.59	0.98	0.00999428	0.232721	75	2,4-dienoyl-CoA reductase (NADPH)
2.7.1.63	Candida	Low	-1.53	0.58	0.0100468	0.232721	75	Polyphosphate--glucose phosphotransferase
1.5.99.8	Candida	High	2.12	0.8	0.0101105	0.232721	75	Transferred entry: 1.5.5.2
6.3.1.11	Candida	High	2.59	0.98	0.0104984	0.232721	75	Glutamate--putrescine ligase
1.3.1.n3	Candida	High	2.68	1.02	0.0108676	0.232721	75	Curcumin reductase
1.13.11.15	Candida	High	2.73	1.05	0.0110054	0.232721	75	3,4-dihydroxyphenylacetate 2,3-dioxygenase
1.17.99.6	Candida	High	1.96	0.75	0.011257	0.232721	75	Epoxyqueuosine reductase
6.6.1.1	Candida	Low	-1.73	0.67	0.011328	0.232721	75	Magnesium chelatase
5.4.99.62	Candida	High	0.99	0.38	0.0114706	0.232721	75	D-ribose pyranase
6.1.1.16	Candida	Low	-0.21	0.08	0.0116488	0.232721	75	Cysteine--tRNA ligase
4.1.3.38	Candida	High	1.24	0.48	0.0116497	0.232721	75	Aminodeoxychorismate lyase
2.7.1.12	Candida	High	1.74	0.67	0.0118309	0.232721	75	Gluconokinase
5.4.99.18	Candida	Low	-0.2	0.08	0.0120531	0.232721	75	5-(carboxyamino)imidazole ribonucleotide mutase
2.1.1.191	Candida	High	2.35	0.91	0.0120964	0.232721	75	23S rRNA (cytosine(1962)-C(5))-methyltransferase
1.17.1.8	Candida	Low	-0.37	0.14	0.0123182	0.232721	75	4-hydroxy-tetrahydrodipicolinate reductase
4.6.1.1	Candida	High	1.91	0.75	0.0124358	0.232721	75	Adenylate cyclase
2.3.1.61	Candida	High	1.65	0.64	0.0126739	0.232721	75	Dihydrolipoyllysine-residue succinyltransferase
4.2.1.149	Candida	High	2.07	0.81	0.0128159	0.232721	75	Crotonobetainyl-CoA hydratase
3.6.1.26	Candida	High	2.11	0.83	0.0128869	0.232721	75	CDP-diacylglycerol diphosphatase
2.7.1.50	Candida	Low	-0.38	0.15	0.0129031	0.232721	75	Hydroxyethylthiazole kinase
6.3.2.17	Candida	Low	-0.87	0.34	0.0131325	0.232721	75	Tetrahydrofolate synthase
1.2.1.39	Candida	High	2.65	1.04	0.0133026	0.232721	75	Phenylacetaldehyde dehydrogenase
2.6.1.9	Candida	Low	-0.29	0.11	0.0133782	0.232721	75	Histidinol-phosphate transaminase
2.5.1.19	Candida	Low	-0.24	0.1	0.0135425	0.232721	75	3-phosphoshikimate 1-carboxyvinyltransferase
1.3.1.2	Candida	Low	-2.6	1.03	0.0142926	0.232721	75	Dihydropyrimidine dehydrogenase (NADP(+))
3.1.1.5	Candida	High	1.18	0.47	0.0146713	0.232721	75	Lysophospholipase
1.1.2.4	Candida	Low	-1.24	0.5	0.0147769	0.232721	75	D-lactate dehydrogenase (cytochrome)
1.1.1.350	Candida	High	2.08	0.84	0.0152414	0.232721	75	Ureidoglycolate dehydrogenase (NAD(+))
4.2.1.80	Candida	High	2.25	0.9	0.0153634	0.232721	75	2-oxopent-4-enoate hydratase
5.1.3.6	Candida	Low	-1.21	0.49	0.0155302	0.232721	75	UDP-glucuronate 4-epimerase
3.2.1.93	Candida	High	0.98	0.4	0.015586	0.232721	75	Alpha,alpha-phosphotrehalase
2.7.8.6	Candida	Low	-0.82	0.33	0.0161569	0.232721	75	Undecaprenyl-phosphate galactose phosphotransferase
3.5.2.5	Candida	High	1.75	0.71	0.0161786	0.232721	75	Allantoinase
3.7.1.14	Candida	High	2.32	0.94	0.0163836	0.232721	75	2-hydroxy-6-oxonona-2,4-dienedioate hydrolase
4.4.1.21	Candida	Low	-0.24	0.1	0.0164194	0.232721	75	S-ribosylhomocysteine lyase
5.4.99.12	Candida	Low	-0.32	0.13	0.0164671	0.232721	75	tRNA pseudouridine(38-40) synthase
1.1.1.282	Candida	High	2.07	0.84	0.0165241	0.232721	75	Quinate/shikimate dehydrogenase
2.6.1.85	Candida	High	1.15	0.47	0.0165487	0.232721	75	Aminodeoxychorismate synthase
2.8.3.21	Candida	High	1.97	0.8	0.0166871	0.232721	75	L-carnitine CoA-transferase
3.5.1.16	Candida	High	1.25	0.51	0.0167772	0.232721	75	Acetylornithine deacetylase
3.1.3.27	Candida	High	1.48	0.6	0.0168837	0.232721	75	Phosphatidylglycerophosphatase
3.1.26.5	Candida	Low	-0.37	0.15	0.0168885	0.232721	75	Ribonuclease P
3.1.3.6	Candida	High	1.93	0.79	0.0169072	0.232721	75	3'-nucleotidase
2.1.1.199	Candida	Low	-0.25	0.1	0.0170178	0.232721	75	16S rRNA (cytosine(1402)-N(4))-methyltransferase
1.2.1.19	Candida	High	2.09	0.86	0.0170182	0.232721	75	Aminobutyraldehyde dehydrogenase
3.6.3.2	Candida	Low	-2.08	0.85	0.0172713	0.232721	75	Magnesium-importing ATPase
2.7.7.75	Candida	High	1.99	0.81	0.0172793	0.232721	75	Molybdopterin adenylyltransferase
1.8.1.14	Candida	Low	-1.95	0.8	0.0173386	0.232721	75	CoA-disulfide reductase
1.1.1.2	Candida	High	1.4	0.57	0.0175312	0.232721	75	Alcohol dehydrogenase (NADP(+))
1.1.1.373	Candida	High	2.36	0.97	0.0176791	0.232721	75	Sulfolactaldehyde 3-reductase
3.1.7.2	Candida	High	1.26	0.52	0.0176825	0.232721	75	Guanosine-3',5'-bis(diphosphate) 3'-diphosphatase
3.2.1.156	Candida	Low	-2.84	1.17	0.0176995	0.232721	75	Oligosaccharide reducing-end xylanase
1.12.99.6	Candida	High	1.57	0.64	0.0177027	0.232721	75	Hydrogenase (acceptor)
2.1.1.201	Candida	High	1.69	0.7	0.0177757	0.232721	75	2-methoxy-6-polyprenyl-1,4-benzoquinol methylase
3.1.3.81	Candida	High	1.97	0.81	0.0178711	0.232721	75	Diacylglycerol diphosphate phosphatase
2.8.1.7	Candida	Low	-0.19	0.08	0.0180255	0.232721	75	Cysteine desulfurase
2.5.1.90	Candida	High	1.89	0.78	0.0182513	0.232721	75	All-trans-octaprenyl-diphosphate synthase
1.14.13.149	Candida	High	2.31	0.96	0.018673	0.232721	75	Phenylacetyl-CoA 1,2-epoxidase
1.14.14.9	Candida	High	2.51	1.05	0.018983	0.232721	75	4-hydroxyphenylacetate 3-monooxygenase
2.7.2.2	Candida	High	1.73	0.73	0.0204389	0.232721	75	Carbamate kinase
3.4.11.10	Candida	High	2.16	0.91	0.0204823	0.232721	75	Bacterial leucyl aminopeptidase
1.3.1.76	Candida	Low	-1.26	0.53	0.0206013	0.232721	75	Precorrin-2 dehydrogenase
4.2.1.6	Candida	High	1.69	0.71	0.0206038	0.232721	75	Galactonate dehydratase
6.3.4.15	Candida	High	0.69	0.29	0.0208487	0.232721	75	Biotin--[acetyl-CoA-carboxylase] ligase
3.1.21.1	Candida	High	1.86	0.79	0.0210744	0.232721	75	Deoxyribonuclease I
3.4.11.1	Candida	High	1.7	0.72	0.0210977	0.232721	75	Leucyl aminopeptidase
6.2.1.26	Candida	High	1.16	0.49	0.0212003	0.232721	75	o-succinylbenzoate--CoA ligase
6.3.4.19	Candida	Low	-0.21	0.09	0.0212312	0.232721	75	tRNA(Ile)-lysidine synthetase
4.99.1.4	Candida	Low	-1.25	0.53	0.0212755	0.232721	75	Sirohydrochlorin ferrochelatase
1.14.12.17	Candida	High	2.01	0.85	0.0212897	0.232721	75	Nitric oxide dioxygenase
4.2.1.20	Candida	Low	-0.25	0.11	0.0213234	0.232721	75	Tryptophan synthase
1.5.3.1	Candida	Low	-1.48	0.63	0.0218728	0.232721	75	Sarcosine oxidase
2.7.4.22	Candida	Low	-0.17	0.07	0.021904	0.232721	75	UMP kinase
1.3.1.20	Candida	Low	-1.17	0.5	0.0219048	0.232721	75	Trans-1,2-dihydrobenzene-1,2-diol dehydrogenase
2.4.2.53	Candida	High	1.78	0.76	0.0221326	0.232721	75	Undecaprenyl-phosphate 4-deoxy-4-formamido-L-arabinose transferase
3.5.4.33	Candida	Low	-0.2	0.09	0.0221695	0.232721	75	tRNA(adenine(34)) deaminase
2.4.1.41	Candida	Low	-1.73	0.74	0.022199	0.232721	75	Polypeptide N-acetylgalactosaminyltransferase
3.6.1.11	Candida	High	1.12	0.48	0.0222332	0.232721	75	Exopolyphosphatase
1.1.1.18	Candida	High	2.06	0.88	0.022251	0.232721	75	Inositol 2-dehydrogenase
3.4.21.107	Candida	High	1.74	0.74	0.0224154	0.232721	75	Peptidase Do
6.3.5.7	Candida	Low	-0.45	0.19	0.0225599	0.232721	75	Glutaminyl-tRNA synthase (glutamine-hydrolyzing)
2.3.1.57	Candida	High	1.22	0.52	0.0225938	0.232721	75	Diamine N-acetyltransferase
4.1.1.74	Candida	High	2.03	0.87	0.0229628	0.232721	75	Indolepyruvate decarboxylase
2.7.4.29	Candida	High	1.87	0.81	0.0232467	0.232721	75	Kdo(2)-lipid A phosphotransferase
1.1.1.38	Candida	High	0.77	0.33	0.0234237	0.232721	75	Malate dehydrogenase (oxaloacetate-decarboxylating)
6.3.5.1	Candida	Low	-0.94	0.41	0.0236185	0.232721	75	NAD(+) synthase (glutamine-hydrolyzing)
6.3.2.n2	Candida	Low	-1.77	0.77	0.0236447	0.232721	75	Pup--protein ligase
3.5.3.11	Candida	High	0.72	0.31	0.0238484	0.232721	75	Agmatinase
2.7.1.49	Candida	High	1.72	0.75	0.0244096	0.232721	75	Hydroxymethylpyrimidine kinase
1.7.1.15	Candida	High	1.85	0.81	0.0244284	0.232721	75	Nitrite reductase (NADH)
6.3.2.2	Candida	High	1.16	0.5	0.0245827	0.232721	75	Glutamate--cysteine ligase
2.3.1.174	Candida	High	2.44	1.06	0.024896	0.232721	75	3-oxoadipyl-CoA thiolase
3.1.3.97	Candida	High	1.98	0.86	0.0249033	0.232721	75	3',5'-nucleoside bisphosphate phosphatase
4.1.2.57	Candida	High	2.19	0.96	0.0249557	0.232721	75	Sulfofructosephosphate aldolase
2.1.1.182	Candida	Low	-0.2	0.09	0.0250656	0.232721	75	16S rRNA (adenine(1518)-N(6)/adenine(1519)-N(6))-dimethyltransferase
1.1.1.188	Candida	Low	-2.53	1.11	0.0250732	0.232721	75	Prostaglandin-F synthase
1.13.11.16	Candida	High	2.1	0.92	0.0253706	0.232721	75	3-carboxyethylcatechol 2,3-dioxygenase
1.1.1.298	Candida	High	1.93	0.85	0.0253995	0.232721	75	3-hydroxypropionate dehydrogenase (NADP(+))
2.4.2.29	Candida	Low	-0.2	0.09	0.025943	0.232721	75	tRNA-guanine(34) transglycosylase
1.7.99.4	Candida	High	1.54	0.68	0.0260347	0.232721	75	Nitrate reductase
2.4.1.15	Candida	High	1.56	0.69	0.0263242	0.232721	75	Alpha,alpha-trehalose-phosphate synthase (UDP-forming)
2.3.3.1	Candida	Low	-1.32	0.58	0.0264543	0.232721	75	Citrate (Si)-synthase
2.6.1.87	Candida	High	1.75	0.77	0.0266335	0.232721	75	UDP-4-amino-4-deoxy-L-arabinose aminotransferase
2.3.1.16	Candida	High	1.46	0.65	0.026773	0.232721	75	Acetyl-CoA C-acyltransferase
3.1.2.6	Candida	High	1.68	0.74	0.0269303	0.232721	75	Hydroxyacylglutathione hydrolase
1.14.99.46	Candida	High	1.82	0.81	0.0269378	0.232721	75	Pyrimidine monooxygenase
2.7.1.184	Candida	High	1.67	0.74	0.0273053	0.232721	75	Sulfofructose kinase
1.10.3.14	Candida	High	1.82	0.81	0.0273274	0.232721	75	Ubiquinol oxidase (electrogenic, non H(+)-transporting)
3.5.1.42	Candida	High	1.82	0.81	0.0274757	0.232721	75	Nicotinamide-nucleotide amidase
3.1.1.85	Candida	High	1.73	0.77	0.0279211	0.232721	75	Pimeloyl-[acyl-carrier protein] methyl ester esterase
2.1.1.166	Candida	High	1.51	0.67	0.0279566	0.232721	75	23S rRNA (uridine(2552)-2'-O)-methyltransferase
2.3.1.179	Candida	Low	-0.4	0.18	0.0280805	0.232721	75	Beta-ketoacyl-[acyl-carrier-protein] synthase II
2.7.7.80	Candida	High	1.81	0.81	0.028266	0.232721	75	Molybdopterin-synthase adenylyltransferase
4.3.1.18	Candida	High	0.65	0.29	0.0286093	0.232721	75	D-serine ammonia-lyase
2.7.1.113	Candida	High	1.92	0.86	0.0290831	0.232721	75	Deoxyguanosine kinase
2.4.99.12	Candida	High	1.72	0.77	0.029133	0.232721	75	Lipid IV(A) 3-deoxy-D-manno-octulosonic acid transferase
2.4.99.13	Candida	High	1.72	0.77	0.029133	0.232721	75	(Kdo)-lipid IV(A) 3-deoxy-D-manno-octulosonic acid transferase
3.1.6.12	Candida	High	1.9	0.85	0.0292895	0.232721	75	N-acetylgalactosamine-4-sulfatase
2.3.1.54	Candida	High	1.03	0.46	0.0293631	0.232721	75	Formate C-acetyltransferase
2.6.1.19	Candida	High	1.52	0.68	0.0294021	0.232721	75	4-aminobutyrate--2-oxoglutarate transaminase
3.4.25.2	Candida	High	1.25	0.56	0.0299823	0.232721	75	HslU--HslV peptidase
3.4.21.105	Candida	High	1.58	0.72	0.030129	0.232721	75	Rhomboid protease
3.2.1.45	Candida	Low	-1.71	0.77	0.0302487	0.232721	75	Glucosylceramidase
1.2.1.72	Candida	High	1.93	0.87	0.0302899	0.232721	75	Erythrose-4-phosphate dehydrogenase
5.3.3.18	Candida	High	2.05	0.93	0.0304838	0.232721	75	2-(1,2-epoxy-1,2-dihydrophenyl)acetyl-CoA isomerase
2.7.13.3	Candida	High	0.36	0.16	0.0305055	0.232721	75	Histidine kinase
4.4.1.16	Candida	High	1.61	0.73	0.0305334	0.232721	75	Selenocysteine lyase
5.4.4.2	Candida	High	1.25	0.57	0.0305527	0.232721	75	Isochorismate synthase
2.7.1.73	Candida	High	1.92	0.87	0.030594	0.232721	75	Inosine kinase
1.1.1.381	Candida	High	1.8	0.82	0.0308381	0.232721	75	3-hydroxy acid dehydrogenase
4.2.99.18	Candida	Low	-0.14	0.06	0.0309536	0.232721	75	DNA-(apurinic or apyrimidinic site) lyase
3.6.3.19	Candida	High	1.84	0.84	0.0311212	0.232721	75	Maltose-transporting ATPase
2.10.1.1	Candida	High	1.69	0.77	0.0313352	0.232721	75	Molybdopterin molybdotransferase
4.1.3.1	Candida	High	1.71	0.78	0.0313825	0.232721	75	Isocitrate lyase
2.3.1.39	Candida	Low	-0.27	0.12	0.0315251	0.232721	75	[Acyl-carrier-protein] S-malonyltransferase
3.5.3.6	Candida	Low	-0.65	0.3	0.0317689	0.232721	75	Arginine deiminase
3.6.3.17	Candida	High	0.48	0.22	0.0320404	0.232721	75	Monosaccharide-transporting ATPase
4.3.3.7	Candida	Low	-0.25	0.11	0.0322335	0.232721	75	4-hydroxy-tetrahydrodipicolinate synthase
2.4.1.180	Candida	High	1.77	0.81	0.0334524	0.232721	75	Lipopolysaccharide N-acetylmannosaminouronosyltransferase
1.14.13.127	Candida	High	2.02	0.93	0.0337157	0.232721	75	3-(3-hydroxy-phenyl)propanoic acid hydroxylase
3.4.21.108	Candida	Low	-1.34	0.62	0.0339438	0.232721	75	HtrA2 peptidase
3.1.1.32	Candida	High	1.74	0.81	0.0339838	0.232721	75	Phospholipase A(1)
3.1.1.4	Candida	High	1.74	0.81	0.0339838	0.232721	75	Phospholipase A(2)
3.6.1.12	Candida	High	1.73	0.8	0.0341196	0.232721	75	dCTP diphosphatase
3.1.3.70	Candida	High	1.99	0.92	0.0341278	0.232721	75	Mannosyl-3-phosphoglycerate phosphatase
1.17.1.4	Candida	High	1.15	0.53	0.0342061	0.232721	75	Xanthine dehydrogenase
4.1.1.61	Candida	High	1.91	0.88	0.0342142	0.232721	75	4-hydroxybenzoate decarboxylase
2.3.1.234	Candida	Low	-0.17	0.08	0.0343203	0.232721	75	N(6)-L-threonylcarbamoyladenine synthase
4.2.1.42	Candida	High	1.71	0.79	0.0343444	0.232721	75	Galactarate dehydratase
2.7.4.25	Candida	Low	-0.2	0.09	0.0345282	0.232721	75	(d)CMP kinase
6.3.5.5	Candida	Low	-0.2	0.09	0.0348684	0.232721	75	Carbamoyl-phosphate synthase (glutamine-hydrolyzing)
4.1.99.19	Candida	High	1.78	0.83	0.0348903	0.232721	75	2-iminoacetate synthase
4.1.99.3	Candida	High	1.66	0.77	0.034919	0.232721	75	Deoxyribodipyrimidine photo-lyase
5.4.99.22	Candida	High	1.89	0.88	0.0350925	0.232721	75	23S rRNA pseudouridine(2605) synthase
3.1.2.28	Candida	High	1.8	0.84	0.0352257	0.232721	75	1,4-dihydroxy-2-naphthoyl-CoA hydrolase
2.3.1.242	Candida	High	1.9	0.89	0.0354311	0.232721	75	Kdo(2)-lipid IV(A) palmitoleoyltransferase
4.1.1.8	Candida	High	1.79	0.84	0.0358338	0.232721	75	Oxalyl-CoA decarboxylase
2.3.2.2	Candida	High	1.34	0.63	0.035871	0.232721	75	Gamma-glutamyltransferase
5.4.99.28	Candida	High	1.71	0.8	0.0358947	0.232721	75	tRNA pseudouridine(32) synthase
5.4.99.29	Candida	High	1.71	0.8	0.0358947	0.232721	75	23S rRNA pseudouridine(746) synthase
1.6.5.5	Candida	High	1.21	0.57	0.03628	0.232721	75	NADPH:quinone reductase
1.13.11.24	Candida	High	1.68	0.79	0.0364339	0.232721	75	Quercetin 2,3-dioxygenase
4.3.2.3	Candida	High	1.72	0.8	0.0364734	0.232721	75	Ureidoglycolate lyase
2.7.4.23	Candida	High	1.58	0.74	0.0366391	0.232721	75	Ribose 1,5-bisphosphate phosphokinase
3.4.21.92	Candida	Low	-0.23	0.11	0.0367333	0.232721	75	Endopeptidase Clp
2.6.1.51	Candida	Low	-1.22	0.57	0.03687	0.232721	75	Serine--pyruvate transaminase
1.13.11.29	Candida	High	1.9	0.89	0.0368968	0.232721	75	Stizolobate synthase
2.1.1.178	Candida	High	1.74	0.82	0.0369243	0.232721	75	16S rRNA (cytosine(1407)-C(5))-methyltransferase
2.1.1.190	Candida	High	1.62	0.76	0.0369622	0.232721	75	23S rRNA (uracil(1939)-C(5))-methyltransferase
3.2.1.98	Candida	Low	-0.8	0.37	0.0369717	0.232721	75	Glucan 1,4-alpha-maltohexaosidase
1.1.1.205	Candida	Low	-0.2	0.09	0.0371334	0.232721	75	IMP dehydrogenase
4.2.99.20	Candida	High	1.38	0.65	0.0373914	0.232721	75	2-succinyl-6-hydroxy-2,4-cyclohexadiene-1-carboxylate synthase
3.1.3.82	Candida	High	1.66	0.78	0.0374091	0.232721	75	D-glycero-beta-D-manno-heptose 1,7-bisphosphate 7-phosphatase
2.6.1.59	Candida	High	1.71	0.81	0.0375421	0.232721	75	dTDP-4-amino-4,6-dideoxygalactose transaminase
4.1.1.98	Candida	High	1.7	0.8	0.037958	0.232721	75	4-hydroxy-3-polyprenylbenzoate decarboxylase
3.5.99.10	Candida	High	1.56	0.74	0.0385167	0.232721	75	2-iminobutanoate/2-iminopropanoate deaminase
2.4.99.17	Candida	Low	-0.37	0.17	0.0386024	0.232721	75	S-adenosylmethionine:tRNA ribosyltransferase-isomerase
3.1.3.10	Candida	High	1.65	0.78	0.0390022	0.232721	75	Glucose-1-phosphatase
2.3.1.109	Candida	High	1.67	0.8	0.0391736	0.232721	75	Arginine N-succinyltransferase
1.5.1.34	Candida	High	1.69	0.81	0.03933	0.232721	75	6,7-dihydropteridine reductase
2.7.9.3	Candida	Low	-0.39	0.18	0.0394655	0.232721	75	Selenide, water dikinase
2.1.1.266	Candida	High	1.71	0.82	0.0395206	0.232721	75	23S rRNA (adenine(2030)-N(6))-methyltransferase
3.4.14.4	Candida	Low	-0.84	0.4	0.0396193	0.232721	75	Dipeptidyl-peptidase III
2.7.1.89	Candida	High	1.69	0.81	0.0397515	0.232721	75	Thiamine kinase
2.6.1.22	Candida	High	1.67	0.8	0.0403581	0.232721	75	(S)-3-amino-2-methylpropionate transaminase
1.2.1.41	Candida	Low	-0.18	0.09	0.0405523	0.232721	75	Glutamate-5-semialdehyde dehydrogenase
3.2.1.131	Candida	High	1.75	0.84	0.0406212	0.232721	75	Xylan alpha-1,2-glucuronosidase
3.5.1.1	Candida	High	0.56	0.27	0.0408289	0.232721	75	Asparaginase
2.7.4.8	Candida	Low	-0.2	0.09	0.0409349	0.232721	75	Guanylate kinase
4.1.3.3	Candida	High	0.66	0.32	0.0410814	0.232721	75	N-acetylneuraminate lyase
2.5.1.49	Candida	Low	-0.54	0.26	0.0414085	0.232721	75	O-acetylhomoserine aminocarboxypropyltransferase
2.4.2.18	Candida	Low	-0.36	0.18	0.0415279	0.232721	75	Anthranilate phosphoribosyltransferase
4.3.1.7	Candida	High	1.13	0.55	0.0418284	0.232721	75	Ethanolamine ammonia-lyase
3.5.1.88	Candida	Low	-0.23	0.11	0.0420866	0.232721	75	Peptide deformylase
2.7.1.180	Candida	High	1.7	0.82	0.0421669	0.232721	75	FAD:protein FMN transferase
5.1.1.11	Candida	Low	-1.43	0.69	0.0422595	0.232721	75	Phenylalanine racemase (ATP-hydrolyzing)
1.16.1.9	Candida	High	1.76	0.85	0.0423595	0.232721	75	Ferric-chelate reductase (NADPH)
2.1.1.181	Candida	High	1	0.49	0.0424513	0.232721	75	23S rRNA (adenine(1618)-N(6))-methyltransferase
3.2.2.28	Candida	High	1.62	0.79	0.0426285	0.232721	75	Double-stranded uracil-DNA glycosylase
2.5.1.18	Candida	High	1.74	0.85	0.0426422	0.232721	75	Glutathione transferase
3.4.24.84	Candida	Low	-1.09	0.53	0.0426932	0.232721	75	Ste24 endopeptidase
2.3.1.31	Candida	Low	-1.04	0.51	0.0427324	0.232721	75	Homoserine O-acetyltransferase
2.7.2.15	Candida	High	1.85	0.9	0.0427326	0.232721	75	Propionate kinase
2.3.1.15	Candida	High	1.71	0.83	0.042777	0.232721	75	Glycerol-3-phosphate 1-O-acyltransferase
4.1.2.21	Candida	High	1.77	0.86	0.0427901	0.232721	75	2-dehydro-3-deoxy-6-phosphogalactonate aldolase
3.2.2.4	Candida	High	1.33	0.64	0.0428231	0.232721	75	AMP nucleosidase
3.1.3.12	Candida	High	1.54	0.75	0.0428837	0.232721	75	Trehalose-phosphatase
4.2.1.79	Candida	High	1.66	0.81	0.0429375	0.232721	75	2-methylcitrate dehydratase
3.1.4.14	Candida	High	1.64	0.8	0.0431553	0.232721	75	[Acyl-carrier-protein] phosphodiesterase
5.4.99.26	Candida	High	1.74	0.85	0.0435746	0.232721	75	tRNA pseudouridine(65) synthase
4.1.3.30	Candida	High	1.69	0.82	0.043629	0.232721	75	Methylisocitrate lyase
3.6.3.33	Candida	High	1.57	0.76	0.0440131	0.232721	75	Vitamin B12-transporting ATPase
3.4.13.18	Candida	High	1.65	0.8	0.0440657	0.232721	75	Cytosol nonspecific dipeptidase
6.3.5.2	Candida	Low	-0.22	0.11	0.0440806	0.232721	75	GMP synthase (glutamine-hydrolyzing)
5.4.2.10	Candida	Low	-0.28	0.14	0.0441173	0.232721	75	Phosphoglucosamine mutase
1.1.1.3	Candida	Low	-0.38	0.19	0.0442491	0.232721	75	Homoserine dehydrogenase
2.7.7.73	Candida	High	1.58	0.77	0.0443847	0.232721	75	Sulfur carrier protein ThiS adenylyltransferase
2.7.7.65	Candida	High	1.74	0.85	0.0444334	0.232721	75	Diguanylate cyclase
2.1.1.174	Candida	High	1.66	0.81	0.0444751	0.232721	75	23S rRNA (guanine(1835)-N(2))-methyltransferase
1.1.5.4	Candida	High	1.59	0.78	0.0447061	0.232721	75	Malate dehydrogenase (quinone)
6.3.3.1	Candida	Low	-0.24	0.12	0.0450191	0.232721	75	Phosphoribosylformylglycinamidine cyclo-ligase
5.4.99.23	Candida	High	1.71	0.84	0.0450191	0.232721	75	23S rRNA pseudouridine(1911/1915/1917) synthase
2.7.7.76	Candida	High	1.82	0.89	0.0452103	0.232721	75	Molybdenum cofactor cytidylyltransferase
2.1.1.222	Candida	High	1.84	0.9	0.0456414	0.232721	75	2-polyprenyl-6-hydroxyphenol methylase
2.3.1.210	Candida	High	1.66	0.82	0.0460392	0.232721	75	dTDP-4-amino-4,6-dideoxy-D-galactose acyltransferase
3.6.4.12	Candida	Low	-0.18	0.09	0.0461872	0.232721	75	DNA helicase
4.1.2.50	Candida	High	1.51	0.75	0.0468313	0.232721	75	6-carboxytetrahydropterin synthase
2.1.1.297	Candida	Low	-0.21	0.11	0.0470548	0.232721	75	Peptide chain release factor N(5)-glutamine methyltransferase
2.3.1.n4	Candida	High	1.64	0.81	0.0471582	0.232721	75	1-acyl-sn-glycerol-3-phosphate acyltransferase
3.6.3.24	Candida	High	1.23	0.61	0.0473196	0.232721	75	Nickel-transporting ATPase
2.7.1.76	Candida	High	1.66	0.82	0.0475151	0.232721	75	Deoxyadenosine kinase
1.1.1.169	Candida	High	0.22	0.11	0.047664	0.232721	75	2-dehydropantoate 2-reductase
2.8.3.8	Candida	High	0.64	0.32	0.0476657	0.232721	75	Acetate CoA-transferase
3.5.2.3	Candida	Low	-0.18	0.09	0.0478612	0.232721	75	Dihydroorotase
5.4.99.24	Candida	High	1.75	0.87	0.0479331	0.232721	75	23S rRNA pseudouridine(955/2504/2580) synthase
1.3.1.91	Candida	High	1.56	0.78	0.0480571	0.232721	75	tRNA-dihydrouridine(20) synthase (NAD(P)(+))
4.1.1.47	Candida	High	1.63	0.81	0.0485376	0.232721	75	Tartronate-semialdehyde synthase
1.1.3.15	Candida	High	0.99	0.49	0.0485547	0.232721	75	(S)-2-hydroxy-acid oxidase
2.7.11.5	Candida	High	1.64	0.82	0.0489437	0.232721	75	[Isocitrate dehydrogenase (NADP(+))] kinase
2.7.2.4	Candida	Low	-0.17	0.09	0.0490919	0.232721	75	Aspartate kinase
3.6.1.25	Candida	High	1.67	0.84	0.0492067	0.232721	75	Triphosphatase
4.1.1.48	Candida	Low	-0.36	0.18	0.0492275	0.232721	75	Indole-3-glycerol-phosphate synthase
3.4.24.64	Candida	Low	-1.12	0.56	0.0492382	0.232721	75	Mitochondrial processing peptidase
3.1.3.23	Candida	High	1.52	0.76	0.0493965	0.232721	75	Sugar-phosphatase
1.1.5.3	Candida	High	1.16	0.58	0.0494223	0.232721	75	Glycerol-3-phosphate dehydrogenase
1.1.1.303	Candida	High	1.34	0.67	0.0495924	0.232721	75	Diacetyl reductase ((R)-acetoin forming)
5.1.1.20	Candida	High	1.22	0.61	0.0497565	0.232721	75	L-Ala-D/L-Glu epimerase
1.5.1.42	Candida	High	1.53	0.77	0.0501563	0.232721	75	FMN reductase (NADH)
2.7.7.1	Candida	Low	-1.41	0.71	0.0502652	0.232721	75	Nicotinamide-nucleotide adenylyltransferase
2.7.11.33	Candida	High	1.39	0.7	0.0503905	0.232721	75	[Pyruvate, water dikinase] kinase
2.7.4.28	Candida	High	1.39	0.7	0.0503905	0.232721	75	([Pyruvate, water dikinase] phosphate) phosphotransferase
3.1.11.6	Candida	Low	-0.16	0.08	0.0505479	0.232721	75	Exodeoxyribonuclease VII
3.1.4.52	Candida	High	1.65	0.83	0.0505504	0.232721	75	Cyclic-guanylate-specific phosphodiesterase
3.2.1.54	Candida	Low	-1.9	0.96	0.0507024	0.232721	75	Cyclomaltodextrinase
1.1.1.127	Candida	High	1.72	0.86	0.0507661	0.232721	75	2-dehydro-3-deoxy-D-gluconate 5-dehydrogenase
2.7.8.33	Candida	High	1.65	0.83	0.0508281	0.232721	75	N-acetylglucosaminephosphotransferase
2.3.1.1	Candida	High	1.61	0.81	0.0508446	0.232721	75	Amino-acid N-acetyltransferase
3.5.4.1	Candida	High	1.51	0.76	0.0509194	0.232721	75	Cytosine deaminase
2.5.1.31	Candida	High	1.44	0.72	0.0509407	0.232721	75	diphosphate specific)
2.1.1.34	Candida	High	1.23	0.62	0.0509408	0.232721	75	tRNA (guanosine(18)-2'-O)-methyltransferase
2.7.6.1	Candida	Low	-0.26	0.13	0.0509412	0.232721	75	Ribose-phosphate diphosphokinase
2.1.1.177	Candida	Low	-0.32	0.16	0.0509862	0.232721	75	23S rRNA (pseudouridine(1915)-N(3))-methyltransferase
3.1.3.18	Candida	Low	-0.4	0.2	0.0513812	0.232721	75	Phosphoglycolate phosphatase
2.7.1.17	Candida	High	0.41	0.21	0.0514364	0.232721	75	Xylulokinase
2.7.1.22	Candida	Low	-1.47	0.74	0.0519367	0.232721	75	Ribosylnicotinamide kinase
2.6.1.88	Candida	High	1.63	0.82	0.0519741	0.232721	75	Methionine transaminase
6.1.1.17	Candida	Low	-0.19	0.1	0.0520016	0.232721	75	Glutamate--tRNA ligase
3.6.3.31	Candida	Low	-0.27	0.14	0.052161	0.232721	75	Polyamine-transporting ATPase
3.5.1.n3	Candida	High	1.64	0.83	0.052185	0.232721	75	4-deoxy-4-formamido-L-arabinose-phosphoundecaprenol deformylase
1.14.13.107	Candida	High	1.23	0.62	0.0523433	0.232721	75	Limonene 1,2-monooxygenase
5.1.3.15	Candida	High	1.63	0.83	0.0523661	0.232721	75	Glucose-6-phosphate 1-epimerase
6.3.2.45	Candida	High	1.51	0.76	0.0523924	0.232721	75	diaminoheptanedioate ligase
3.1.2.14	Candida	Low	-1.32	0.67	0.0524371	0.232721	75	Oleoyl-[acyl-carrier-protein] hydrolase
2.4.2.6	Candida	High	1.76	0.89	0.0528658	0.232721	75	Nucleoside deoxyribosyltransferase
1.1.1.57	Candida	High	0.78	0.4	0.0530088	0.232721	75	Fructuronate reductase
1.2.1.27	Candida	Low	-1.24	0.63	0.0532534	0.232721	75	Methylmalonate-semialdehyde dehydrogenase (CoA acylating)
1.1.1.28	Candida	High	1.09	0.56	0.0532548	0.232721	75	D-lactate dehydrogenase
2.4.1.325	Candida	High	1.64	0.83	0.0535013	0.232721	75	TDP-N-acetylfucosamine:lipid II N-acetylfucosaminyltransferase
4.4.1.15	Candida	High	1.48	0.76	0.0535144	0.232721	75	D-cysteine desulfhydrase
1.1.1.46	Candida	High	1.59	0.81	0.0535788	0.232721	75	L-arabinose 1-dehydrogenase
2.6.1.76	Candida	Low	-1.79	0.91	0.0540637	0.232721	75	Diaminobutyrate--2-oxoglutarate transaminase
1.1.1.17	Candida	High	0.58	0.3	0.0541097	0.232721	75	Mannitol-1-phosphate 5-dehydrogenase
1.6.1.1	Candida	High	1.51	0.77	0.0541159	0.232721	75	NAD(P)(+) transhydrogenase (Si-specific)
3.1.3.74	Candida	High	1.62	0.83	0.0542068	0.232721	75	Pyridoxal phosphatase
4.2.1.19	Candida	Low	-0.39	0.2	0.0542601	0.232721	75	Imidazoleglycerol-phosphate dehydratase
1.14.11.17	Candida	High	1.63	0.83	0.0544911	0.232721	75	Taurine dioxygenase
3.2.1.1	Candida	Low	-0.4	0.2	0.0545075	0.232721	75	Alpha-amylase
3.1.4.55	Candida	High	1.67	0.85	0.0545118	0.232721	75	Phosphoribosyl 1,2-cyclic phosphate phosphodiesterase
5.2.1.5	Candida	Low	-1.89	0.97	0.0545227	0.232721	75	Linoleate isomerase
2.2.1.6	Candida	High	0.14	0.07	0.0545759	0.232721	75	Acetolactate synthase
3.2.1.28	Candida	High	1.65	0.84	0.0547028	0.232721	75	Alpha,alpha-trehalase
2.1.1.51	Candida	Low	-0.95	0.49	0.0551198	0.232721	75	Transferred entry: 2.1.1.187 and 2.1.1.188
6.4.1.3	Candida	Low	-0.69	0.36	0.0554102	0.232721	75	Propionyl-CoA carboxylase
4.3.1.1	Candida	High	0.9	0.46	0.0556001	0.232721	75	Aspartate ammonia-lyase
2.4.2.43	Candida	High	1.54	0.79	0.0556785	0.232721	75	Lipid IV(A) 4-amino-4-deoxy-L-arabinosyltransferase
3.5.99.2	Candida	Low	-1.41	0.72	0.0557091	0.232721	75	Aminopyrimidine aminohydrolase
2.6.1.66	Candida	High	1.57	0.81	0.0559506	0.232721	75	Valine--pyruvate transaminase
3.4.11.23	Candida	High	1.58	0.81	0.0560914	0.232721	75	PepB aminopeptidase
3.1.27.6	Candida	High	1.72	0.88	0.0561128	0.232721	75	Enterobacter ribonuclease
6.1.1.15	Candida	Low	-0.15	0.08	0.0561248	0.232721	75	Proline--tRNA ligase
3.1.2.12	Candida	High	1.67	0.86	0.0563446	0.232721	75	S-formylglutathione hydrolase
1.14.14.5	Candida	High	1.6	0.82	0.0565388	0.232721	75	Alkanesulfonate monooxygenase
1.3.1.1	Candida	High	1.5	0.78	0.0565859	0.232721	75	Dihydrouracil dehydrogenase (NAD(+))
2.7.8.37	Candida	High	1.59	0.82	0.0569241	0.232721	75	Alpha-D-ribose 1-methylphosphonate 5-triphosphate synthase
4.1.1.20	Candida	Low	-0.25	0.13	0.056965	0.232721	75	Diaminopimelate decarboxylase
2.7.1.92	Candida	High	1.58	0.82	0.0570565	0.232721	75	5-dehydro-2-deoxygluconokinase
2.3.1.89	Candida	Low	-0.78	0.41	0.0571323	0.232721	75	Tetrahydrodipicolinate N-acetyltransferase
3.4.21.53	Candida	Low	-0.6	0.31	0.0573433	0.232721	75	Endopeptidase La
3.1.3.16	Candida	High	0.61	0.32	0.0574479	0.232721	75	Protein-serine/threonine phosphatase
3.1.3.68	Candida	High	1.65	0.86	0.0581059	0.232953	75	2-deoxyglucose-6-phosphatase
4.1.2.2	Candida	Low	-0.62	0.32	0.058299	0.232953	75	Ketotetrose-phosphate aldolase
3.5.1.105	Candida	High	1.55	0.81	0.0583363	0.232953	75	Chitin disaccharide deacetylase
2.1.2.9	Candida	Low	-0.17	0.09	0.0584667	0.232953	75	Methionyl-tRNA formyltransferase
1.16.1.3	Candida	High	1.6	0.83	0.0584825	0.232953	75	Aquacobalamin reductase
1.5.1.41	Candida	High	1.6	0.83	0.0584825	0.232953	75	Riboflavin reductase (NAD(P)H)
4.1.2.19	Candida	High	0.4	0.21	0.0590221	0.233503	75	Rhamnulose-1-phosphate aldolase
2.1.1.107	Candida	Low	-0.82	0.43	0.0593195	0.233503	75	Uroporphyrinogen-III C-methyltransferase
2.7.7.n1	Candida	High	1.58	0.82	0.0596752	0.233503	75	Adenosine monophosphate-protein transferase
4.2.1.12	Candida	High	1.58	0.83	0.0598925	0.233503	75	Phosphogluconate dehydratase
2.8.1.2	Candida	High	1.61	0.84	0.0599166	0.233503	75	3-mercaptopyruvate sulfurtransferase
1.1.99.1	Candida	High	1.53	0.8	0.0599857	0.233503	75	Choline dehydrogenase
2.6.1.17	Candida	High	1.66	0.87	0.0601975	0.233503	75	Succinyldiaminopimelate transaminase
4.1.3.40	Candida	High	1.46	0.76	0.0603045	0.233503	75	Chorismate lyase
6.3.2.14	Candida	High	1.52	0.8	0.0607862	0.233503	75	Enterobactin synthase
2.8.3.19	Candida	High	1.44	0.75	0.0611197	0.233503	75	CoA:oxalate CoA-transferase
2.6.1.81	Candida	High	1.59	0.84	0.0612008	0.233503	75	Succinylornithine transaminase
1.8.4.14	Candida	High	1.31	0.69	0.0615489	0.233503	75	L-methionine (R)-S-oxide reductase
3.4.23.51	Candida	High	1.73	0.91	0.0617912	0.233503	75	HycI peptidase
1.1.1.61	Candida	Low	-0.93	0.49	0.0620213	0.233503	75	4-hydroxybutyrate dehydrogenase
2.7.1.56	Candida	High	1.54	0.81	0.0622713	0.233503	75	1-phosphofructokinase
3.1.1.45	Candida	High	1.45	0.77	0.0623705	0.233503	75	Carboxymethylenebutenolidase
3.1.1.24	Candida	High	1.16	0.61	0.0624216	0.233503	75	3-oxoadipate enol-lactonase
3.1.26.3	Candida	Low	-0.15	0.08	0.0626668	0.233503	75	Ribonuclease III
3.6.1.54	Candida	High	1.45	0.77	0.0627063	0.233503	75	UDP-2,3-diacylglucosamine diphosphatase
3.4.13.22	Candida	High	0.7	0.37	0.06274	0.233503	75	D-Ala-D-Ala dipeptidase
4.2.3.4	Candida	Low	-0.18	0.1	0.0627592	0.233503	75	3-dehydroquinate synthase
2.1.1.79	Candida	High	0.75	0.4	0.0628781	0.233503	75	Cyclopropane-fatty-acyl-phospholipid synthase
4.2.1.51	Candida	Low	-0.52	0.28	0.0629625	0.233503	75	Prephenate dehydratase
6.3.2.9	Candida	Low	-0.16	0.09	0.0629648	0.233503	75	UDP-N-acetylmuramoyl-L-alanine--D-glutamate ligase
6.1.1.1	Candida	Low	-0.16	0.09	0.0631698	0.233503	75	Tyrosine--tRNA ligase
5.4.99.20	Candida	High	1.61	0.85	0.0636705	0.233503	75	23S rRNA pseudouridine(2457) synthase
2.7.7.13	Candida	High	1.17	0.62	0.06421	0.233503	75	Mannose-1-phosphate guanylyltransferase
4.2.2.n1	Candida	High	1.57	0.83	0.0643092	0.233503	75	Peptidoglycan lytic exotransglycosylase
1.1.1.346	Candida	High	1.61	0.86	0.0643318	0.233503	75	2,5-didehydrogluconate reductase (2-dehydro-L-gulonate-forming)
4.2.3.5	Candida	Low	-0.19	0.1	0.0649267	0.233503	75	Chorismate synthase
3.4.19.13	Candida	High	1.54	0.82	0.0649841	0.233503	75	Glutathione hydrolase
2.1.1.228	Candida	Low	-0.19	0.1	0.0650515	0.233503	75	tRNA (guanine(37)-N(1))-methyltransferase
4.2.1.130	Candida	High	1.57	0.84	0.0656816	0.233503	75	D-lactate dehydratase
3.2.1.35	Candida	Low	-1.72	0.92	0.0657558	0.233503	75	Hyaluronoglucosaminidase
2.1.1.13	Candida	Low	-0.59	0.32	0.0658463	0.233503	75	Methionine synthase
1.2.1.12	Candida	High	0.94	0.5	0.0660011	0.233503	75	Glyceraldehyde-3-phosphate dehydrogenase (phosphorylating)
1.3.5.3	Candida	High	1.53	0.82	0.066159	0.233503	75	Protoporphyrinogen IX dehydrogenase (menaquinone)
2.6.1.52	Candida	Low	-0.2	0.11	0.0662509	0.233503	75	Phosphoserine transaminase
2.4.1.227	Candida	Low	-0.15	0.08	0.0662957	0.233503	75	acetylglucosaminyltransferase
1.3.3.1	Candida	High	0.91	0.49	0.066337	0.233503	75	Transferred entry: 1.3.98.1
3.3.2.9	Candida	High	0.69	0.37	0.0664464	0.233503	75	Microsomal epoxide hydrolase
4.4.1.8	Candida	High	0.97	0.52	0.0664889	0.233503	75	Cystathionine beta-lyase
6.3.2.10	Candida	Low	-0.16	0.09	0.0667566	0.233503	75	UDP-N-acetylmuramoyl-tripeptide--D-alanyl-D-alanine ligase
2.7.7.41	Candida	High	0.23	0.13	0.0668291	0.233503	75	Phosphatidate cytidylyltransferase
5.3.3.14	Candida	High	1.67	0.9	0.0668414	0.233503	75	Trans-2-decenoyl-[acyl-carrier-protein] isomerase
2.5.1.1	Candida	High	1.49	0.8	0.0668956	0.233503	75	Dimethylallyltranstransferase
2.2.1.7	Candida	Low	-0.32	0.17	0.0671002	0.233503	75	1-deoxy-D-xylulose-5-phosphate synthase
3.5.1.96	Candida	High	1.53	0.82	0.0671611	0.233503	75	Succinylglutamate desuccinylase
2.7.1.15	Candida	High	0.57	0.31	0.0671786	0.233503	75	Ribokinase
4.2.1.75	Candida	High	1.2	0.65	0.0673911	0.233503	75	Uroporphyrinogen-III synthase
3.5.1.3	Candida	Low	-1.66	0.89	0.0677302	0.233503	75	Omega-amidase
6.3.4.14	Candida	High	0.46	0.25	0.0677311	0.233503	75	Biotin carboxylase
1.2.5.1	Candida	High	1.55	0.84	0.0678582	0.233503	75	Pyruvate dehydrogenase (quinone)
2.7.1.170	Candida	High	1.31	0.71	0.0678762	0.233503	75	Anhydro-N-acetylmuramic acid kinase
2.7.1.19	Candida	High	1.48	0.8	0.0679157	0.233503	75	Phosphoribulokinase
3.6.1.67	Candida	High	1.54	0.83	0.0679842	0.233503	75	Dihydroneopterin triphosphate diphosphatase
1.2.1.8	Candida	High	1.62	0.88	0.0681908	0.233503	75	Betaine-aldehyde dehydrogenase
5.1.3.32	Candida	High	0.68	0.37	0.0683509	0.233503	75	L-rhamnose mutarotase
3.2.1.41	Candida	Low	-0.69	0.37	0.0684053	0.233503	75	Pullulanase
2.1.1.265	Candida	High	1.58	0.86	0.068742	0.233503	75	Tellurite methyltransferase
2.1.1.170	Candida	High	1.29	0.7	0.0688718	0.233503	75	16S rRNA (guanine(527)-N(7))-methyltransferase
2.3.1.243	Candida	High	1.42	0.77	0.0689183	0.233503	75	Lauroyl-Kdo(2)-lipid IV(A) myristoyltransferase
3.6.3.41	Candida	High	1.15	0.62	0.0690869	0.233503	75	Heme-transporting ATPase
1.11.1.15	Candida	High	0.39	0.21	0.0691124	0.233503	75	Peroxiredoxin
1.1.1.23	Candida	Low	-0.2	0.11	0.0692345	0.233503	75	Histidinol dehydrogenase
5.4.2.8	Candida	Low	-0.42	0.23	0.0694595	0.233605	75	Phosphomannomutase
5.3.2.2	Candida	High	1.55	0.84	0.0695914	0.233605	75	Oxaloacetate tautomerase
3.6.1.63	Candida	High	1.53	0.83	0.0702154	0.235148	75	Alpha-D-ribose 1-methylphosphonate 5-triphosphate diphosphatase
5.1.3.29	Candida	High	1.42	0.77	0.0709041	0.235217	75	L-fucose mutarotase
1.2.4.2	Candida	Low	-1.63	0.89	0.0709085	0.235217	75	Oxoglutarate dehydrogenase (succinyl-transferring)
1.2.1.22	Candida	High	1.4	0.77	0.0709203	0.235217	75	Lactaldehyde dehydrogenase
2.4.1.83	Candida	Low	-0.87	0.48	0.0711618	0.235217	75	Dolichyl-phosphate beta-D-mannosyltransferase
6.1.1.21	Candida	Low	-0.25	0.14	0.0713075	0.235217	75	Histidine--tRNA ligase
1.2.1.2	Candida	High	1.04	0.57	0.071619	0.235217	75	Formate dehydrogenase
3.1.1.96	Candida	Low	-0.14	0.08	0.0716242	0.235217	75	D-aminoacyl-tRNA deacylase
3.5.3.23	Candida	High	1.31	0.72	0.0716603	0.235217	75	N-succinylarginine dihydrolase
3.6.1.65	Candida	High	1.39	0.76	0.0717166	0.235217	75	(d)CTP diphosphatase
2.7.7.61	Candida	High	1.45	0.79	0.0722611	0.236461	75	Citrate lyase holo-[acyl-carrier protein] synthase
3.6.1.19	Candida	Low	-0.11	0.06	0.0725622	0.236904	75	Nucleoside-triphosphate diphosphatase
6.1.1.10	Candida	Low	-0.42	0.23	0.0729934	0.237769	75	Methionine--tRNA ligase
1.1.1.25	Candida	Low	-0.3	0.16	0.0733371	0.238346	75	Shikimate dehydrogenase
2.3.1.191	Candida	High	1.56	0.86	0.0741022	0.240286	75	UDP-3-O-(3-hydroxymyristoyl)glucosamine N-acyltransferase
3.1.11.1	Candida	High	1.52	0.84	0.0746981	0.24167	75	Exodeoxyribonuclease I
5.1.3.3	Candida	Low	-0.24	0.13	0.0752761	0.242501	75	Aldose 1-epimerase
4.2.1.22	Candida	Low	-1.34	0.74	0.075336	0.242501	75	Cystathionine beta-synthase
3.6.5.n1	Candida	Low	-0.14	0.08	0.0755102	0.242501	75	Elongation factor 4
4.2.1.46	Candida	Low	-0.15	0.09	0.0756333	0.242501	75	dTDP-glucose 4,6-dehydratase
2.7.1.53	Candida	High	1.33	0.74	0.0759991	0.242679	75	L-xylulokinase
2.4.1.243	Candida	Low	-1.63	0.91	0.0760982	0.242679	75	6(G)-fructosyltransferase
1.8.1.9	Candida	Low	-0.16	0.09	0.0761977	0.242679	75	Thioredoxin-disulfide reductase
4.3.1.15	Candida	High	0.85	0.48	0.0770434	0.244523	75	Diaminopropionate ammonia-lyase
2.8.3.6	Candida	High	0.94	0.53	0.0771187	0.244523	75	3-oxoadipate CoA-transferase
1.1.1.290	Candida	High	0.5	0.28	0.077633	0.24538	75	4-phosphoerythronate dehydrogenase
3.1.6.1	Candida	High	1.61	0.9	0.0778605	0.24538	75	Arylsulfatase
2.6.1.107	Candida	High	1.41	0.79	0.0779039	0.24538	75	Beta-methylphenylalanine transaminase
1.1.1.60	Candida	High	0.94	0.53	0.0783684	0.246114	75	2-hydroxy-3-oxopropionate reductase
3.5.1.110	Candida	High	1.29	0.73	0.0786282	0.246114	75	Peroxyureidoacrylate/ureidoacrylate amidohydrolase
1.3.99.1	Candida	Low	-0.61	0.34	0.0786532	0.246114	75	Deleted entry
3.6.1.40	Candida	High	1.45	0.81	0.0788715	0.246258	75	Guanosine-5'-triphosphate,3'-diphosphate diphosphatase
5.3.3.3	Candida	Low	-0.86	0.48	0.0794577	0.247533	75	Vinylacetyl-CoA Delta-isomerase
3.1.4.3	Candida	Low	-1.09	0.61	0.07986	0.247533	75	Phospholipase C
2.1.1.33	Candida	Low	-0.16	0.09	0.0799242	0.247533	75	tRNA (guanine(46)-N(7))-methyltransferase
1.1.1.79	Candida	High	1.31	0.74	0.0799722	0.247533	75	Glyoxylate reductase (NADP(+))
2.7.1.83	Candida	High	1.63	0.92	0.0802074	0.24757	75	Pseudouridine kinase
2.4.1.109	Candida	Low	-1.44	0.81	0.0803304	0.24757	75	Dolichyl-phosphate-mannose--protein mannosyltransferase
3.4.14.5	Candida	Low	-1.55	0.88	0.0809826	0.248736	75	Dipeptidyl-peptidase IV
3.2.1.86	Candida	High	0.54	0.3	0.0813039	0.248736	75	6-phospho-beta-glucosidase
2.7.1.121	Candida	Low	-1.3	0.73	0.0814692	0.248736	75	Phosphoenolpyruvate--glycerone phosphotransferase
3.6.1.8	Candida	High	1.4	0.79	0.0815262	0.248736	75	ATP diphosphatase
5.4.99.27	Candida	High	1.37	0.78	0.0817499	0.248736	75	tRNA pseudouridine(13) synthase
1.3.5.1	Candida	High	0.98	0.56	0.0820088	0.248736	75	Succinate dehydrogenase (quinone)
4.7.1.1	Candida	High	1.45	0.82	0.0821296	0.248736	75	Alpha-D-ribose 1-methylphosphonate 5-phosphate C-P-lyase
2.7.1.24	Candida	Low	-0.17	0.1	0.0821731	0.248736	75	Dephospho-CoA kinase
6.3.4.3	Candida	Low	-0.27	0.15	0.0826201	0.248736	75	Formate--tetrahydrofolate ligase
1.17.99.5	Candida	Low	-1.53	0.87	0.0826404	0.248736	75	Transferred entry: 1.17.98.1
1.1.1.94	Candida	Low	-0.18	0.1	0.0828846	0.248736	75	Glycerol-3-phosphate dehydrogenase (NAD(P)(+))
2.1.1.36	Candida	Low	-1.36	0.77	0.0830735	0.248736	75	Transferred entry: 2.1.1.217, 2.1.1.218, 2.1.1.219 and 2.1.1.220
2.1.1.188	Candida	Low	-1.45	0.82	0.0831149	0.248736	75	23S rRNA (guanine(748)-N(1))-methyltransferase
4.1.1.85	Candida	High	1.32	0.75	0.0832821	0.248736	75	3-dehydro-L-gulonate-6-phosphate decarboxylase
3.5.4.19	Candida	Low	-0.44	0.25	0.083318	0.248736	75	Phosphoribosyl-AMP cyclohydrolase

## Sheet: vOTU
Rank	Feature	metadata	value	coef	pval	qval	stderr	N	N.not.zero	host_domain	host_phylum	host_class	host_order	host_family	host_family_int
vOTU-fam	OTU.11500_12	Candida	High	-1.95	0.000830723	0.568816	0.56	75	20	Bacteria	Actinobacteriota	Actinobacteria	Actinomycetales	Bifidobacteriaceae	12
vOTU-fam	OTU.52650_12	Candida	High	-1.71	0.00162999	0.568816	0.52	75	25	Bacteria	Actinobacteriota	Actinobacteria	Actinomycetales	Bifidobacteriaceae	12
vOTU-fam	OTU.27973_12	Candida	High	-1.66	0.00165379	0.568816	0.51	75	20	Bacteria	Actinobacteriota	Actinobacteria	Actinomycetales	Bifidobacteriaceae	12
vOTU-fam	OTU.02709_55	Candida	High	2.96	0.00193495	0.568816	0.92	75	49	Bacteria	Proteobacteria	Gammaproteobacteria	Enterobacterales	Enterobacteriaceae	55
vOTU-fam	OTU.29609_66	Candida	High	-1.84	0.00395798	0.568816	0.62	75	48	Bacteria	Firmicutes_A	Clostridia	Lachnospirales	Lachnospiraceae	66
vOTU-fam	OTU.58230_66	Candida	High	-1.88	0.00403133	0.568816	0.63	75	45	Bacteria	Firmicutes_A	Clostridia	Lachnospirales	Lachnospiraceae	66
vOTU-fam	OTU.67327_66	Candida	High	1.08	0.00460981	0.568816	0.37	75	18	Bacteria	Firmicutes_A	Clostridia	Lachnospirales	Lachnospiraceae	66
vOTU-fam	OTU.35960_66	Candida	High	-1.35	0.00467142	0.568816	0.46	75	45	Bacteria	Firmicutes_A	Clostridia	Lachnospirales	Lachnospiraceae	66
vOTU-fam	OTU.26739_66	Candida	High	-1.27	0.00483437	0.568816	0.44	75	73	Bacteria	Firmicutes_A	Clostridia	Lachnospirales	Lachnospiraceae	66
vOTU-fam	OTU.44782_83	Candida	High	-0.82	0.00492294	0.568816	0.28	75	18	Bacteria	Bacteroidota	Bacteroidia	Bacteroidales	NULL	83
vOTU-fam	OTU.38964_10	Candida	High	0.97	0.00541413	0.568816	0.34	75	17	Bacteria	Bacteroidota	Bacteroidia	Bacteroidales	Bacteroidaceae	10
vOTU-fam	OTU.47277_10	Candida	High	1.68	0.00586888	0.568816	0.59	75	28	Bacteria	Bacteroidota	Bacteroidia	Bacteroidales	Bacteroidaceae	10
vOTU-fam	OTU.62702_66	Candida	High	-1.38	0.00591232	0.568816	0.49	75	75	Bacteria	Firmicutes_A	Clostridia	Lachnospirales	Lachnospiraceae	66
vOTU-fam	OTU.01370_12	Candida	High	-1.55	0.00601314	0.568816	0.55	75	32	Bacteria	Actinobacteriota	Actinobacteria	Actinomycetales	Bifidobacteriaceae	12
vOTU-fam	OTU.15273_98	Candida	High	-1.23	0.00604744	0.568816	0.44	75	37	Bacteria	Bacteroidota	Bacteroidia	Bacteroidales	Rikenellaceae	98
vOTU-fam	OTU.17141_10	Candida	High	1.54	0.00633298	0.568816	0.55	75	53	Bacteria	Bacteroidota	Bacteroidia	Bacteroidales	Bacteroidaceae	10
vOTU-fam	OTU.51608_83	Candida	High	-1.06	0.00637014	0.568816	0.38	75	28	Bacteria	Firmicutes_A	Clostridia	NULL	NULL	83
vOTU-fam	OTU.51608_83	Candida	High	-1.06	0.00637014	0.568816	0.38	75	28	Bacteria	NULL	NULL	NULL	NULL	83
vOTU-fam	OTU.51608_83	Candida	High	-1.06	0.00637014	0.568816	0.38	75	28	Bacteria	Firmicutes_A	Clostridia	Oscillospirales	NULL	83
vOTU-fam	OTU.67428_98	Candida	High	-0.81	0.0075825	0.639458	0.3	75	14	Bacteria	Bacteroidota	Bacteroidia	Bacteroidales	Rikenellaceae	98
vOTU-fam	OTU.43708_10	Candida	High	1.12	0.00837818	0.661708	0.41	75	29	Bacteria	Bacteroidota	Bacteroidia	Bacteroidales	Bacteroidaceae	10
vOTU-fam	OTU.68499_55	Candida	High	3.54	0.00881907	0.661708	1.32	75	26	Bacteria	Proteobacteria	Gammaproteobacteria	Enterobacterales	Enterobacteriaceae	55
vOTU-fam	OTU.60056_66	Candida	High	3.17	0.00915407	0.661708	1.18	75	26	Bacteria	Firmicutes_A	Clostridia	Lachnospirales	Lachnospiraceae	66
vOTU-fam	OTU.54598_55	Candida	High	2.08	0.0106322	0.727555	0.79	75	30	Bacteria	Proteobacteria	Gammaproteobacteria	Enterobacterales	Enterobacteriaceae	55
vOTU-fam	OTU.58555_98	Candida	High	-1.07	0.011746	0.727555	0.42	75	20	Bacteria	Bacteroidota	Bacteroidia	Bacteroidales	Rikenellaceae	98
vOTU-fam	OTU.73529_10	Candida	High	-3.72	0.0125106	0.727555	1.45	75	40	Bacteria	Bacteroidota	Bacteroidia	Bacteroidales	Bacteroidaceae	10
vOTU-fam	OTU.65775_98	Candida	High	-1.55	0.0129495	0.727555	0.61	75	54	Bacteria	Bacteroidota	Bacteroidia	Bacteroidales	Rikenellaceae	98
vOTU-fam	OTU.25897_99	Candida	High	-3.23	0.0131508	0.727555	1.27	75	28	Bacteria	Firmicutes_A	Clostridia	Oscillospirales	Ruminococcaceae	99
vOTU-fam	OTU.42606_66	Candida	High	-1.92	0.0134128	0.727555	0.76	75	51	Bacteria	Firmicutes_A	Clostridia	Lachnospirales	Lachnospiraceae	66
vOTU-fam	OTU.03631_55	Candida	High	1.92	0.0143068	0.727555	0.77	75	54	Bacteria	Proteobacteria	Gammaproteobacteria	Enterobacterales	Enterobacteriaceae	55
vOTU-fam	OTU.72000_55	Candida	High	2.04	0.0149631	0.727555	0.82	75	40	Bacteria	Proteobacteria	Gammaproteobacteria	Enterobacterales	Enterobacteriaceae	55
vOTU-fam	OTU.72669_66	Candida	High	-1.24	0.0162834	0.727555	0.5	75	69	Bacteria	Firmicutes_A	Clostridia	Lachnospirales	Lachnospiraceae	66
vOTU-fam	OTU.08328_99	Candida	High	-1.37	0.0166039	0.727555	0.56	75	37	Bacteria	Firmicutes_A	Clostridia	Oscillospirales	Ruminococcaceae	99
vOTU-fam	OTU.24010_55	Candida	High	1.46	0.0166328	0.727555	0.59	75	35	Bacteria	Proteobacteria	Gammaproteobacteria	Enterobacterales	Enterobacteriaceae	55
vOTU-fam	OTU.59787_12	Candida	High	-1.01	0.0175176	0.727555	0.41	75	22	Bacteria	Actinobacteriota	Actinobacteria	Actinomycetales	Bifidobacteriaceae	12
vOTU-fam	OTU.37876_12	Candida	High	-0.89	0.0175949	0.727555	0.37	75	14	Bacteria	Actinobacteriota	Actinobacteria	Actinomycetales	Bifidobacteriaceae	12
vOTU-fam	OTU.00342_10	Candida	High	1.15	0.0178138	0.727555	0.47	75	31	Bacteria	Bacteroidota	Bacteroidia	Bacteroidales	Bacteroidaceae	10
vOTU-fam	OTU.26598_116	Candida	High	1.36	0.0178265	0.727555	0.56	75	12	Bacteria	Firmicutes_A	Clostridia	Monoglobales	UBA1381	116
vOTU-fam	OTU.61993_66	Candida	High	-1.28	0.0179558	0.727555	0.53	75	18	Bacteria	Firmicutes_A	Clostridia	Lachnospirales	Lachnospiraceae	66
vOTU-fam	OTU.26947_10	Candida	High	1.09	0.0185185	0.727555	0.45	75	24	Bacteria	Bacteroidota	Bacteroidia	Bacteroidales	Bacteroidaceae	10
vOTU-fam	OTU.42024_66	Candida	High	-1.24	0.0195059	0.727555	0.52	75	17	Bacteria	Firmicutes_A	Clostridia	Lachnospirales	Lachnospiraceae	66
vOTU-fam	OTU.12493_67	Candida	High	1.1	0.020864	0.727555	0.47	75	9	Bacteria	Firmicutes	Bacilli	Lactobacillales	Lactobacillaceae	67
vOTU-fam	OTU.14933_10	Candida	High	1.56	0.0209385	0.727555	0.66	75	53	Bacteria	Bacteroidota	Bacteroidia	Bacteroidales	Bacteroidaceae	10
vOTU-fam	OTU.08569_105	Candida	High	0.57	0.022436	0.727555	0.24	75	12	Bacteria	Firmicutes	Bacilli	Lactobacillales	Streptococcaceae	105
vOTU-fam	OTU.20048_66	Candida	High	-0.9	0.022535	0.727555	0.38	75	13	Bacteria	Firmicutes_A	Clostridia	Lachnospirales	Lachnospiraceae	66
vOTU-fam	OTU.08954_98	Candida	High	-1.43	0.0226076	0.727555	0.62	75	26	Bacteria	Bacteroidota	Bacteroidia	Bacteroidales	Rikenellaceae	98
vOTU-fam	OTU.63582_66	Candida	High	-0.73	0.0238337	0.727555	0.31	75	13	Bacteria	Firmicutes_A	Clostridia	Lachnospirales	Lachnospiraceae	66
vOTU-fam	OTU.07547_105	Candida	High	0.53	0.0241131	0.727555	0.23	75	11	Bacteria	Firmicutes	Bacilli	Lactobacillales	Streptococcaceae	105
vOTU-fam	OTU.73798_66	Candida	High	-1.06	0.0245047	0.727555	0.46	75	42	Bacteria	Firmicutes_A	Clostridia	Lachnospirales	Lachnospiraceae	66
vOTU-fam	OTU.31372_99	Candida	High	1.09	0.0248377	0.727555	0.48	75	29	Bacteria	Firmicutes_A	Clostridia	Oscillospirales	Ruminococcaceae	99
vOTU-fam	OTU.75037_55	Candida	High	1.37	0.0249652	0.727555	0.6	75	40	Bacteria	Proteobacteria	Gammaproteobacteria	Enterobacterales	Enterobacteriaceae	55
vOTU-fam	OTU.09814_10	Candida	High	1.51	0.025137	0.727555	0.66	75	9	Bacteria	Bacteroidota	Bacteroidia	Bacteroidales	Bacteroidaceae	10
vOTU-fam	OTU.63473_66	Candida	High	-1.4	0.0251404	0.727555	0.61	75	60	Bacteria	Firmicutes_A	Clostridia	Lachnospirales	Lachnospiraceae	66
vOTU-fam	OTU.12061_66	Candida	High	-1.72	0.0254786	0.727555	0.75	75	26	Bacteria	Firmicutes_A	Clostridia	Lachnospirales	Lachnospiraceae	66
vOTU-fam	OTU.16211_1	Candida	High	0.84	0.0258445	0.727555	0.37	75	10	Bacteria	Firmicutes_C	Negativicutes	Acidaminococcales	Acidaminococcaceae	1
vOTU-fam	OTU.32450_10	Candida	High	-0.48	0.0262096	0.727555	0.21	75	9	Bacteria	Bacteroidota	Bacteroidia	Bacteroidales	Bacteroidaceae	10
vOTU-fam	OTU.48528_99	Candida	High	-1.46	0.0263607	0.727555	0.64	75	52	Bacteria	Firmicutes_A	Clostridia	Oscillospirales	Ruminococcaceae	99
vOTU-fam	OTU.60577_12	Candida	High	-1.33	0.0272895	0.728446	0.59	75	30	Bacteria	Actinobacteriota	Actinobacteria	Actinomycetales	Bifidobacteriaceae	12
vOTU-fam	OTU.50535_46	Candida	High	-1.42	0.0274603	0.728446	0.63	75	66	Bacteria	Actinobacteriota	Coriobacteriia	Coriobacteriales	Coriobacteriaceae	46
vOTU-fam	OTU.02993_10	Candida	High	1.83	0.0280075	0.728446	0.81	75	10	Bacteria	Bacteroidota	Bacteroidia	Bacteroidales	Bacteroidaceae	10
vOTU-fam	OTU.07864_66	Candida	High	0.88	0.0284418	0.728446	0.39	75	13	Bacteria	Firmicutes_A	Clostridia	Lachnospirales	Lachnospiraceae	66
vOTU-fam	OTU.27039_66	Candida	High	-1.14	0.0289969	0.728446	0.51	75	12	Bacteria	Firmicutes_A	Clostridia	Lachnospirales	Lachnospiraceae	66
vOTU-fam	OTU.06543_55	Candida	High	1.8	0.0292722	0.728446	0.81	75	58	Bacteria	Proteobacteria	Gammaproteobacteria	Enterobacterales	Enterobacteriaceae	55
vOTU-fam	OTU.28156_66	Candida	High	-0.8	0.0313527	0.745728	0.36	75	75	Bacteria	Firmicutes_A	Clostridia	Lachnospirales	Lachnospiraceae	66
vOTU-fam	OTU.23732_84	Candida	High	-1.19	0.0313777	0.745728	0.54	75	19	Bacteria	Firmicutes_A	Clostridia	Oscillospirales	Oscillospiraceae	84
vOTU-fam	OTU.50026_83	Candida	High	-1.24	0.0314404	0.745728	0.57	75	25	Bacteria	Bacteroidota	Bacteroidia	Bacteroidales	NULL	83
vOTU-fam	OTU.30603_3	Candida	High	-1.23	0.0327359	0.752408	0.56	75	34	Bacteria	Firmicutes_A	Clostridia	Oscillospirales	Acutalibacteraceae	3
vOTU-fam	OTU.26484_10	Candida	High	0.7	0.0327589	0.752408	0.32	75	14	Bacteria	Bacteroidota	Bacteroidia	Bacteroidales	Bacteroidaceae	10
vOTU-fam	OTU.70611_83	Candida	High	-0.64	0.0342142	0.752408	0.3	75	24	Bacteria	Bacteroidota	Bacteroidia	Bacteroidales	NULL	83
vOTU-fam	OTU.72964_55	Candida	High	1.89	0.03429	0.752408	0.87	75	58	Bacteria	Proteobacteria	Gammaproteobacteria	Enterobacterales	Enterobacteriaceae	55
vOTU-fam	OTU.60348_70	Candida	High	-0.56	0.0371694	0.752408	0.26	75	12	Bacteria	Bacteroidota	Bacteroidia	Bacteroidales	Marinifilaceae	70
vOTU-fam	OTU.65322_66	Candida	High	0.77	0.0371939	0.752408	0.36	75	22	Bacteria	Firmicutes_A	Clostridia	Lachnospirales	Lachnospiraceae	66
vOTU-fam	OTU.42898_66	Candida	High	-0.63	0.0379102	0.752408	0.3	75	75	Bacteria	Firmicutes_A	Clostridia	Lachnospirales	Lachnospiraceae	66
vOTU-fam	OTU.63451_55	Candida	High	1.54	0.0383466	0.752408	0.73	75	46	Bacteria	Proteobacteria	Gammaproteobacteria	Enterobacterales	Enterobacteriaceae	55
vOTU-fam	OTU.20782_66	Candida	High	-3.26	0.03904	0.752408	1.55	75	32	Bacteria	Firmicutes_A	Clostridia	Lachnospirales	Lachnospiraceae	66
vOTU-fam	OTU.50881_55	Candida	High	1.35	0.040108	0.752408	0.65	75	45	Bacteria	Proteobacteria	Gammaproteobacteria	Enterobacterales	Enterobacteriaceae	55
vOTU-fam	OTU.04061_66	Candida	High	1.02	0.0405086	0.752408	0.49	75	37	Bacteria	Firmicutes_A	Clostridia	Lachnospirales	Lachnospiraceae	66
vOTU-fam	OTU.06670_66	Candida	High	-0.87	0.0410914	0.752408	0.42	75	69	Bacteria	Firmicutes_A	Clostridia	Lachnospirales	Lachnospiraceae	66
vOTU-fam	OTU.18968_98	Candida	High	-1.18	0.041143	0.752408	0.57	75	33	Bacteria	Bacteroidota	Bacteroidia	Bacteroidales	Rikenellaceae	98
vOTU-fam	OTU.05114_108	Candida	High	0.89	0.0416541	0.752408	0.43	75	8	Bacteria	Bacteroidota	Bacteroidia	Bacteroidales	Tannerellaceae	108
vOTU-fam	OTU.70800_55	Candida	High	1.22	0.0417816	0.752408	0.59	75	38	Bacteria	Proteobacteria	Gammaproteobacteria	Enterobacterales	Enterobacteriaceae	55
vOTU-fam	OTU.59314_55	Candida	High	1.45	0.0418106	0.752408	0.7	75	43	Bacteria	Proteobacteria	Gammaproteobacteria	Enterobacterales	Enterobacteriaceae	55
vOTU-fam	OTU.42626_98	Candida	High	-2.8	0.0426617	0.752408	1.35	75	26	Bacteria	Bacteroidota	Bacteroidia	Bacteroidales	Rikenellaceae	98
vOTU-fam	OTU.10583_55	Candida	High	0.37	0.0439025	0.752408	0.18	75	8	Bacteria	Proteobacteria	Gammaproteobacteria	Enterobacterales	Enterobacteriaceae	55
vOTU-fam	OTU.11633_66	Candida	High	-1.05	0.0444799	0.752408	0.51	75	69	Bacteria	Firmicutes_A	Clostridia	Lachnospirales	Lachnospiraceae	66
vOTU-fam	OTU.71798_10	Candida	High	0.76	0.0447645	0.752408	0.37	75	13	Bacteria	Bacteroidota	Bacteroidia	Bacteroidales	Bacteroidaceae	10
vOTU-fam	OTU.16802_98	Candida	High	-1	0.0451259	0.752408	0.49	75	23	Bacteria	Bacteroidota	Bacteroidia	Bacteroidales	Rikenellaceae	98
vOTU-fam	OTU.76649_66	Candida	High	-0.83	0.0453041	0.752408	0.41	75	28	Bacteria	Firmicutes_A	Clostridia	Lachnospirales	Lachnospiraceae	66
vOTU-fam	OTU.73375_83	Candida	High	0.58	0.0463636	0.752408	0.29	75	13	NULL	NULL	NULL	NULL	NULL	83
vOTU-fam	OTU.25853_83	Candida	High	-0.86	0.0465614	0.752408	0.43	75	39	Bacteria	Bacteroidota	Bacteroidia	Bacteroidales	NULL	83
vOTU-fam	OTU.70096_10	Candida	High	3.2	0.0468334	0.752408	1.58	75	41	Bacteria	Bacteroidota	Bacteroidia	Bacteroidales	Bacteroidaceae	10
vOTU-fam	OTU.68459_55	Candida	High	1.66	0.0476151	0.752408	0.83	75	50	Bacteria	Proteobacteria	Gammaproteobacteria	Enterobacterales	Enterobacteriaceae	55
vOTU-fam	OTU.74867_66	Candida	High	0.73	0.0478741	0.752408	0.36	75	13	Bacteria	Firmicutes_A	Clostridia	Lachnospirales	Lachnospiraceae	66
vOTU-fam	OTU.44013_105	Candida	High	-0.81	0.0482337	0.752408	0.41	75	16	Bacteria	Firmicutes	Bacilli	Lactobacillales	Streptococcaceae	105
vOTU-fam	OTU.20045_66	Candida	High	0.67	0.0486523	0.752408	0.33	75	23	Bacteria	Firmicutes_A	Clostridia	Lachnospirales	Lachnospiraceae	66
vOTU-fam	OTU.42829_12	Candida	High	-1.43	0.0487083	0.752408	0.71	75	44	Bacteria	Actinobacteriota	Actinobacteria	Actinomycetales	Bifidobacteriaceae	12
vOTU-fam	OTU.36519_66	Candida	High	1.18	0.0491199	0.752408	0.59	75	23	Bacteria	Firmicutes_A	Clostridia	Lachnospirales	Lachnospiraceae	66
vOTU-fam	OTU.65446_10	Candida	High	1.7	0.0492742	0.752408	0.85	75	24	Bacteria	Bacteroidota	Bacteroidia	Bacteroidales	Bacteroidaceae	10
vOTU-fam	OTU.61902_66	Candida	High	-0.77	0.0498947	0.752408	0.39	75	16	Bacteria	Firmicutes_A	Clostridia	Lachnospirales	Lachnospiraceae	66
