# Supplementary material for: Candida expansion in the gut of lung cancer patients associates with an ecological signature that supports growth under dysbiotic conditions
Source: Nat Commun. 2023 May 9;14:2673. doi: 10.1038/s41467-023-38058-8 (PMC10169812; doi:10.1038/s41467-023-38058-8)
Supplement: Supplementary file 6 — Supplementary Data 3 [file 41467_2023_38058_MOESM6_ESM.xlsx]

## Sheet: FBA Flux Detected
database	metabolite	GEM ID	# Diets in anaerobe	# Diets in micro
agora	acetate	Actinomyces_odontolyticus_ATCC_17982	12	12
agora	acetate	Actinomyces_oris_K20	12	12
agora	acetate	Alistipes_finegoldii_DSM_17242	12	12
agora	acetate	Anaerotruncus_colihominis_DSM_17241	12	12
agora	acetate	Bifidobacterium_adolescentis_ATCC_15703	12	12
agora	acetate	Clostridium_nexile_DSM_1787	12	12
agora	acetate	Clostridium_perfringens_ATCC_13124	12	12
agora	acetate	Collinsella_aerofaciens_ATCC_25986	12	12
agora	acetate	Dorea_formicigenerans_ATCC_27755	12	12
agora	acetate	Escherichia_coli_str_K_12_substr_MG1655	12	12
agora	acetate	Eubacterium_rectale_ATCC_33656	12	12
agora	acetate	Gemella_haemolysans_ATCC_10379	12	12
agora	acetate	Gemella_sanguinis_ATCC700632	12	12
agora	acetate	Klebsiella_pneumoniae_pneumoniae_MGH78578	12	12
agora	acetate	Lachnospiraceae_bacterium_sp_8_1_57FAA	12	12
agora	acetate	Lactobacillus_casei_ATCC_334	12	12
agora	acetate	Lactobacillus_casei_casei_BL23	12	12
agora	acetate	Lactobacillus_gasseri_ATCC_33323	12	12
agora	acetate	Lactobacillus_vaginalis_ATCC_49540	12	12
agora	acetate	Lactococcus_lactis_subsp_lactis_Il1403	12	12
agora	acetate	Odoribacter_splanchnicus_1651_6_DSM_20712	12	12
agora	acetate	Parabacteroides_merdae_ATCC_43184	12	12
agora	acetate	Pseudoflavonifractor_capillosus_strain_ATCC_29799	12	12
agora	acetate	Roseburia_inulinivorans_DSM_16841	12	12
agora	acetate	Streptococcus_mitis_NCTC_12261	12	12
agora	butyrate	Anaerotruncus_colihominis_DSM_17241	12	12
agora	butyrate	Bifidobacterium_adolescentis_ATCC_15703	0	0
agora	butyrate	Clostridium_perfringens_ATCC_13124	12	12
agora	butyrate	Escherichia_coli_str_K_12_substr_MG1655	0	0
agora	butyrate	Eubacterium_rectale_ATCC_33656	12	12
agora	butyrate	Odoribacter_splanchnicus_1651_6_DSM_20712	12	12
agora	butyrate	Roseburia_inulinivorans_DSM_16841	12	12
agora	isobutyrate	Odoribacter_splanchnicus_1651_6_DSM_20712	12	12
agora	isobutyrate	Parabacteroides_merdae_ATCC_43184	12	12
agora	isovalerate	Odoribacter_splanchnicus_1651_6_DSM_20712	12	12
agora	isovalerate	Parabacteroides_merdae_ATCC_43184	12	12
agora	propionate	Actinomyces_oris_K20	12	12
agora	propionate	Alistipes_finegoldii_DSM_17242	0	0
agora	propionate	Clostridium_perfringens_ATCC_13124	12	12
agora	propionate	Dorea_formicigenerans_ATCC_27755	12	12
agora	propionate	Escherichia_coli_str_K_12_substr_MG1655	12	12
agora	propionate	Gemella_haemolysans_ATCC_10379	0	0
agora	propionate	Gemella_sanguinis_ATCC700632	12	12
agora	propionate	Lactobacillus_vaginalis_ATCC_49540	0	0
agora	propionate	Lactococcus_lactis_subsp_lactis_Il1403	12	12
agora	propionate	Odoribacter_splanchnicus_1651_6_DSM_20712	12	12
agora	propionate	Parabacteroides_merdae_ATCC_43184	12	12
agora	propionate	Roseburia_inulinivorans_DSM_16841	12	12
agora	propionate	Streptococcus_mitis_NCTC_12261	12	12
agora	(D)-Lactate	Actinomyces_odontolyticus_ATCC_17982	12	12
agora	(D)-Lactate	Actinomyces_oris_K20	12	12
agora	(D)-Lactate	Alistipes_finegoldii_DSM_17242	12	12
agora	(D)-Lactate	Clostridium_perfringens_ATCC_13124	12	12
agora	(D)-Lactate	Collinsella_aerofaciens_ATCC_25986	12	12
agora	(D)-Lactate	Escherichia_coli_str_K_12_substr_MG1655	12	12
agora	(D)-Lactate	Gemella_haemolysans_ATCC_10379	12	12
agora	(D)-Lactate	Gemella_sanguinis_ATCC700632	12	12
agora	(D)-Lactate	Klebsiella_pneumoniae_pneumoniae_MGH78578	12	12
agora	(D)-Lactate	Lachnospiraceae_bacterium_sp_8_1_57FAA	12	12
agora	(D)-Lactate	Lactobacillus_casei_ATCC_334	12	12
agora	(D)-Lactate	Lactobacillus_casei_casei_BL23	12	12
agora	(D)-Lactate	Lactobacillus_gasseri_ATCC_33323	12	12
agora	(D)-Lactate	Lactobacillus_vaginalis_ATCC_49540	12	12
agora	(D)-Lactate	Odoribacter_splanchnicus_1651_6_DSM_20712	12	12
agora	(D)-Lactate	Parabacteroides_merdae_ATCC_43184	12	12
agora	(D)-Lactate	Roseburia_inulinivorans_DSM_16841	12	12
agora	(L)-Lactate	Actinomyces_odontolyticus_ATCC_17982	12	12
agora	(L)-Lactate	Actinomyces_oris_K20	12	12
agora	(L)-Lactate	Bifidobacterium_adolescentis_ATCC_15703	12	12
agora	(L)-Lactate	Clostridium_nexile_DSM_1787	12	12
agora	(L)-Lactate	Clostridium_perfringens_ATCC_13124	12	12
agora	(L)-Lactate	Collinsella_aerofaciens_ATCC_25986	12	12
agora	(L)-Lactate	Dorea_formicigenerans_ATCC_27755	12	12
agora	(L)-Lactate	Escherichia_coli_str_K_12_substr_MG1655	12	12
agora	(L)-Lactate	Eubacterium_rectale_ATCC_33656	12	12
agora	(L)-Lactate	Gemella_haemolysans_ATCC_10379	12	12
agora	(L)-Lactate	Gemella_sanguinis_ATCC700632	12	12
agora	(L)-Lactate	Klebsiella_pneumoniae_pneumoniae_MGH78578	12	12
agora	(L)-Lactate	Lactobacillus_casei_ATCC_334	12	12
agora	(L)-Lactate	Lactobacillus_casei_casei_BL23	12	12
agora	(L)-Lactate	Lactobacillus_gasseri_ATCC_33323	12	12
agora	(L)-Lactate	Lactobacillus_vaginalis_ATCC_49540	12	12
agora	(L)-Lactate	Lactococcus_lactis_subsp_lactis_Il1403	12	12
agora	(L)-Lactate	Roseburia_inulinivorans_DSM_16841	12	12
agora	(L)-Lactate	Streptococcus_mitis_NCTC_12261	12	12

## Sheet: diet_DACH
Reaction	Flux Value
EX_etoh[e]	0
EX_h2o[e]	197317
EX_caro[e]	0.0248104
EX_retinol[e]	0.907658
EX_thm[e]	5.35133
EX_adpcbl[e]	8.0591e-06
EX_ribflv[e]	0.00449034
EX_nac[e]	0.351408
EX_ncam[e]	0.167882
EX_pnto_R[e]	0.0276318
EX_pydam[e]	0.0046887
EX_pydxn[e]	0.00468935
EX_pydx[e]	0.0047459
EX_btn[e]	0.000235509
EX_10fthf[e]	0.000222995
EX_5mthf[e]	0.000229306
EX_thf[e]	0.000237081
EX_ascb_L[e]	1.08642
EX_vitd3[e]	8.04913e-05
EX_avite1[e]	0.0546777
EX_phyQ[e]	0.000938105
EX_ca2[e]	41.5415
EX_cl[e]	293.806
EX_k[e]	108.442
EX_mg2[e]	28.8007
EX_na1[e]	190.591
EX_pi[e]	21.4484
EX_cu2[e]	0.0363044
EX_fe2[e]	0.328964
EX_fe3[e]	0.328964
EX_mn2(e)	0.143234
EX_zn2(e)	0.219027
EX_mnl(e)	0.702633
EX_xylt[e]	0.0262906
EX_lcts[e]	10.1561
EX_malt[e]	0.584289
EX_sucr[e]	137.425
EX_fru[e]	99.2335
EX_gal[e]	0.0349697
EX_cellul(e)	0.105778
EX_ala_L[e]	57.9082
EX_arg_L[e]	29.8074
EX_asp_L[e]	68.7676
EX_cys_L[e]	9.56766
EX_glu_L[e]	145.949
EX_gly[e]	57.3869
EX_urate[e]	4.47444
EX_his_L[e]	18.5728
EX_ile_L[e]	39.3535
EX_leu_L[e]	64.649
EX_lys_L[e]	47.4919
EX_met_L[e]	15.8498
EX_phe_L[e]	26.9572
EX_pro_L[e]	69.7522
EX_ser_L[e]	49.1331
EX_thr_L[e]	36.4579
EX_trp_L[e]	5.55108
EX_tyr_L[e]	19.132
EX_val_L[e]	50.5274
EX_dca[e]	3.81649
EX_ddca[e]	3.95515
EX_ttdca[e]	18.4428
EX_ttdcea[e]	2.05816
EX_ptdca[e]	1.66246
EX_hdca[e]	45.4431
EX_hpdca[e]	1.03102
EX_ocdca[e]	13.1101
EX_ocdcea[e]	58.3496
EX_lnlc[e]	52.9635
EX_lnlnca[e]	4.21741
EX_strdnc[e]	5.42908
EX_arach[e]	0.486642
EX_CE2510[e]	10.2857
EX_CE4843[e]	0.287163
EX_arachd[e]	0.26132
EX_docosac[e]	0.362217
EX_doco13ac[e]	14.0043
EX_adrn[e]	0.065156
EX_clpnd[e]	0.452509
EX_crvnc[e]	2.74001
EX_but[e]	10.4952
EX_octa[e]	2.13123
EX_chsterol[e]	0.51338
EX_sbt_D[e]	0.3343
EX_glc_D[e]	90.0109
EX_hdcea[e]	9.20046
EX_lgnc[e]	0.0859563
EX_fol[e]	0.000238709
EX_strch1[e]	37.5028
EX_i[e]	0.00435241
EX_starch1200(e)	0.347216

## Sheet: diet_EUaverage
Reaction	Flux Value
EX_etoh[e]	234.434
EX_h2o[e]	165892
EX_caro[e]	0.00358558
EX_retinol[e]	3.00225
EX_thm[e]	5.40786
EX_adpcbl[e]	3.60855e-06
EX_ribflv[e]	0.00369323
EX_nac[e]	0.308616
EX_ncam[e]	0.145528
EX_pnto_R[e]	0.0255697
EX_pydam[e]	0.00317177
EX_pydxn[e]	0.00317221
EX_pydx[e]	0.00321046
EX_btn[e]	0.000178666
EX_10fthf[e]	0.000125752
EX_5mthf[e]	0.000129311
EX_thf[e]	0.000133696
EX_ascb_L[e]	0.583441
EX_vitd3[e]	8.76149e-06
EX_avite1[e]	0.0368581
EX_phyQ[e]	0.000136877
EX_ca2[e]	18.5491
EX_cl[e]	375.557
EX_k[e]	83.4338
EX_mg2[e]	14.5299
EX_na1[e]	172.446
EX_pi[e]	14.2266
EX_cu2[e]	0.0356749
EX_fe2[e]	0.109249
EX_fe3[e]	0.109249
EX_mn2(e)	0.0747023
EX_zn2(e)	0.150964
EX_mnl(e)	0.170169
EX_xylt[e]	0.141969
EX_lcts[e]	4.12671
EX_malt[e]	8.41376
EX_sucr[e]	202.383
EX_fru[e]	106.506
EX_gal[e]	0.029974
EX_cellul(e)	0.0523469
EX_ala_L[e]	37.2086
EX_arg_L[e]	20.3519
EX_asp_L[e]	47.0867
EX_cys_L[e]	7.51183
EX_glu_L[e]	103.122
EX_gly[e]	36.7647
EX_urate[e]	2.91939
EX_his_L[e]	14.0241
EX_ile_L[e]	28.9217
EX_leu_L[e]	46.8878
EX_lys_L[e]	33.3115
EX_met_L[e]	10.7274
EX_phe_L[e]	20.715
EX_pro_L[e]	53.8153
EX_ser_L[e]	37.3792
EX_thr_L[e]	25.8811
EX_trp_L[e]	4.55482
EX_tyr_L[e]	15.6469
EX_val_L[e]	37.7844
EX_dca[e]	10.7484
EX_ddca[e]	13.459
EX_ttdca[e]	30.2114
EX_ttdcea[e]	3.78398
EX_ptdca[e]	2.89408
EX_hdca[e]	92.7851
EX_hpdca[e]	1.77952
EX_ocdca[e]	35.8509
EX_ocdcea[e]	101.593
EX_lnlc[e]	54.9855
EX_lnlnca[e]	4.16334
EX_strdnc[e]	0
EX_arach[e]	1.03306
EX_CE2510[e]	1.08667
EX_CE4843[e]	0.114865
EX_arachd[e]	0.536811
EX_docosac[e]	0.454096
EX_doco13ac[e]	0.56073
EX_adrn[e]	0
EX_clpnd[e]	0.0483769
EX_crvnc[e]	0.1663
EX_but[e]	26.3343
EX_octa[e]	6.84557
EX_chsterol[e]	1.23219
EX_sbt_D[e]	0.0329359
EX_glc_D[e]	135.58
EX_lgnc[e]	0.222616
EX_fol[e]	0.000134614
EX_hdcea[e]	7.12047
EX_strch1[e]	33.037
EX_i[e]	0.00201238
EX_starch1200(e)	0.30587

## Sheet: diet_Gluten_free
Reaction	Flux Value
EX_etoh[e]	0
EX_h2o[e]	205324
EX_caro[e]	0.0125449
EX_retinol[e]	3.24313
EX_thm[e]	5.00086
EX_adpcbl[e]	4.87661e-06
EX_ribflv[e]	0.00539903
EX_nac[e]	0.315598
EX_ncam[e]	0.169499
EX_pnto_R[e]	0.0284704
EX_pydam[e]	0.00432622
EX_pydxn[e]	0.00432681
EX_pydx[e]	0.00437899
EX_btn[e]	0.000253478
EX_10fthf[e]	0.000220476
EX_5mthf[e]	0.000226716
EX_thf[e]	0.000234403
EX_ascb_L[e]	1.11286
EX_vitd3[e]	1.01628e-05
EX_avite1[e]	0.0719981
EX_phyQ[e]	0.00042501
EX_ca2[e]	40.385
EX_cl[e]	752.985
EX_k[e]	148.862
EX_mg2[e]	22.6128
EX_na1[e]	275.699
EX_pi[e]	23.8944
EX_cu2[e]	0.0392944
EX_fe2[e]	0.181852
EX_fe3[e]	0.181852
EX_mn2(e)	0.0911936
EX_zn2(e)	0.197889
EX_mnl(e)	0
EX_xylt[e]	0
EX_lcts[e]	30.1528
EX_malt[e]	0
EX_sucr[e]	83.9623
EX_fru[e]	133.585
EX_gal[e]	1.4987
EX_cellul(e)	0.158837
EX_ala_L[e]	63.3077
EX_arg_L[e]	36.4727
EX_asp_L[e]	95.5819
EX_cys_L[e]	10.2785
EX_glu_L[e]	166.277
EX_gly[e]	58.1458
EX_urate[e]	4.23139
EX_his_L[e]	26.2815
EX_ile_L[e]	42.7161
EX_leu_L[e]	74.7522
EX_lys_L[e]	63.2605
EX_met_L[e]	17.2274
EX_phe_L[e]	33.3874
EX_pro_L[e]	61.2018
EX_ser_L[e]	58.3578
EX_thr_L[e]	42.047
EX_trp_L[e]	6.92936
EX_tyr_L[e]	26.9321
EX_val_L[e]	56.3416
EX_dca[e]	6.87845
EX_ddca[e]	7.16583
EX_ttdca[e]	25.8056
EX_ttdcea[e]	1.24109
EX_ptdca[e]	0.64572
EX_hdca[e]	100.595
EX_hpdca[e]	0.662033
EX_ocdca[e]	38.4392
EX_ocdcea[e]	135.834
EX_lnlc[e]	80.8839
EX_lnlnca[e]	7.81121
EX_strdnc[e]	0.113868
EX_arach[e]	1.36488
EX_CE2510[e]	1.41499
EX_CE4843[e]	0.0806203
EX_arachd[e]	0.450934
EX_docosac[e]	0.644923
EX_doco13ac[e]	0.401825
EX_adrn[e]	0.037163
EX_clpnd[e]	0.380702
EX_crvnc[e]	4.12458
EX_but[e]	23.385
EX_octa[e]	3.82833
EX_chsterol[e]	0.452162
EX_sbt_D[e]	0
EX_glc_D[e]	40.148
EX_hdcea[e]	6.42203
EX_lgnc[e]	0.175925
EX_fol[e]	0.000236013
EX_strch1[e]	66.8755
EX_i[e]	0.00232408
EX_starch1200(e)	0.61916

## Sheet: diet_High_Fat_low_Carb
Reaction	Flux Value
EX_etoh[e]	0
EX_h2o[e]	158602
EX_caro[e]	0.0016205
EX_retinol[e]	3.10698
EX_thm[e]	1.8089
EX_adpcbl[e]	9.06569e-06
EX_ribflv[e]	0.00462319
EX_nac[e]	0.318014
EX_ncam[e]	0.181536
EX_pnto_R[e]	0.0224537
EX_pydam[e]	0.00330967
EX_pydxn[e]	0.00331013
EX_pydx[e]	0.00335004
EX_btn[e]	0.000173488
EX_10fthf[e]	0.000111466
EX_5mthf[e]	0.00011462
EX_thf[e]	0.000118507
EX_ascb_L[e]	0.281984
EX_vitd3[e]	6.63222e-05
EX_avite1[e]	0.0557457
EX_phyQ[e]	0.000219439
EX_ca2[e]	40.2605
EX_cl[e]	734.575
EX_k[e]	56.593
EX_mg2[e]	15.6293
EX_na1[e]	361.015
EX_pi[e]	18.9528
EX_cu2[e]	0.0198754
EX_fe2[e]	0.22019
EX_fe3[e]	0.22019
EX_mn2(e)	0.0181295
EX_zn2(e)	0.226216
EX_mnl(e)	0.14931
EX_sbt_D[e]	0
EX_xylt[e]	0.118308
EX_lcts[e]	0.0631032
EX_malt[e]	0
EX_sucr[e]	3.38887
EX_fru[e]	9.19326
EX_gal[e]	0
EX_glc_D[e]	34.7674
EX_cellul(e)	0.0301602
EX_ala_L[e]	84.4704
EX_arg_L[e]	44.97
EX_asp_L[e]	99.8389
EX_cys_L[e]	12.4295
EX_glu_L[e]	171.793
EX_gly[e]	79.2142
EX_urate[e]	5.03485
EX_his_L[e]	25.7789
EX_ile_L[e]	56.4239
EX_leu_L[e]	92.1573
EX_lys_L[e]	79.5959
EX_met_L[e]	26.0366
EX_phe_L[e]	37.4913
EX_pro_L[e]	80.7789
EX_ser_L[e]	69.5799
EX_thr_L[e]	52.2778
EX_trp_L[e]	8.19644
EX_tyr_L[e]	28.1174
EX_val_L[e]	72.0149
EX_dca[e]	10.337
EX_ddca[e]	10.6961
EX_ttdca[e]	34.0824
EX_ttdcea[e]	4.15262
EX_ptdca[e]	3.3825
EX_hdca[e]	131.568
EX_hpdca[e]	2.08092
EX_ocdca[e]	38.1733
EX_ocdcea[e]	251.127
EX_lnlc[e]	64.5583
EX_lnlnca[e]	5.19065
EX_strdnc[e]	2.6579
EX_arach[e]	1.39919
EX_CE2510[e]	6.29945
EX_CE4843[e]	0.296789
EX_arachd[e]	0.854811
EX_docosac[e]	0.497621
EX_doco13ac[e]	6.87221
EX_adrn[e]	0.0361978
EX_clpnd[e]	0.422827
EX_crvnc[e]	1.68798
EX_but[e]	26.8091
EX_octa[e]	5.7514
EX_chsterol[e]	2.27775
EX_hdcea[e]	17.3428
EX_lgnc[e]	0.205669
EX_fol[e]	0.000119321
EX_strch1[e]	0.0686904
EX_i[e]	0.00768578
EX_starch1200(e)	0.000635963

## Sheet: diet_High_fiber
Reaction	Flux Value
EX_etoh[e]	22.7922
EX_h2o[e]	181671
EX_caro[e]	0.0131316
EX_retinol[e]	1.09966
EX_thm[e]	7.2356
EX_adpcbl[e]	2.56714e-06
EX_ribflv[e]	0.00689492
EX_nac[e]	0.479929
EX_ncam[e]	0.216377
EX_pnto_R[e]	0.0548511
EX_pydam[e]	0.00499406
EX_pydxn[e]	0.00499475
EX_pydx[e]	0.00505498
EX_btn[e]	0.000479218
EX_10fthf[e]	0.000254697
EX_5mthf[e]	0.000261905
EX_thf[e]	0.000270786
EX_ascb_L[e]	1.51385
EX_vitd3[e]	1.53391e-05
EX_avite1[e]	0.0685386
EX_phyQ[e]	0.000936308
EX_ca2[e]	33.0201
EX_cl[e]	231.445
EX_k[e]	116.448
EX_mg2[e]	31.1553
EX_na1[e]	147.912
EX_pi[e]	22.3361
EX_cu2[e]	0.0473279
EX_fe2[e]	0.424456
EX_fe3[e]	0.424456
EX_mn2(e)	0.174378
EX_zn2(e)	0.2448
EX_mnl(e)	2.6912
EX_xylt[e]	0.276051
EX_lcts[e]	26.5747
EX_malt[e]	0.803397
EX_sucr[e]	137.118
EX_fru[e]	157.327
EX_gal[e]	1.01024
EX_cellul(e)	0.237688
EX_ala_L[e]	59.0613
EX_arg_L[e]	40.6717
EX_asp_L[e]	80.1605
EX_cys_L[e]	13.8268
EX_glu_L[e]	130.815
EX_gly[e]	60.7825
EX_urate[e]	6.31918
EX_his_L[e]	17.2197
EX_ile_L[e]	41.9323
EX_leu_L[e]	63.3179
EX_lys_L[e]	46.3468
EX_met_L[e]	12.67
EX_phe_L[e]	29.6979
EX_pro_L[e]	50.9047
EX_ser_L[e]	52.1149
EX_thr_L[e]	38.2589
EX_trp_L[e]	6.19299
EX_tyr_L[e]	21.2684
EX_val_L[e]	50.9786
EX_dca[e]	0.0434436
EX_ddca[e]	0.101851
EX_ttdca[e]	0.787507
EX_ttdcea[e]	0.0312851
EX_ptdca[e]	0.0721034
EX_hdca[e]	34.4471
EX_hpdca[e]	0.202603
EX_ocdca[e]	9.42414
EX_ocdcea[e]	130.212
EX_lnlc[e]	66.4728
EX_lnlnca[e]	22.7632
EX_strdnc[e]	0
EX_arach[e]	0.667592
EX_CE2510[e]	1.00672
EX_CE4843[e]	0.0380337
EX_arachd[e]	0.359587
EX_docosac[e]	0.394316
EX_doco13ac[e]	0.0498875
EX_adrn[e]	0
EX_clpnd[e]	0.0501675
EX_crvnc[e]	0.384328
EX_but[e]	0.072333
EX_octa[e]	0.0155024
EX_chsterol[e]	1.05304
EX_sbt_D[e]	6.56995
EX_glc_D[e]	120.211
EX_hdcea[e]	3.61698
EX_lgnc[e]	0.166975
EX_fol[e]	0.000272645
EX_strch1[e]	45.114
EX_i[e]	0.00366063
EX_starch1200(e)	0.417683

## Sheet: diet_High_protein
Reaction	Flux Value
EX_etoh[e]	0
EX_h2o[e]	179032
EX_caro[e]	0.00951809
EX_retinol[e]	2.07714
EX_thm[e]	6.76453
EX_adpcbl[e]	3.55474e-06
EX_ribflv[e]	0.00527415
EX_nac[e]	0.506423
EX_ncam[e]	0.245119
EX_pnto_R[e]	0.0411727
EX_pydam[e]	0.00540777
EX_pydxn[e]	0.00540851
EX_pydx[e]	0.00547373
EX_btn[e]	0.000493685
EX_10fthf[e]	0.000251926
EX_5mthf[e]	0.000259056
EX_thf[e]	0.00026784
EX_ascb_L[e]	1.1224
EX_vitd3[e]	1.46112e-05
EX_avite1[e]	0.0395862
EX_phyQ[e]	0.000512863
EX_ca2[e]	25.4194
EX_cl[e]	482.165
EX_k[e]	98.6277
EX_mg2[e]	25.5766
EX_na1[e]	249.258
EX_pi[e]	18.0556
EX_cu2[e]	0.038602
EX_fe2[e]	0.329063
EX_fe3[e]	0.329063
EX_mn2(e)	0.108959
EX_zn2(e)	0.16863
EX_mnl(e)	0.158093
EX_xylt[e]	0.0788717
EX_lcts[e]	17.1151
EX_malt[e]	8.35533
EX_sucr[e]	82.6915
EX_fru[e]	65.8069
EX_gal[e]	0.291858
EX_cellul(e)	0.0966533
EX_ala_L[e]	83.2478
EX_arg_L[e]	42.9986
EX_asp_L[e]	96.1482
EX_cys_L[e]	17.4849
EX_glu_L[e]	162.22
EX_gly[e]	75.1788
EX_urate[e]	4.55186
EX_his_L[e]	25.5397
EX_ile_L[e]	54.3977
EX_leu_L[e]	81.998
EX_lys_L[e]	62.6295
EX_met_L[e]	23.6294
EX_phe_L[e]	38.2564
EX_pro_L[e]	63.8678
EX_ser_L[e]	69.7124
EX_thr_L[e]	48.6557
EX_trp_L[e]	8.22007
EX_tyr_L[e]	27.9533
EX_val_L[e]	68.6375
EX_dca[e]	1.15522
EX_ddca[e]	1.20606
EX_ttdca[e]	4.25546
EX_ttdcea[e]	0.488114
EX_ptdca[e]	0.364452
EX_hdca[e]	37.6625
EX_hpdca[e]	0.410384
EX_ocdca[e]	12.3352
EX_ocdcea[e]	99.5013
EX_lnlc[e]	29.2731
EX_lnlnca[e]	1.65813
EX_strdnc[e]	0.0813345
EX_arach[e]	0.672744
EX_CE2510[e]	0.809272
EX_CE4843[e]	0.0617254
EX_arachd[e]	0.589371
EX_docosac[e]	0.187248
EX_doco13ac[e]	0.276692
EX_adrn[e]	0.026545
EX_clpnd[e]	0.279518
EX_crvnc[e]	3.23149
EX_but[e]	2.93213
EX_octa[e]	0.642268
EX_chsterol[e]	1.59536
EX_sbt_D[e]	2.05959
EX_glc_D[e]	107.353
EX_hdcea[e]	3.96767
EX_lgnc[e]	0.0680986
EX_fol[e]	0.000269679
EX_strch1[e]	27.0864
EX_i[e]	0.00356221
EX_starch1200(e)	0.250777

## Sheet: diet_Mediterranean
Reaction	Flux Value
EX_etoh[e]	355.992
EX_h2o[e]	220593
EX_caro[e]	0.00597907
EX_retinol[e]	0.558559
EX_thm[e]	8.32848
EX_adpcbl[e]	1.22881e-05
EX_ribflv[e]	0.00611111
EX_nac[e]	0.445244
EX_ncam[e]	0.211751
EX_pnto_R[e]	0.0851865
EX_pydam[e]	0.004669
EX_pydxn[e]	0.00466964
EX_pydx[e]	0.00472595
EX_btn[e]	0.00036173
EX_10fthf[e]	0.000264396
EX_5mthf[e]	0.000271879
EX_thf[e]	0.000281098
EX_ascb_L[e]	0.782052
EX_vitd3[e]	3.18352e-05
EX_avite1[e]	0.0545732
EX_phyQ[e]	0.000301578
EX_ca2[e]	44.2317
EX_cl[e]	543.235
EX_k[e]	101.303
EX_mg2[e]	25.5836
EX_na1[e]	150.951
EX_pi[e]	23.4666
EX_cu2[e]	0.0495704
EX_fe2[e]	0.200734
EX_fe3[e]	0.200734
EX_mn2(e)	0.136335
EX_zn2(e)	0.261395
EX_mnl(e)	0.779484
EX_xylt[e]	0
EX_lcts[e]	35.9443
EX_malt[e]	4.20688
EX_sucr[e]	110.518
EX_fru[e]	125.452
EX_gal[e]	10.8426
EX_cellul(e)	0.145296
EX_ala_L[e]	61.6507
EX_arg_L[e]	42.3282
EX_asp_L[e]	80.8726
EX_cys_L[e]	13.2916
EX_glu_L[e]	168.793
EX_gly[e]	67.0736
EX_urate[e]	5.78025
EX_his_L[e]	18.5515
EX_ile_L[e]	45.9763
EX_leu_L[e]	73.5657
EX_lys_L[e]	49.725
EX_met_L[e]	15.1636
EX_phe_L[e]	34.891
EX_pro_L[e]	78.8933
EX_ser_L[e]	59.7805
EX_thr_L[e]	39.4136
EX_trp_L[e]	6.72811
EX_tyr_L[e]	23.6853
EX_val_L[e]	54.7507
EX_dca[e]	3.1705
EX_ddca[e]	3.50349
EX_ttdca[e]	12.6565
EX_ttdcea[e]	1.37752
EX_ptdca[e]	1.18352
EX_hdca[e]	56.4191
EX_hpdca[e]	0.88683
EX_ocdca[e]	13.6441
EX_ocdcea[e]	128.161
EX_lnlc[e]	73.5943
EX_lnlnca[e]	7.8761
EX_strdnc[e]	0.614548
EX_arach[e]	1.87694
EX_CE2510[e]	5.34703
EX_CE4843[e]	0.130801
EX_arachd[e]	0.26857
EX_docosac[e]	2.55757
EX_doco13ac[e]	4.67354
EX_adrn[e]	0.0253384
EX_clpnd[e]	0.108954
EX_crvnc[e]	3.861
EX_but[e]	8.16547
EX_octa[e]	1.80037
EX_chsterol[e]	0.687954
EX_sbt_D[e]	8.44121
EX_glc_D[e]	96.0213
EX_hdcea[e]	5.64972
EX_lgnc[e]	0.909994
EX_fol[e]	0.000283028
EX_strch1[e]	41.0264
EX_i[e]	0.0039142
EX_starch1200(e)	0.379839

## Sheet: diet_Type2_diabetes
Reaction	Flux Value
EX_etoh[e]	0
EX_h2o[e]	231857
EX_caro[e]	0.0081863
EX_retinol[e]	0.994932
EX_thm[e]	4.50341
EX_adpcbl[e]	4.44738e-06
EX_ribflv[e]	0.00422463
EX_nac[e]	0.420408
EX_ncam[e]	0.192488
EX_pnto_R[e]	0.0445637
EX_pydam[e]	0.00598893
EX_pydxn[e]	0.00598975
EX_pydx[e]	0.00606198
EX_btn[e]	0.000321493
EX_10fthf[e]	0.00025431
EX_5mthf[e]	0.000261507
EX_thf[e]	0.000270374
EX_ascb_L[e]	2.20157
EX_vitd3[e]	1.44032e-05
EX_avite1[e]	0.0524836
EX_phyQ[e]	0.00102198
EX_ca2[e]	31.4961
EX_cl[e]	248.317
EX_k[e]	130.074
EX_mg2[e]	27.3318
EX_na1[e]	167.516
EX_pi[e]	18.5998
EX_cu2[e]	0.0374689
EX_fe2[e]	0.302901
EX_fe3[e]	0.302901
EX_mn2(e)	0.0923222
EX_zn2(e)	0.157846
EX_mnl(e)	0.505018
EX_xylt[e]	0.657264
EX_lcts[e]	13.1558
EX_malt[e]	2.90684
EX_sucr[e]	147.197
EX_fru[e]	180.324
EX_gal[e]	9.06215
EX_cellul(e)	0.156664
EX_ala_L[e]	60.4216
EX_arg_L[e]	34.1718
EX_asp_L[e]	73.925
EX_cys_L[e]	11.1969
EX_glu_L[e]	115.587
EX_gly[e]	59.0349
EX_urate[e]	4.09077
EX_his_L[e]	16.3898
EX_ile_L[e]	35.3693
EX_leu_L[e]	55.7752
EX_lys_L[e]	44.4463
EX_met_L[e]	13.7366
EX_phe_L[e]	25.0322
EX_pro_L[e]	47.051
EX_ser_L[e]	47.8359
EX_thr_L[e]	35.6643
EX_trp_L[e]	5.51279
EX_tyr_L[e]	18.3293
EX_val_L[e]	45.8324
EX_dca[e]	1.00084
EX_ddca[e]	4.54619
EX_ttdca[e]	5.49188
EX_ttdcea[e]	0.18172
EX_ptdca[e]	0.393555
EX_hdca[e]	47.2406
EX_hpdca[e]	0.733737
EX_ocdca[e]	12.7987
EX_ocdcea[e]	104.788
EX_lnlc[e]	62.2501
EX_lnlnca[e]	6.88483
EX_strdnc[e]	0.568252
EX_arach[e]	0.98452
EX_CE2510[e]	3.84031
EX_CE4843[e]	0.324563
EX_arachd[e]	0.432184
EX_docosac[e]	1.23625
EX_doco13ac[e]	1.94884
EX_adrn[e]	0
EX_clpnd[e]	0.752664
EX_crvnc[e]	3.23836
EX_but[e]	1.19062
EX_octa[e]	1.70247
EX_chsterol[e]	0.833434
EX_sbt_D[e]	20.3429
EX_glc_D[e]	144.38
EX_lgnc[e]	0.414821
EX_fol[e]	0.000272231
EX_hdcea[e]	4.5365
EX_strch1[e]	25.3893
EX_i[e]	0.00342462
EX_starch1200(e)	0.235065

## Sheet: diet_Unhealthy
Reaction	Flux Value
EX_etoh[e]	294.345
EX_h2o[e]	152721
EX_caro[e]	0.00289454
EX_retinol[e]	4.88739
EX_thm[e]	6.20679
EX_adpcbl[e]	8.24775e-06
EX_ribflv[e]	0.0063157
EX_nac[e]	0.455875
EX_ncam[e]	0.243514
EX_pnto_R[e]	0.0293318
EX_pydam[e]	0.00397358
EX_pydxn[e]	0.00397412
EX_pydx[e]	0.00402205
EX_btn[e]	0.0002698
EX_10fthf[e]	0.000127851
EX_5mthf[e]	0.00013147
EX_thf[e]	0.000135927
EX_ascb_L[e]	0.74587
EX_vitd3[e]	1.7055e-05
EX_avite1[e]	0.0531708
EX_phyQ[e]	0.000276422
EX_ca2[e]	53.0446
EX_cl[e]	617.961
EX_k[e]	89.0537
EX_mg2[e]	17.1751
EX_na1[e]	309.751
EX_pi[e]	28.4778
EX_cu2[e]	0.032984
EX_fe2[e]	0.170006
EX_fe3[e]	0.170006
EX_mn2(e)	0.0560267
EX_zn2(e)	0.335041
EX_mnl(e)	0.133489
EX_sbt_D[e]	1.56116
EX_xylt[e]	0
EX_lcts[e]	43.071
EX_malt[e]	15.7466
EX_sucr[e]	223.628
EX_fru[e]	92.4313
EX_gal[e]	0.33027
EX_glc_D[e]	119.071
EX_cellul(e)	0.0334513
EX_ala_L[e]	86.3693
EX_arg_L[e]	46.6415
EX_asp_L[e]	101.068
EX_cys_L[e]	16.9724
EX_glu_L[e]	220.124
EX_gly[e]	84.4573
EX_urate[e]	3.8452
EX_his_L[e]	30.9612
EX_ile_L[e]	61.0878
EX_leu_L[e]	101.96
EX_lys_L[e]	79.1295
EX_met_L[e]	26.3182
EX_phe_L[e]	44.7697
EX_pro_L[e]	106.996
EX_ser_L[e]	77.4234
EX_thr_L[e]	56.7826
EX_trp_L[e]	9.95091
EX_tyr_L[e]	35.5929
EX_val_L[e]	80.9652
EX_dca[e]	16.8524
EX_ddca[e]	20.4618
EX_ttdca[e]	57.2997
EX_ttdcea[e]	7.45989
EX_ptdca[e]	5.58184
EX_hdca[e]	183.109
EX_hpdca[e]	4.16889
EX_ocdca[e]	71.3769
EX_ocdcea[e]	219.928
EX_lnlc[e]	82.6052
EX_lnlnca[e]	7.90854
EX_strdnc[e]	0.0856917
EX_arach[e]	2.05688
EX_CE2510[e]	3.91087
EX_CE4843[e]	0.308904
EX_arachd[e]	1.03397
EX_docosac[e]	0.876842
EX_doco13ac[e]	2.21549
EX_adrn[e]	0
EX_clpnd[e]	0.746898
EX_crvnc[e]	1.4181
EX_but[e]	44.4032
EX_octa[e]	10.2895
EX_chsterol[e]	2.76352
EX_hdcea[e]	21.7898
EX_lgnc[e]	0.35402
EX_fol[e]	0.000136861
EX_strch1[e]	40.117
EX_i[e]	0.00264457
EX_starch1200(e)	0.371419

[truncated: 2 more sheets: diet_Vegan, diet_vegetarian]
