# Supplementary material for: Candida expansion in the gut of lung cancer patients associates with an ecological signature that supports growth under dysbiotic conditions
Source: Nat Commun. 2023 May 9;14:2673. doi: 10.1038/s41467-023-38058-8 (PMC10169812; doi:10.1038/s41467-023-38058-8)
Supplement: Supplementary file 7 — Supplementary Data 4 [file 41467_2023_38058_MOESM7_ESM.xlsx]

## Sheet: HC
Human Gene	oddsratio	pvalue	qvalue	zscore	combined_score	#shared	enriched bacteria
SLC9A3	62.5	7.65163e-05	0.0104305	-3.15	29.83	3	Lactobacillus, Lactococcus, Bacteroides
IL4	16.6667	0.000469948	0.01591	-3.21	24.6	4	Lactobacillus, Streptococcus, Lactococcus, Bacteroides
SLPI	17.094	0.000430808	0.01591	-3.08	23.85	4	Lactobacillus, Streptococcus, Lactococcus, Bacteroides
SMAD3	25	0.000752167	0.0159898	-3.13	22.48	3	Lactobacillus, Streptococcus, Bacteroides
FOXP3	11.9048	0.000468632	0.01591	-2.83	21.66	5	Bacteroides, Lactobacillus, Streptococcus, Odoribacter, Lactococcus
GALM	55.5556	0.000101272	0.0118396	-2.33	21.4	3	Lactobacillus, Streptococcus, Lactococcus
SOCS1	19.2308	0.00148592	0.0197625	-3.19	20.76	3	Lactobacillus, Streptococcus, Bacteroides
IL2	17.2414	0.00197392	0.0215123	-3.14	19.56	3	Lactococcus, Streptococcus, Bacteroides
SBDS	25	0.000752167	0.0159898	-2.67	19.18	3	Lactobacillus, Streptococcus, Lactococcus
GML	20.8333	0.00120678	0.0193989	-2.85	19.13	3	Lactobacillus, Streptococcus, Bacteroides
SMAD2	17.2414	0.00197392	0.0215123	-3.02	18.82	3	Lactobacillus, Streptococcus, Bacteroides
GALP	17.5439	0.000394013	0.01591	-2.18	17.06	4	Lactobacillus, Streptococcus, Lactococcus, Bacteroides
CXCR2	17.094	0.000430808	0.01591	-2.12	16.4	4	Lactobacillus, Streptococcus, Bacteroides, Odoribacter
INS	18.018	0.000359484	0.01591	-2.07	16.38	4	Lactobacillus, Streptococcus, Lactococcus, Bacteroides
HPR	13.6054	0.000940733	0.0176873	-2.33	16.26	4	Lactobacillus, Streptococcus, Lactococcus, Bacteroides
FGR	47.619	0.00190524	0.0215123	-2.57	16.12	2	Lactobacillus, Streptococcus
GHR	41.6667	0.00236754	0.0227213	-2.62	15.86	2	Lactobacillus, Bacteroides
IL17F	22.2222	0.0068673	0.0399608	-3.09	15.41	2	Lactobacillus, Streptococcus
SMAD7	27.7778	0.00467638	0.0326839	-2.81	15.1	2	Lactobacillus, Bacteroides
DEFB1	15.1515	0.00276117	0.0253382	-2.54	14.99	3	Lactobacillus, Streptococcus, Bacteroides
DPP4	26.3158	0.000658833	0.0159898	-2.01	14.69	3	Lactococcus, Streptococcus, Bacteroides
BSG	27.7778	0.000573151	0.0159898	-1.93	14.39	3	Lactobacillus, Streptococcus, Bacteroides
CXCL8	14.8148	0.00070359	0.0159898	-1.96	14.22	4	Lactobacillus, Streptococcus, Lactococcus, Bacteroides
CTLA4	19.2308	0.00148592	0.0197625	-2.06	13.41	3	Lactobacillus, Streptococcus, Lactococcus
HDAC6	20.8333	0.00768078	0.0416771	-2.75	13.4	2	Lactobacillus, Bacteroides
S100A12	25.641	0.00536431	0.0348409	-2.54	13.28	2	Streptococcus, Bacteroides
IKBKB	20.8333	0.00120678	0.0193989	-1.98	13.28	3	Lactobacillus, Streptococcus, Bacteroides
IL18	10.929	0.00197119	0.0215123	-2.02	12.57	4	Lactobacillus, Streptococcus, Lactococcus, Bacteroides
SERPINE1	22.7273	0.00096276	0.0176873	-1.81	12.56	3	Lactobacillus, Streptococcus, Bacteroides
RGN	66.6667	0.00112462	0.0187826	-1.84	12.47	2	Lactobacillus, Lactococcus
HBD	11.6279	0.00546781	0.035158	-2.32	12.09	3	Lactobacillus, Streptococcus, Bacteroides
GP6	12.1951	0.00483839	0.0336333	-2.21	11.77	3	Lactobacillus, Streptococcus, Bacteroides
FOS	9.80392	0.00104072	0.0187826	-1.69	11.6	5	Bacteroides, Lactobacillus, Streptococcus, Odoribacter, Lactococcus
RELA	10.929	0.00197119	0.0215123	-1.83	11.42	4	Lactobacillus, Streptococcus, Lactococcus, Bacteroides
RUNX2	17.5439	0.0103599	0.0477522	-2.49	11.37	2	Lactobacillus, Bacteroides
CD19	10.8696	0.00649749	0.038864	-2.25	11.34	3	Lactobacillus, Streptococcus, Bacteroides
CD69	12.5786	0.00122787	0.0194943	-1.69	11.31	4	Lactobacillus, Streptococcus, Lactococcus, Bacteroides
CD163	18.5185	0.00163916	0.0206663	-1.76	11.29	3	Lactobacillus, Streptococcus, Lactococcus
CYP7A1	17.5439	0.0103599	0.0477522	-2.4	10.95	2	Lactobacillus, Bacteroides
CXCR4	15.625	0.00254925	0.0240612	-1.82	10.88	3	Lactobacillus, Streptococcus, Bacteroides
CCL20	14.4928	0.000758457	0.0159898	-1.51	10.87	4	Lactobacillus, Streptococcus, Lactococcus, Bacteroides
HLA-B	20.8333	0.00768078	0.0416771	-2.22	10.83	2	Lactobacillus, Streptococcus
CXCL10	10.2041	0.00763146	0.0416771	-2.21	10.8	3	Lactobacillus, Streptococcus, Bacteroides
AKT1	20	0.00134186	0.0196094	-1.62	10.71	3	Lactobacillus, Streptococcus, Bacteroides
SERPING1	30.303	0.00403192	0.0305003	-1.9	10.47	2	Lactococcus, Streptococcus
CLPP	9.09091	0.010218	0.0477522	-2.12	9.73	3	Lactobacillus, Streptococcus, Lactococcus
BSN	23.8095	0.00609488	0.0369718	-1.89	9.65	2	Lactobacillus, Lactococcus
IFNAR1	22.2222	0.0068673	0.0399608	-1.92	9.58	2	Lactobacillus, Streptococcus
GALE	11.9048	0.00514745	0.0348409	-1.8	9.51	3	Lactobacillus, Streptococcus, Lactococcus
REL	11.9048	0.00514745	0.0348409	-1.79	9.42	3	Lactobacillus, Streptococcus, Bacteroides
EHF	25.641	0.00536431	0.0348409	-1.79	9.38	2	Lactobacillus, Bacteroides
CARS	25.641	0.00536431	0.0348409	-1.75	9.17	2	Lactobacillus, Streptococcus
EGFR	9.43396	0.00930825	0.0459251	-1.95	9.1	3	Lactobacillus, Streptococcus, Bacteroides
MAPK8	27.7778	0.000573151	0.0159898	-1.21	9.05	3	Lactobacillus, Streptococcus, Bacteroides
CXCL1	19.3798	5.98148e-05	0.0104305	-0.93	9.03	5	Bacteroides, Lactobacillus, Streptococcus, Odoribacter, Lactococcus
FUT2	22.7273	0.00096276	0.0176873	-1.3	9.03	3	Lactobacillus, Streptococcus, Bacteroides
CD1D	17.2414	0.00197392	0.0215123	-1.43	8.92	3	Lactobacillus, Streptococcus, Bacteroides
CCL2	8.54701	0.00443977	0.0326839	-1.61	8.72	4	Lactobacillus, Streptococcus, Lactococcus, Bacteroides
REV1	18.5185	0.00942785	0.0459251	-1.84	8.6	2	Lactococcus, Streptococcus
AICDA	71.4286	5.60608e-05	0.0104305	-0.87	8.54	3	Lactobacillus, Streptococcus, Bacteroides
SOCS3	19.6078	0.000268703	0.01591	-1.03	8.46	4	Lactobacillus, Streptococcus, Lactococcus, Bacteroides
ISG15	33.3333	0.000359435	0.01591	-1.05	8.36	3	Lactobacillus, Streptococcus, Lactococcus
GAST	30.303	0.00403192	0.0305003	-1.52	8.36	2	Lactobacillus, Streptococcus
ARG1	41.6667	0.00236754	0.0227213	-1.3	7.84	2	Lactobacillus, Lactococcus
IL13	17.094	0.000430808	0.01591	-1	7.79	4	Lactobacillus, Streptococcus, Lactococcus, Bacteroides
ABCA1	20.8333	0.00768078	0.0416771	-1.58	7.71	2	Lactobacillus, Bacteroides
IVD	16.6667	0.00215577	0.0225392	-1.24	7.6	3	Lactobacillus, Streptococcus, Bacteroides
BECN1	20.8333	0.00768078	0.0416771	-1.53	7.45	2	Lactobacillus, Streptococcus
BMP4	17.5439	0.0103599	0.0477522	-1.6	7.33	2	Lactococcus, Streptococcus
AOX1	14.2857	0.0032161	0.0272099	-1.24	7.11	3	Lactobacillus, Streptococcus, Lactococcus
C1S	17.5439	0.0103599	0.0477522	-1.54	7.05	2	Lactobacillus, Streptococcus
CFI	23.8095	0.00609488	0.0369718	-1.31	6.71	2	Streptococcus, Bacteroides
LEP	31.746	5.14075e-05	0.0104305	-0.68	6.68	4	Lactobacillus, Streptococcus, Lactococcus, Bacteroides
CXCL5	24.6914	0.000121509	0.0130217	-0.71	6.42	4	Lactobacillus, Streptococcus, Bacteroides, Odoribacter
LCN2	22.2222	0.000174604	0.0149694	-0.74	6.41	4	Lactobacillus, Streptococcus, Lactococcus, Bacteroides
DMBT1	30.303	0.00403192	0.0305003	-1.12	6.16	2	Lactococcus, Streptococcus
GAPDH	7.16846	0.00780964	0.0420218	-1.23	5.97	4	Lactobacillus, Streptococcus, Lactococcus, Bacteroides
HIF1A	23.8095	0.000853398	0.0173501	-0.82	5.79	3	Lactobacillus, Streptococcus, Bacteroides
SLC2A2	55.5556	0.00149064	0.0197625	-0.86	5.58	2	Lactobacillus, Streptococcus
LPA	30.303	0.00403192	0.0305003	-1	5.49	2	Lactobacillus, Streptococcus
CETP	25.641	0.00536431	0.0348409	-1.05	5.47	2	Streptococcus, Bacteroides
CTSB	19.6078	0.00853455	0.0435533	-1.12	5.34	2	Lactobacillus, Streptococcus
LOR	23.8095	0.00609488	0.0369718	-1	5.11	2	Lactobacillus, Lactococcus
ADIPOR2	41.6667	0.00236754	0.0227213	-0.81	4.9	2	Lactobacillus, Bacteroides
CDKN1A	19.2308	0.00148592	0.0197625	-0.74	4.83	3	Lactococcus, Streptococcus, Bacteroides
REG3A	27.7778	0.00467638	0.0326839	-0.84	4.52	2	Lactobacillus, Bacteroides
CCL11	16.129	0.0023475	0.0227213	-0.7	4.23	3	Lactobacillus, Streptococcus, Lactococcus
DEFB4A	11.6279	0.00546781	0.035158	-0.8	4.17	3	Lactobacillus, Streptococcus, Bacteroides
HFE	20.8333	0.00768078	0.0416771	-0.82	4.01	2	Lactobacillus, Lactococcus
CCR2	14.7059	0.00298341	0.0259235	-0.69	4	3	Lactobacillus, Streptococcus, Bacteroides
IRF3	18.5185	0.00163916	0.0206663	-0.58	3.74	3	Lactobacillus, Streptococcus, Bacteroides
HMOX1	14.4928	0.000758457	0.0159898	-0.51	3.68	4	Lactobacillus, Streptococcus, Lactococcus, Bacteroides
IRF7	18.5185	0.00942785	0.0459251	-0.72	3.36	2	Lactobacillus, Bacteroides
IL1R2	47.619	0.00190524	0.0215123	-0.52	3.24	2	Lactobacillus, Streptococcus
KRAS	19.6078	0.00853455	0.0435533	-0.67	3.17	2	Lactobacillus, Bacteroides
CYP3A4	22.7273	0.00096276	0.0176873	-0.43	2.98	3	Lactobacillus, Lactococcus, Bacteroides
CD9	37.037	0.00287665	0.0253382	-0.51	2.97	2	Lactobacillus, Streptococcus
GZMB	20.8333	0.00768078	0.0416771	-0.6	2.9	2	Lactobacillus, Streptococcus
EPO	22.2222	0.0068673	0.0399608	-0.56	2.77	2	Lactobacillus, Bacteroides
CCR1	17.5439	0.0103599	0.0477522	-0.6	2.72	2	Streptococcus, Bacteroides
CLPX	10	0.00803291	0.0428644	-0.56	2.72	3	Lactobacillus, Streptococcus, Lactococcus
LCK	23.8095	0.00609488	0.0369718	-0.53	2.71	2	Lactobacillus, Streptococcus
CARD9	33.3333	0.00343173	0.0284723	-0.45	2.57	2	Lactobacillus, Streptococcus
IL17A	14.4928	0.000758457	0.0159898	-0.34	2.46	4	Lactobacillus, Streptococcus, Lactococcus, Bacteroides
KRT10	47.619	0.00190524	0.0215123	-0.38	2.37	2	Lactobacillus, Lactococcus
TYR	29.4118	0.000494868	0.01591	-0.3	2.32	3	Lactobacillus, Streptococcus, Lactococcus
FURIN	29.4118	0.000494868	0.01591	-0.22	1.65	3	Lactococcus, Streptococcus, Bacteroides
TXN	47.619	0.00190524	0.0215123	-0.25	1.59	2	Lactococcus, Streptococcus
ILK	41.6667	0.00236754	0.0227213	-0.25	1.49	2	Lactococcus, Streptococcus
KIT	17.5439	0.0103599	0.0477522	-0.32	1.48	2	Lactobacillus, Streptococcus
TYK2	27.7778	0.00467638	0.0326839	-0.27	1.46	2	Lactobacillus, Streptococcus
TSLP	26.3158	0.000658833	0.0159898	-0.19	1.41	3	Lactobacillus, Streptococcus, Lactococcus
CD34	12.5	0.00454054	0.0326839	-0.23	1.27	3	Lactobacillus, Streptococcus, Bacteroides
TSHR	37.037	0.00287665	0.0253382	-0.18	1.05	2	Lactobacillus, Bacteroides
TSN	25.641	0.00536431	0.0348409	-0.17	0.91	2	Lactobacillus, Streptococcus
RAG2	23.8095	0.000853398	0.0173501	-0.13	0.89	3	Lactobacillus, Streptococcus, Lactococcus
CFTR	16.6667	0.000469948	0.01591	-0.1	0.8	4	Lactobacillus, Streptococcus, Lactococcus, Bacteroides
AGA	25	0.000752167	0.0159898	-0.11	0.78	3	Lactobacillus, Streptococcus, Lactococcus
RAG1	14.2857	0.0032161	0.0272099	-0.13	0.74	3	Lactobacillus, Streptococcus, Bacteroides
ATM	15.625	0.00254925	0.0240612	-0.09	0.56	3	Lactobacillus, Streptococcus, Bacteroides
CEACAM5	18.5185	0.00163916	0.0206663	-0.08	0.52	3	Lactobacillus, Streptococcus, Lactococcus
BMP2	18.5185	0.00942785	0.0459251	-0.1	0.48	2	Lactococcus, Bacteroides
CCL1	23.8095	0.00609488	0.0369718	-0.04	0.21	2	Lactobacillus, Streptococcus
BMI1	27.7778	0.00467638	0.0326839	-0.03	0.18	2	Lactobacillus, Bacteroides
FOXO3	19.6078	0.00853455	0.0435533	-0.01	0.07	2	Lactobacillus, Streptococcus
CD4	27.7778	0.00467638	0.0326839	-0.01	0.05	2	Lactobacillus, Streptococcus
LGALS3	16.6667	0.00215577	0.0225392	-0.01	0.05	3	Lactobacillus, Streptococcus, Lactococcus
PYY	38.4615	0.000250311	0.01591	0.01	-0.09	3	Lactobacillus, Streptococcus, Bacteroides
DDX58	37.037	0.00287665	0.0253382	0.05	-0.28	2	Lactobacillus, Streptococcus
TREM2	23.8095	0.00609488	0.0369718	0.11	-0.54	2	Streptococcus, Bacteroides
IL1A	23.8095	0.00609488	0.0369718	0.12	-0.62	2	Lactobacillus, Streptococcus
GH2	17.094	0.000430808	0.01591	0.09	-0.68	4	Lactobacillus, Streptococcus, Lactococcus, Bacteroides
MADCAM1	47.619	0.00190524	0.0215123	0.13	-0.82	2	Lactobacillus, Bacteroides
CD86	10.101	0.00256328	0.0240612	0.14	-0.86	4	Lactobacillus, Streptococcus, Lactococcus, Bacteroides
POMC	13.5135	0.00371334	0.0298459	0.16	-0.89	3	Lactobacillus, Streptococcus, Bacteroides
CRP	6.80272	0.0092105	0.0459251	0.19	-0.9	4	Lactobacillus, Streptococcus, Lactococcus, Bacteroides
PLN	66.6667	0.00112462	0.0187826	0.14	-0.93	2	Lactobacillus, Lactococcus
CCL17	26.3158	0.000658833	0.0159898	0.13	-0.93	3	Lactobacillus, Streptococcus, Lactococcus
PPARA	33.3333	0.00343173	0.0284723	0.19	-1.07	2	Lactobacillus, Bacteroides
CXCR1	20.8333	0.00768078	0.0416771	0.24	-1.18	2	Lactobacillus, Streptococcus
PLS1	71.4286	5.60608e-05	0.0104305	0.12	-1.21	3	Lactobacillus, Streptococcus, Lactococcus
PPBP	41.6667	0.00236754	0.0227213	0.2	-1.24	2	Lactococcus, Streptococcus
CLPB	8.88889	0.00390658	0.0305003	0.24	-1.31	4	Lactobacillus, Streptococcus, Lactococcus, Bacteroides
HMGB1	14.2857	0.0032161	0.0272099	0.25	-1.42	3	Lactobacillus, Streptococcus, Odoribacter
LBP	14.4928	0.000758457	0.0159898	0.23	-1.62	4	Lactobacillus, Streptococcus, Bacteroides, Odoribacter
PIGR	20	0.00134186	0.0196094	0.25	-1.63	3	Lactobacillus, Streptococcus, Lactococcus
LDHA	20.8333	0.00768078	0.0416771	0.35	-1.71	2	Lactobacillus, Lactococcus
APOE	12.1212	0.00139169	0.0197625	0.28	-1.84	4	Lactobacillus, Streptococcus, Lactococcus, Bacteroides
GPX2	47.619	0.00190524	0.0215123	0.31	-1.95	2	Lactobacillus, Bacteroides
CX3CL1	25.641	0.00536431	0.0348409	0.37	-1.95	2	Lactobacillus, Streptococcus
MAPK1	37.037	0.00287665	0.0253382	0.35	-2.06	2	Lactobacillus, Streptococcus
ANGPTL4	30.303	0.00403192	0.0305003	0.38	-2.11	2	Lactobacillus, Bacteroides
PLG	27.7778	8.11077e-05	0.0104305	0.23	-2.17	4	Lactobacillus, Streptococcus, Lactococcus, Bacteroides
TOLLIP	18.5185	0.00942785	0.0459251	0.47	-2.21	2	Lactobacillus, Streptococcus
TNFRSF9	47.619	0.00190524	0.0215123	0.37	-2.35	2	Lactobacillus, Streptococcus
PTH	23.8095	0.00609488	0.0369718	0.48	-2.42	2	Lactobacillus, Streptococcus
CFB	8.43882	0.00462747	0.0326839	0.46	-2.45	4	Lactobacillus, Streptococcus, Lactococcus, Bacteroides
TNFSF15	27.7778	0.00467638	0.0326839	0.46	-2.48	2	Lactobacillus, Bacteroides
TRAF6	13.5135	0.00371334	0.0298459	0.49	-2.72	3	Lactobacillus, Streptococcus, Bacteroides
TNN	47.619	0.00190524	0.0215123	0.44	-2.76	2	Lactobacillus, Streptococcus
TPO	55.5556	0.00149064	0.0197625	0.43	-2.79	2	Lactobacillus, Streptococcus
XBP1	25.641	0.00536431	0.0348409	0.54	-2.8	2	Lactobacillus, Streptococcus
KEAP1	27.7778	0.00467638	0.0326839	0.52	-2.81	2	Lactobacillus, Bacteroides
CDK2	20.8333	0.00120678	0.0193989	0.44	-2.97	3	Lactobacillus, Streptococcus, Lactococcus
VWF	20	0.00134186	0.0196094	0.45	-3	3	Lactobacillus, Streptococcus, Lactococcus
PTGS1	30.303	0.00403192	0.0305003	0.55	-3.02	2	Lactobacillus, Bacteroides
PTGS2	9.52381	0.00311439	0.0268799	0.53	-3.05	4	Lactobacillus, Streptococcus, Lactococcus, Bacteroides
ADAM17	26.3158	0.000658833	0.0159898	0.43	-3.17	3	Lactobacillus, Streptococcus, Bacteroides
PRL	23.8095	0.00609488	0.0369718	0.63	-3.23	2	Lactobacillus, Streptococcus
MBP	19.6078	0.00853455	0.0435533	0.71	-3.4	2	Lactobacillus, Lactococcus
XCL1	47.619	0.00190524	0.0215123	0.55	-3.46	2	Lactobacillus, Lactococcus
PLAA	45.4545	0.00016511	0.0149694	0.42	-3.64	3	Lactobacillus, Streptococcus, Lactococcus
PTEN	16.6667	0.00215577	0.0225392	0.6	-3.67	3	Lactobacillus, Streptococcus, Bacteroides
VEGFA	19.6078	0.00853455	0.0435533	0.8	-3.82	2	Lactobacillus, Streptococcus
KLF4	28.9855	7.01149e-05	0.0104305	0.41	-3.89	4	Lactobacillus, Streptococcus, Lactococcus, Bacteroides
XYLB	16.129	0.0023475	0.0227213	0.64	-3.9	3	Lactobacillus, Lactococcus, Bacteroides
ACR	17.5439	0.0103599	0.0477522	0.88	-4.01	2	Lactococcus, Streptococcus
ICAM1	11.6959	0.00156981	0.0203916	0.63	-4.04	4	Lactobacillus, Streptococcus, Lactococcus, Bacteroides
STAT4	25.641	0.00536431	0.0348409	0.78	-4.06	2	Lactobacillus, Streptococcus
VAMP3	25.641	0.00536431	0.0348409	0.78	-4.07	2	Streptococcus, Bacteroides
IRF5	33.3333	0.00343173	0.0284723	0.72	-4.11	2	Lactobacillus, Streptococcus
STAT2	30.303	0.00403192	0.0305003	0.75	-4.15	2	Lactobacillus, Streptococcus
VIM	10.8696	0.00649749	0.038864	0.83	-4.18	3	Lactobacillus, Streptococcus, Bacteroides
PTGER4	38.4615	0.000250311	0.01591	0.52	-4.29	3	Lactobacillus, Streptococcus, Bacteroides
UMOD	66.6667	0.00112462	0.0187826	0.64	-4.36	2	Lactobacillus, Bacteroides
STH	27.7778	0.00467638	0.0326839	0.82	-4.42	2	Lactobacillus, Streptococcus
ICAM3	45.4545	0.00016511	0.0149694	0.52	-4.56	3	Lactobacillus, Streptococcus, Bacteroides
STAT3	11.6959	0.00156981	0.0203916	0.71	-4.57	4	Lactobacillus, Streptococcus, Lactococcus, Bacteroides
HAS2	55.5556	0.00149064	0.0197625	0.7	-4.57	2	Lactobacillus, Streptococcus
STAT1	13.8889	0.000876951	0.0173501	0.67	-4.7	4	Lactobacillus, Streptococcus, Lactococcus, Bacteroides
ABCG1	41.6667	0.00236754	0.0227213	0.81	-4.92	2	Lactobacillus, Lactococcus
EGF	16.129	0.0023475	0.0227213	0.82	-4.95	3	Lactobacillus, Streptococcus, Lactococcus
STATH	47.619	0.00190524	0.0215123	0.8	-4.99	2	Streptococcus, Bacteroides
SUFU	19.6078	0.00853455	0.0435533	1.05	-5.02	2	Lactobacillus, Lactococcus
CD83	13.8889	0.000876951	0.0173501	0.72	-5.1	4	Lactobacillus, Streptococcus, Lactococcus, Bacteroides
VCL	20.8333	0.00768078	0.0416771	1.08	-5.27	2	Lactobacillus, Streptococcus
ST20	38.4615	0.000250311	0.01591	0.64	-5.3	3	Lactobacillus, Streptococcus, Lactococcus
JAK2	20	0.00134186	0.0196094	0.8	-5.31	3	Lactobacillus, Streptococcus, Bacteroides
SREBF1	21.7391	0.00108048	0.0187826	0.8	-5.49	3	Lactobacillus, Streptococcus, Bacteroides
SRP54	27.7778	0.000573151	0.0159898	0.76	-5.67	3	Lactococcus, Streptococcus, Bacteroides
STX2	16.129	0.0023475	0.0227213	0.96	-5.84	3	Lactobacillus, Streptococcus, Bacteroides
SPX	22.2222	0.0068673	0.0399608	1.17	-5.85	2	Lactococcus, Streptococcus
SQSTM1	27.7778	0.00467638	0.0326839	1.11	-5.98	2	Lactobacillus, Streptococcus
CCL7	22.2222	0.0068673	0.0399608	1.21	-6.05	2	Lactobacillus, Streptococcus
LDHD	20.8333	0.00768078	0.0416771	1.28	-6.22	2	Lactobacillus, Lactococcus
CXCR3	19.6078	0.000268703	0.01591	0.76	-6.27	4	Lactobacillus, Streptococcus, Lactococcus, Bacteroides
B2M	25.641	0.00536431	0.0348409	1.21	-6.31	2	Lactobacillus, Streptococcus
LGR5	30.303	0.00403192	0.0305003	1.15	-6.34	2	Lactobacillus, Bacteroides
CASP6	17.5439	0.0103599	0.0477522	1.41	-6.42	2	Lactobacillus, Streptococcus
ADIPOQ	17.5439	0.0103599	0.0477522	1.41	-6.44	2	Lactobacillus, Bacteroides
MMP7	18.5185	0.00942785	0.0459251	1.39	-6.47	2	Lactobacillus, Streptococcus
SPTB	23.8095	0.00609488	0.0369718	1.28	-6.53	2	Lactobacillus, Bacteroides
ACTB	25.641	0.00536431	0.0348409	1.26	-6.58	2	Lactobacillus, Streptococcus
LSR	20.8333	0.00768078	0.0416771	1.35	-6.59	2	Lactobacillus, Streptococcus
CD46	29.4118	0.000494868	0.01591	0.88	-6.67	3	Lactobacillus, Streptococcus, Lactococcus
CCR3	25	0.000752167	0.0159898	0.93	-6.68	3	Lactobacillus, Streptococcus, Bacteroides
MLH1	30.303	0.00403192	0.0305003	1.22	-6.71	2	Lactobacillus, Bacteroides
MTHFR	19.6078	0.00853455	0.0435533	1.42	-6.75	2	Lactobacillus, Lactococcus
MN1	17.5439	0.0103599	0.0477522	1.48	-6.75	2	Lactobacillus, Streptococcus
MUC5B	18.5185	0.00942785	0.0459251	1.48	-6.89	2	Lactobacillus, Streptococcus
APOA5	41.6667	0.00236754	0.0227213	1.14	-6.91	2	Lactobacillus, Odoribacter
CD27	17.5439	0.0103599	0.0477522	1.54	-7.05	2	Lactobacillus, Streptococcus
IRAK4	22.7273	0.00096276	0.0176873	1.02	-7.1	3	Lactobacillus, Streptococcus, Bacteroides
C3	13.8889	0.00345937	0.0285176	1.26	-7.11	3	Lactobacillus, Streptococcus, Lactococcus
MMP9	11.1111	0.00614276	0.0370873	1.41	-7.19	3	Lactobacillus, Streptococcus, Bacteroides
MMP13	19.6078	0.00853455	0.0435533	1.52	-7.24	2	Lactobacillus, Streptococcus
BDNF	20	0.00134186	0.0196094	1.12	-7.38	3	Lactobacillus, Streptococcus, Bacteroides
BAX	20.8333	0.00768078	0.0416771	1.52	-7.4	2	Lactobacillus, Streptococcus
SRC	9.95025	0.00269442	0.0251088	1.27	-7.5	4	Lactobacillus, Streptococcus, Lactococcus, Bacteroides
CCL21	15.1515	0.00276117	0.0253382	1.28	-7.55	3	Lactobacillus, Streptococcus, Lactococcus
APP	11.9048	0.00147893	0.0197625	1.22	-7.94	4	Lactobacillus, Streptococcus, Bacteroides, Odoribacter
CD80	9.80392	0.00844616	0.0435533	1.67	-7.96	3	Lactobacillus, Streptococcus, Bacteroides
TAB1	37.037	0.00287665	0.0253382	1.38	-8.08	2	Lactobacillus, Streptococcus
C1GALT1	66.6667	0.00112462	0.0187826	1.2	-8.15	2	Lactobacillus, Bacteroides
CTNNB1	18.5185	0.00942785	0.0459251	1.76	-8.21	2	Lactobacillus, Bacteroides
ATG16L1	26.3158	0.000658833	0.0159898	1.17	-8.6	3	Lactobacillus, Bacteroides, Odoribacter
TGFB1	9.43396	0.00930825	0.0459251	1.86	-8.69	3	Lactobacillus, Streptococcus, Bacteroides
NF1	18.5185	0.00942785	0.0459251	1.89	-8.83	2	Lactobacillus, Streptococcus
CD2	20.202	0.000242449	0.01591	1.09	-9.06	4	Lactobacillus, Streptococcus, Lactococcus, Bacteroides
TLR1	10.2041	0.00763146	0.0416771	1.86	-9.09	3	Lactobacillus, Streptococcus, Bacteroides
MMP8	21.7391	0.00108048	0.0187826	1.35	-9.24	3	Lactobacillus, Streptococcus, Bacteroides
MMP10	55.5556	0.00149064	0.0197625	1.43	-9.28	2	Lactobacillus, Streptococcus
NFE2L2	17.5439	0.0103599	0.0477522	2.06	-9.41	2	Lactobacillus, Streptococcus
MUC4	20	0.00134186	0.0196094	1.43	-9.45	3	Lactobacillus, Streptococcus, Bacteroides
TLR10	19.6078	0.00853455	0.0435533	1.99	-9.48	2	Streptococcus, Bacteroides
NPY	19.6078	0.00853455	0.0435533	2.01	-9.55	2	Lactobacillus, Streptococcus
TLR3	9.25926	0.00975716	0.0473498	2.09	-9.65	3	Lactobacillus, Streptococcus, Bacteroides
TLR4	5.86854	0.00766531	0.0416771	1.99	-9.69	5	Bacteroides, Lactobacillus, Streptococcus, Odoribacter, Lactococcus
TGFB2	23.8095	0.00609488	0.0369718	1.91	-9.73	2	Lactobacillus, Lactococcus
MYD88	7.16846	0.00780964	0.0420218	2.01	-9.77	4	Lactobacillus, Streptococcus, Lactococcus, Bacteroides
CCR5	14.7059	0.00298341	0.0259235	1.69	-9.84	3	Lactobacillus, Streptococcus, Lactococcus
PHB	18.5185	0.00942785	0.0459251	2.17	-10.14	2	Lactobacillus, Lactococcus
MPO	14.4928	0.000758457	0.0159898	1.42	-10.23	4	Lactobacillus, Streptococcus, Lactococcus, Bacteroides
TFF1	27.7778	0.00467638	0.0326839	1.94	-10.4	2	Lactococcus, Bacteroides
TNFAIP3	22.2222	0.0068673	0.0399608	2.13	-10.63	2	Lactobacillus, Streptococcus
TGFB3	27.7778	0.00467638	0.0326839	2.02	-10.82	2	Lactobacillus, Bacteroides
CXCL3	27.7778	0.000573151	0.0159898	1.46	-10.87	3	Lactobacillus, Streptococcus, Odoribacter
TLR6	11.3636	0.00579956	0.0369718	2.12	-10.91	3	Lactobacillus, Streptococcus, Bacteroides
NLRP3	9.09091	0.010218	0.0477522	2.39	-10.94	3	Lactobacillus, Streptococcus, Bacteroides
MYC	9.13242	0.00357552	0.0292874	1.99	-11.2	4	Lactobacillus, Streptococcus, Lactococcus, Bacteroides
CXCL2	17.5439	0.000394013	0.01591	1.43	-11.22	4	Lactobacillus, Streptococcus, Bacteroides, Odoribacter
MTOR	19.0476	0.000296908	0.01591	1.4	-11.4	4	Lactobacillus, Streptococcus, Lactococcus, Bacteroides
TLR7	13.5135	0.00371334	0.0298459	2.04	-11.42	3	Lactobacillus, Streptococcus, Bacteroides
NOD1	10	0.00803291	0.0428644	2.37	-11.44	3	Lactobacillus, Streptococcus, Bacteroides
TG	37.037	0.00287665	0.0253382	2.01	-11.78	2	Lactobacillus, Streptococcus
PDHB	20.8333	0.00768078	0.0416771	2.44	-11.87	2	Lactobacillus, Streptococcus
VDR	27.7778	8.11077e-05	0.0104305	1.29	-12.13	4	Lactobacillus, Streptococcus, Bacteroides, Odoribacter
OGT	20	0.00134186	0.0196094	1.96	-12.94	3	Lactococcus, Streptococcus, Bacteroides
TLR9	10.7527	0.00208135	0.0224926	2.19	-13.54	4	Lactobacillus, Streptococcus, Lactococcus, Bacteroides
NFKBIA	16.6667	0.00215577	0.0225392	2.22	-13.66	3	Lactobacillus, Streptococcus, Bacteroides
TFF3	31.25	0.00042372	0.01591	1.87	-14.54	3	Lactobacillus, Lactococcus, Bacteroides
TJP1	18.018	0.000359484	0.01591	1.85	-14.64	4	Lactobacillus, Streptococcus, Lactococcus, Bacteroides
MX1	27.7778	0.000573151	0.0159898	1.97	-14.74	3	Lactobacillus, Streptococcus, Lactococcus
NEDD8	33.3333	0.000359435	0.01591	1.89	-15.01	3	Lactobacillus, Streptococcus, Bacteroides
NOD2	11.2994	0.00176278	0.0215123	2.38	-15.09	4	Lactobacillus, Streptococcus, Bacteroides, Odoribacter
MOG	26.3158	0.000658833	0.0159898	2.29	-16.78	3	Lactococcus, Streptococcus, Bacteroides
TLR8	18.5185	0.000327142	0.01591	2.1	-16.88	4	Lactobacillus, Streptococcus, Lactococcus, Bacteroides
TFF2	55.5556	7.98979e-06	0.0102749	1.95	-22.93	4	Lactobacillus, Streptococcus, Lactococcus, Bacteroides
PEPD	71.4286	5.60608e-05	0.0104305	2.42	-23.7	3	Lactobacillus, Streptococcus, Lactococcus

## Sheet: LC
Human Gene	oddsratio	pvalue	qvalue	zscore	combined_score	#shared	enriched bacteria
THERE WERE NO SIGNIFICANT RESULTS FOR MICROBES IN THIS GROUP

## Sheet: KEGG_2021_Human
Term	Overlap	P.value	Adjusted.P.value	Odds.Ratio	Combined.Score	Genes
Cytokine-cytokine receptor interaction	48/295	3.69149e-37	9.22872e-35	16.3828	1374.34	CCL11;CXCL8;EPO;CXCR4;CXCL1;PRL;CXCL3;CXCL2;CX3CL1;CXCL5;GHR;CXCR1;CCL7;CXCR3;CXCR2;CCL2;CCL1;CCR5;CCL17;CCR3;CCR2;CCR1;TGFB2;TGFB1;TSLP;CCL21;TNFSF15;CCL20;TGFB3;IL1R2;TNFRSF9;IL13;IL18;PPBP;IL2;IL4;BMP4;GH2;IL1A;CXCL10;BMP2;CD4;LEP;CD27;XCL1;IL17F;IL17A;IFNAR1
Kaposi sarcoma-associated herpesvirus infection	38/193	9.97654e-33	1.24707e-30	19.9038	1466.62	CD86;BECN1;CDKN1A;CXCL8;SRC;CXCL1;PTGS2;CXCL3;HIF1A;CXCL2;RELA;ICAM1;C3;IKBKB;MAPK8;MYC;AKT1;MAPK1;CCR5;JAK2;CCR3;CCR1;STAT1;STAT2;STAT3;HLA-B;FOS;TYK2;MTOR;VEGFA;NFKBIA;IRF3;IRF7;CTNNB1;BAX;KRAS;TLR3;IFNAR1
Hepatitis B	35/162	1.09838e-31	9.1532e-30	22.1308	1577.62	CDKN1A;CXCL8;SRC;RELA;IKBKB;MAPK8;MYC;STAT4;AKT1;MAPK1;JAK2;TGFB2;SMAD3;TGFB1;TGFB3;DDX58;STAT1;STAT2;STAT3;FOS;IRAK4;TYK2;MMP9;NFKBIA;IRF3;TRAF6;CDK2;IRF7;BAX;KRAS;TAB1;TLR4;MYD88;TLR3;IFNAR1
Chemokine signaling pathway	37/192	1.61063e-31	1.00664e-29	19.3	1368.44	CXCL8;CCL11;SRC;CXCR4;CXCL1;FOXO3;CXCL3;CXCL2;CX3CL1;CXCL5;RELA;IKBKB;CCL7;CXCR1;CXCR3;CXCR2;AKT1;CCL2;MAPK1;CCL1;CCR5;JAK2;CCL17;CCR3;CCR2;CCR1;CCL21;CCL20;STAT1;STAT2;STAT3;PPBP;NFKBIA;FGR;CXCL10;XCL1;KRAS
IL-17 signaling pathway	29/94	2.37251e-31	1.18625e-29	35.0784	2473.6	CXCL8;CCL11;TNFAIP3;CXCL1;CXCL3;PTGS2;CXCL2;CXCL5;RELA;IKBKB;MAPK8;CCL7;CCL2;MAPK1;CCL17;CCL20;IL13;FOS;MUC5B;MMP9;IL4;NFKBIA;CXCL10;MMP13;TRAF6;LCN2;IL17F;DEFB4A;IL17A
Toll-like receptor signaling pathway	29/104	6.61361e-30	2.75567e-28	30.3858	2041.57	CD86;CXCL8;CD80;RELA;IKBKB;MAPK8;AKT1;MAPK1;LBP;STAT1;FOS;IRAK4;NFKBIA;TLR1;CXCL10;IRF3;TOLLIP;TRAF6;IRF7;TLR9;TLR8;IRF5;TLR7;TAB1;TLR6;TLR4;MYD88;TLR3;IFNAR1
Lipid and atherosclerosis	35/215	3.28748e-27	1.1741e-25	15.5723	949.593	CXCL8;SRC;CXCL1;CXCL3;CXCL2;RELA;ICAM1;IKBKB;MAPK8;CASP6;AKT1;NLRP3;CCL2;MAPK1;LBP;JAK2;ABCA1;XBP1;STAT3;IL18;FOS;IRAK4;MMP9;NFKBIA;IRF3;TRAF6;IRF7;BAX;KRAS;TLR6;TAB1;TLR4;ABCG1;MYD88;NFE2L2
Viral protein interaction with cytokine and cytokine receptor	26/100	4.93408e-26	1.5419e-24	27.2846	1589.9	CXCL8;CCL11;CXCR4;CXCL1;CXCL3;CXCL2;CX3CL1;CXCL5;CCL7;CXCR1;CXCR3;CXCR2;CCL2;CCL1;CCR5;CCL17;CCR3;CCR2;CCR1;CCL21;CCL20;IL18;PPBP;IL2;CXCL10;XCL1
Pathways in cancer	48/531	2.74948e-25	7.63743e-24	8.27641	468.058	PTGER4;CDKN1A;CXCL8;EPO;PTEN;KEAP1;CXCR4;PTGS2;HIF1A;RELA;EGFR;IKBKB;MAPK8;MYC;SUFU;STAT4;AKT1;HMOX1;MAPK1;JAK2;SMAD2;TGFB2;SMAD3;TGFB1;STAT1;TGFB3;EGF;STAT2;IL13;STAT3;FOS;MLH1;MMP9;IL2;MTOR;VEGFA;IL4;BMP4;NFKBIA;BMP2;TRAF6;KIT;CDK2;CTNNB1;BAX;KRAS;IFNAR1;NFE2L2
NOD-like receptor signaling pathway	31/181	6.88005e-25	1.72001e-23	16.3092	907.377	CXCL8;TNFAIP3;CXCL1;NOD1;TXN;NOD2;CXCL3;CXCL2;RELA;IKBKB;MAPK8;NLRP3;CCL2;MAPK1;CTSB;STAT1;STAT2;CARD9;IL18;IRAK4;TYK2;NFKBIA;IRF3;ATG16L1;TRAF6;IRF7;TAB1;DEFB4A;TLR4;MYD88;IFNAR1
Influenza A	30/172	2.33457e-24	5.30583e-23	16.6121	903.933	CXCL8;PLG;ACTB;RELA;ICAM1;IKBKB;SOCS3;AKT1;NLRP3;CCL2;MAPK1;JAK2;DDX58;STAT1;STAT2;MX1;IL18;IRAK4;TYK2;NFKBIA;CXCL10;IL1A;IRF3;IRF7;BAX;TLR7;TLR4;MYD88;TLR3;IFNAR1
Coronavirus disease	33/232	9.26323e-24	1.92984e-22	13.1598	697.944	CXCL8;C1S;EGFR;RELA;C3;IKBKB;MAPK8;NLRP3;CCL2;MAPK1;VWF;STAT1;DDX58;STAT2;STAT3;MX1;ISG15;FOS;TYK2;IRAK4;IL2;NFKBIA;CXCL10;ADAM17;IRF3;TRAF6;TLR8;TLR7;TLR4;CFB;TLR3;MYD88;IFNAR1
Measles	27/139	2.51235e-23	4.83143e-22	18.7586	976.165	TNFAIP3;RELA;IKBKB;MAPK8;AKT1;DDX58;STAT1;STAT2;MX1;STAT3;FOS;IRAK4;TYK2;IL2;NFKBIA;IL1A;IRF3;TRAF6;CDK2;IRF7;TLR9;BAX;TLR7;CD46;TLR4;MYD88;IFNAR1
Hepatitis C	27/157	7.50161e-22	1.33957e-20	16.1464	785.391	CDKN1A;EGFR;RELA;IKBKB;SOCS3;MYC;AKT1;MAPK1;DDX58;EGF;STAT1;STAT2;MX1;STAT3;TYK2;NFKBIA;CXCL10;IRF3;TRAF6;CDK2;IRF7;BAX;CTNNB1;KRAS;PPARA;TLR3;IFNAR1
Epstein-Barr virus infection	29/202	4.17302e-21	6.95503e-20	13.1073	615.07	CDKN1A;TNFAIP3;RELA;ICAM1;IKBKB;MAPK8;MYC;CD19;AKT1;B2M;STAT1;DDX58;STAT2;STAT3;HLA-B;ISG15;TYK2;IRAK4;NFKBIA;CXCL10;IRF3;TRAF6;CDK2;IRF7;BAX;TAB1;VIM;MYD88;IFNAR1
Inflammatory bowel disease	19/65	2.08935e-20	3.26461e-19	31.2563	1416.37	SMAD2;TGFB2;SMAD3;TGFB1;STAT1;TGFB3;IL13;STAT3;IL18;NOD2;FOXP3;RELA;IL2;IL4;IL1A;STAT4;IL17F;TLR4;IL17A
PD-L1 expression and PD-1 checkpoint pathway in cancer	21/89	2.84009e-20	4.03244e-19	23.5245	1058.79	EGF;STAT1;STAT3;PTEN;FOS;HIF1A;EGFR;RELA;MTOR;IKBKB;NFKBIA;CD4;LCK;TRAF6;TLR9;AKT1;MAPK1;KRAS;JAK2;TLR4;MYD88
Chagas disease	22/102	2.90336e-20	4.03244e-19	21.0166	945.451	SMAD2;TGFB2;TGFB1;CXCL8;TGFB3;SERPINE1;FOS;IRAK4;IL2;RELA;C3;NFKBIA;IKBKB;MAPK8;TRAF6;TLR9;AKT1;CCL2;MAPK1;TLR6;TLR4;MYD88
Rheumatoid arthritis	21/93	7.66987e-20	1.00919e-18	22.213	977.693	CD86;TGFB2;CXCL8;TGFB1;PTH;CCL20;TGFB3;CD80;IL18;CXCL1;FOS;CXCL3;CXCL2;CXCL5;ICAM1;VEGFA;IL1A;CTLA4;CCL2;TLR4;IL17A
Th17 cell differentiation	22/107	8.8442e-20	1.10553e-18	19.7753	867.582	SMAD2;SMAD3;TGFB1;STAT1;STAT3;FOS;TYK2;FOXP3;HIF1A;IL2;RELA;MTOR;IL4;NFKBIA;IKBKB;MAPK8;CD4;LCK;MAPK1;IL17F;JAK2;IL17A
TNF signaling pathway	22/112	2.5374e-19	3.02071e-18	18.6719	799.495	CCL20;TNFAIP3;CXCL1;FOS;NOD2;CXCL3;PTGS2;CXCL2;MMP9;CX3CL1;CXCL5;RELA;ICAM1;NFKBIA;IKBKB;SOCS3;CXCL10;MAPK8;AKT1;CCL2;MAPK1;TAB1
JAK-STAT signaling pathway	25/162	4.02585e-19	4.57483e-18	14.0698	595.945	CDKN1A;EPO;PRL;EGFR;GHR;SOCS3;SOCS1;MYC;STAT4;AKT1;AOX1;JAK2;TSLP;EGF;STAT1;STAT2;IL13;STAT3;TYK2;IL2;MTOR;GH2;IL4;LEP;IFNAR1
Pancreatic cancer	19/76	5.65616e-19	6.148e-18	25.2103	1059.24	SMAD2;CDKN1A;TGFB2;SMAD3;TGFB1;EGF;STAT1;TGFB3;STAT3;EGFR;RELA;MTOR;VEGFA;IKBKB;MAPK8;AKT1;MAPK1;BAX;KRAS
Human cytomegalovirus infection	28/225	1.03502e-18	1.07815e-17	11.0557	457.841	PTGER4;CDKN1A;CXCL8;SRC;CXCR4;PTGS2;CX3CL1;EGFR;RELA;IKBKB;MYC;CXCR2;AKT1;CCL2;MAPK1;CCR5;B2M;CCR3;CCR1;STAT3;HLA-B;MTOR;VEGFA;NFKBIA;IRF3;CTNNB1;BAX;KRAS
Tuberculosis	25/180	5.51231e-18	5.42544e-17	12.4244	493.741	SRC;NOD2;RELA;C3;MAPK8;AKT1;MAPK1;LBP;JAK2;TGFB2;TGFB1;TGFB3;VDR;STAT1;CARD9;IL18;IRAK4;TLR1;IL1A;TRAF6;TLR9;BAX;TLR6;TLR4;MYD88
Human T-cell leukemia virus 1 infection	27/219	5.64246e-18	5.42544e-17	10.8979	432.822	CDKN1A;PTEN;RELA;ICAM1;IKBKB;MAPK8;MYC;AKT1;MAPK1;B2M;SMAD2;TGFB2;SMAD3;TGFB1;MMP7;TGFB3;IL1R2;HLA-B;FOS;IL2;NFKBIA;CD4;LCK;CDK2;BAX;ATM;KRAS
AGE-RAGE signaling pathway in diabetic complications	20/100	7.7557e-18	7.1812e-17	18.9585	746.929	SMAD2;TGFB2;SMAD3;TGFB1;CXCL8;TGFB3;STAT1;SERPINE1;STAT3;RELA;ICAM1;VEGFA;IL1A;MAPK8;AKT1;CCL2;MAPK1;BAX;KRAS;JAK2
Shigellosis	28/246	1.13652e-17	1.01475e-16	9.97997	389.378	BECN1;CXCL8;SRC;ILK;NOD1;FOXO3;ACTB;EGFR;RELA;C3;IKBKB;MAPK8;AKT1;NLRP3;MAPK1;IL18;MTOR;NFKBIA;IRF3;ATG16L1;TRAF6;BAX;ATM;TAB1;TLR4;SQSTM1;VCL;MYD88
NF-kappa B signaling pathway	20/104	1.75856e-17	1.50403e-16	18.052	696.437	CXCL8;CCL21;DDX58;TNFAIP3;CXCL1;IRAK4;CXCL3;PTGS2;CXCL2;RELA;ICAM1;NFKBIA;IKBKB;LCK;TRAF6;ATM;TAB1;LBP;TLR4;MYD88
Leishmaniasis	18/77	1.80483e-17	1.50403e-16	22.9831	886.077	TGFB2;TGFB1;STAT1;TGFB3;FOS;IRAK4;PTGS2;RELA;C3;IL4;NFKBIA;IL1A;TRAF6;MAPK1;TAB1;JAK2;TLR4;MYD88
Yersinia infection	22/137	2.39963e-17	1.93519e-16	14.5942	558.501	CXCL8;SRC;IL18;FOS;IRAK4;ACTB;IL2;RELA;NFKBIA;IKBKB;MAPK8;CD4;IRF3;LCK;TRAF6;AKT1;NLRP3;CCL2;MAPK1;TAB1;TLR4;MYD88
Osteoclast differentiation	21/127	6.99562e-17	5.46533e-16	15.062	560.285	TGFB2;TGFB1;STAT1;STAT2;TREM2;FOS;TYK2;RELA;NFKBIA;IKBKB;SOCS3;IL1A;MAPK8;SOCS1;LCK;TRAF6;AKT1;MAPK1;TAB1;SQSTM1;IFNAR1
Toxoplasmosis	20/112	8.13271e-17	6.16115e-16	16.4756	610.388	TGFB2;TGFB1;TGFB3;STAT1;STAT3;IRAK4;TYK2;RELA;NFKBIA;IKBKB;MAPK8;SOCS1;TRAF6;AKT1;MAPK1;TAB1;CCR5;JAK2;TLR4;MYD88
Colorectal cancer	18/86	1.50563e-16	1.10708e-15	19.932	726.167	SMAD2;CDKN1A;TGFB2;SMAD3;TGFB1;EGF;TGFB3;FOS;MLH1;EGFR;MTOR;MAPK8;MYC;AKT1;MAPK1;BAX;CTNNB1;KRAS
Pertussis	17/76	3.21694e-16	2.29782e-15	21.6234	771.369	CXCL8;C1S;NOD1;FOS;IRAK4;CXCL5;RELA;C3;IL1A;MAPK8;IRF3;TRAF6;SERPING1;MAPK1;NLRP3;TLR4;MYD88
Prolactin signaling pathway	16/70	1.68791e-15	1.17216e-14	22.1569	753.673	SRC;STAT1;STAT3;SLC2A2;PRL;FOS;FOXO3;RELA;INS;SOCS3;MAPK8;SOCS1;AKT1;MAPK1;KRAS;JAK2
FoxO signaling pathway	20/131	1.94367e-15	1.31329e-14	13.6422	462.119	TGFB2;CDKN1A;SMAD3;TGFB1;TGFB3;EGF;STAT3;PTEN;FOXO3;EGFR;INS;IKBKB;MAPK8;CDK2;AKT1;MAPK1;ATM;KRAS;RAG2;RAG1
Cellular senescence	21/156	5.15454e-15	3.39114e-14	11.809	388.502	SMAD2;TGFB2;CDKN1A;SMAD3;TGFB1;CXCL8;TGFB3;SERPINE1;HLA-B;PTEN;FOXO3;RELA;MTOR;IL1A;MYC;CDK2;AKT1;MAPK1;ATM;KRAS;SQSTM1
Fluid shear stress and atherosclerosis	20/139	6.31594e-15	4.04868e-14	12.7199	415.886	SRC;IL1R2;KEAP1;TXN;FOS;MMP9;ACTB;RELA;ICAM1;VEGFA;BMP4;IKBKB;IL1A;MAPK8;AKT1;HMOX1;CCL2;CTNNB1;SQSTM1;NFE2L2
HIF-1 signaling pathway	18/109	1.23595e-14	7.72469e-14	14.8768	476.421	CDKN1A;EPO;EGF;SERPINE1;STAT3;PDHB;HIF1A;EGFR;RELA;MTOR;INS;VEGFA;LDHA;AKT1;HMOX1;MAPK1;GAPDH;TLR4
PI3K-Akt signaling pathway	29/354	1.91111e-14	1.16531e-13	6.92288	218.683	CDKN1A;EPO;PTEN;PRL;FOXO3;RELA;EGFR;INS;IKBKB;GHR;TNN;MYC;CD19;AKT1;MAPK1;JAK2;VWF;BDNF;EGF;IL2;MTOR;VEGFA;IL4;GH2;KIT;CDK2;KRAS;TLR4;IFNAR1
Human papillomavirus infection	28/331	2.47523e-14	1.47335e-13	7.14901	223.978	PTGER4;CDKN1A;PTEN;PTGS2;RELA;EGFR;IKBKB;TNN;AKT1;MAPK1;VWF;STAT1;EGF;STAT2;MX1;HLA-B;ISG15;TYK2;MTOR;VEGFA;IRF3;CDK2;CTNNB1;BAX;ATM;KRAS;TLR3;IFNAR1
Adipocytokine signaling pathway	15/69	2.9215e-14	1.69855e-13	20.6934	644.891	ADIPOQ;STAT3;ADIPOR2;RELA;MTOR;IKBKB;NFKBIA;POMC;SOCS3;MAPK8;NPY;LEP;AKT1;JAK2;PPARA
Epithelial cell signaling in Helicobacter pylori infection	15/70	3.67226e-14	2.08651e-13	20.3161	628.487	CXCL8;SRC;CXCL1;NOD1;CXCL3;CXCL2;EGFR;RELA;IKBKB;NFKBIA;TJP1;ADAM17;MAPK8;CXCR1;CXCR2
Salmonella infection	24/249	1.10572e-13	6.1429e-13	8.15519	243.295	CXCL8;IL18;NOD1;TXN;FOS;IRAK4;ACTB;RELA;IKBKB;NFKBIA;MAPK8;MYC;TRAF6;TLR9;AKT1;CTNNB1;NLRP3;MAPK1;BAX;TLR6;TAB1;TLR4;GAPDH;MYD88
Human immunodeficiency virus 1 infection	22/212	2.69763e-13	1.4661e-12	8.79955	254.67	HLA-B;CXCR4;FOS;IRAK4;RELA;MTOR;IKBKB;NFKBIA;MAPK8;CD4;IRF3;TRAF6;AKT1;MAPK1;BAX;ATM;KRAS;TAB1;CCR5;B2M;TLR4;MYD88
Prostate cancer	16/97	3.85565e-13	2.05088e-12	14.751	421.643	CDKN1A;EGF;IL1R2;PTEN;MMP9;EGFR;RELA;MTOR;INS;NFKBIA;IKBKB;CDK2;AKT1;MAPK1;CTNNB1;KRAS
Endometrial cancer	13/58	1.0325e-12	5.37759e-12	21.3691	589.766	CDKN1A;EGF;PTEN;ILK;FOXO3;MLH1;EGFR;MYC;AKT1;MAPK1;BAX;CTNNB1;KRAS
Th1 and Th2 cell differentiation	15/92	2.5356e-12	1.2822e-11	14.4953	387.032	STAT1;IL13;FOS;TYK2;RELA;IL2;IKBKB;IL4;NFKBIA;MAPK8;CD4;LCK;STAT4;MAPK1;JAK2
Hepatocellular carcinoma	19/168	2.56441e-12	1.2822e-11	9.59907	256.192	SMAD2;TGFB2;CDKN1A;SMAD3;TGFB1;TGFB3;PTEN;KEAP1;ACTB;EGFR;MTOR;MYC;AKT1;HMOX1;MAPK1;BAX;CTNNB1;KRAS;NFE2L2
C-type lectin receptor signaling pathway	15/104	1.59015e-11	7.79484e-11	12.5332	311.633	SRC;STAT1;STAT2;CARD9;PTGS2;IL2;RELA;NFKBIA;IKBKB;MAPK8;AKT1;NLRP3;MAPK1;KRAS;CCL17
MAPK signaling pathway	23/294	2.76981e-11	1.33164e-10	6.4482	156.753	TGFB2;TGFB1;BDNF;TGFB3;EGF;FOS;IRAK4;RELA;EGFR;VEGFA;INS;IKBKB;IL1A;MAPK8;MYC;TRAF6;KIT;NF1;AKT1;MAPK1;KRAS;TAB1;MYD88
Gastric cancer	17/149	3.24489e-11	1.53061e-10	9.62911	232.556	SMAD2;TGFB2;CDKN1A;SMAD3;TGFB1;TGFB3;EGF;MLH1;EGFR;MTOR;MYC;CDK2;AKT1;MAPK1;BAX;CTNNB1;KRAS
Chronic myeloid leukemia	13/76	3.99627e-11	1.85013e-10	15.2497	365.124	CDKN1A;TGFB2;SMAD3;TGFB1;TGFB3;RELA;IKBKB;NFKBIA;MYC;AKT1;MAPK1;BAX;KRAS
Pathogenic Escherichia coli infection	19/197	4.3239e-11	1.96541e-10	8.02327	191.47	CXCL8;SRC;IL18;FOS;IRAK4;ACTB;RELA;IKBKB;TJP1;NFKBIA;MAPK8;TRAF6;NLRP3;MAPK1;BAX;TAB1;TLR4;GAPDH;MYD88
Non-alcoholic fatty liver disease	17/155	6.11989e-11	2.7321e-10	9.20763	216.535	SREBF1;XBP1;TGFB1;CXCL8;ADIPOQ;FOS;ADIPOR2;RELA;INS;IKBKB;SOCS3;IL1A;MAPK8;LEP;AKT1;BAX;PPARA
Bladder cancer	10/41	1.81901e-10	7.9781e-10	23.6119	529.558	CDKN1A;CXCL8;SRC;EGF;MYC;MAPK1;KRAS;MMP9;EGFR;VEGFA
Central carbon metabolism in cancer	12/70	2.2217e-10	9.57631e-10	15.2367	338.676	LDHA;MYC;KIT;PTEN;SLC2A2;AKT1;MAPK1;KRAS;PDHB;HIF1A;EGFR;MTOR
Insulin resistance	14/108	3.3049e-10	1.40038e-09	11.0308	240.808	SREBF1;STAT3;PTEN;SLC2A2;RELA;MTOR;INS;NFKBIA;IKBKB;SOCS3;MAPK8;AKT1;PPARA;OGT
Proteoglycans in cancer	18/205	6.6309e-10	2.76288e-09	7.20413	152.253	SMAD2;CDKN1A;TGFB2;TGFB1;SRC;STAT3;HIF1A;MMP9;ACTB;EGFR;MTOR;VEGFA;MYC;AKT1;CTNNB1;MAPK1;KRAS;TLR4
Necroptosis	16/159	8.20406e-10	3.36232e-09	8.32907	174.254	STAT1;STAT2;STAT3;TNFAIP3;HMGB1;TYK2;IL1A;MAPK8;STAT4;NLRP3;BAX;JAK2;SQSTM1;TLR4;TLR3;IFNAR1
Apoptosis	15/142	1.42078e-09	5.72897e-09	8.76611	178.584	BECN1;GZMB;FOS;ACTB;RELA;NFKBIA;IKBKB;MAPK8;CASP6;AKT1;MAPK1;BAX;ATM;KRAS;CTSB
Malaria	10/50	1.49234e-09	5.92198e-09	18.2909	371.724	TGFB2;CXCL8;TGFB1;TGFB3;IL18;TLR9;CCL2;TLR4;MYD88;ICAM1
Amoebiasis	13/102	1.77236e-09	6.92329e-09	10.7804	217.236	TGFB2;TGFB1;CXCL8;TGFB3;ARG1;IL1R2;CXCL1;CD1D;CXCL3;CXCL2;RELA;TLR4;VCL
Herpes simplex virus 1 infection	27/498	2.00075e-09	7.69521e-09	4.37898	87.7099	SRC;RELA;C3;IKBKB;SOCS3;AKT1;CCL2;JAK2;B2M;STAT1;DDX58;STAT2;CARD9;HLA-B;TYK2;IRAK4;MTOR;NFKBIA;IRF3;TRAF6;TLR9;IRF7;BAX;TAB1;TLR3;MYD88;IFNAR1
T cell receptor signaling pathway	13/104	2.26132e-09	8.5656e-09	10.5424	209.871	FOS;IL2;RELA;IL4;NFKBIA;IKBKB;MAPK8;CD4;LCK;AKT1;CTLA4;MAPK1;KRAS
Autoimmune thyroid disease	10/53	2.73039e-09	1.0188e-08	17.0122	335.46	CD86;IL4;TPO;TG;CD80;HLA-B;CTLA4;GZMB;IL2;TSHR
RIG-I-like receptor signaling pathway	11/70	3.33802e-09	1.22721e-08	13.6783	266.972	IKBKB;NFKBIA;CXCL10;MAPK8;CXCL8;IRF3;DDX58;TRAF6;IRF7;ISG15;RELA
Relaxin signaling pathway	14/129	3.55355e-09	1.28752e-08	9.00686	175.231	SMAD2;TGFB1;SRC;FOS;MMP9;EGFR;RELA;VEGFA;NFKBIA;MAPK8;MMP13;AKT1;MAPK1;KRAS
Viral carcinogenesis	17/203	4.11945e-09	1.47123e-08	6.81472	131.576	CDKN1A;SRC;STAT3;HLA-B;RELA;HDAC6;C3;NFKBIA;IRF3;CDK2;REL;IRF7;MAPK1;BAX;KRAS;CCR5;CCR3
Legionellosis	10/57	5.75712e-09	2.02715e-08	15.5612	295.24	C3;NFKBIA;CXCL8;IL18;CXCL1;CXCL3;CXCL2;TLR4;RELA;MYD88
Chemical carcinogenesis	18/239	7.68677e-09	2.66902e-08	6.08519	113.694	VDR;SRC;EGF;STAT3;FOS;PTGS2;CYP3A4;KLF4;EGFR;RELA;MTOR;VEGFA;MYC;AKT1;MAPK1;KRAS;JAK2;PPARA
Autophagy	14/137	7.80751e-09	2.67381e-08	8.41761	157.141	BECN1;PTEN;HMGB1;HIF1A;MTOR;INS;MAPK8;ATG16L1;TRAF6;AKT1;MAPK1;KRAS;SQSTM1;CTSB
Growth hormone synthesis, secretion and action	13/119	1.19855e-08	4.04914e-08	9.04366	164.952	STAT1;STAT3;FOS;MTOR;GH2;GHR;SOCS3;MAPK8;SOCS1;AKT1;MAPK1;KRAS;JAK2
Type II diabetes mellitus	9/46	1.2334e-08	4.11132e-08	17.7333	322.94	IKBKB;SOCS3;MAPK8;SOCS1;ADIPOQ;SLC2A2;MAPK1;MTOR;INS
Intestinal immune network for IgA production	9/48	1.83235e-08	6.02745e-08	16.8222	299.689	CD86;IL4;PIGR;TGFB1;CD80;CXCR4;MADCAM1;AICDA;IL2
Diabetic cardiomyopathy	16/203	2.81188e-08	9.12949e-08	6.35497	110.493	SMAD2;TGFB2;SMAD3;TGFB1;TGFB3;PTEN;PDHB;MMP9;RELA;MTOR;INS;MAPK8;PLN;AKT1;PPARA;GAPDH
Acute myeloid leukemia	10/67	2.92458e-08	9.37366e-08	12.8246	222.476	IKBKB;MYC;KIT;STAT3;AKT1;MAPK1;KRAS;MPO;RELA;MTOR
Small cell lung cancer	11/92	6.32287e-08	2.00091e-07	9.95209	164.971	IKBKB;NFKBIA;CDKN1A;MYC;TRAF6;CDK2;PTEN;AKT1;BAX;PTGS2;RELA
MicroRNAs in cancer	19/310	8.12491e-08	2.53904e-07	4.87933	79.6587	CDKN1A;TGFB2;STAT3;PTEN;BMI1;PTGS2;MMP9;EGFR;MTOR;VEGFA;IKBKB;SOCS1;TNN;MYC;HMOX1;MAPK1;ATM;KRAS;VIM
Neurotrophin signaling pathway	12/119	1.08079e-07	3.33578e-07	8.23858	132.15	NFKBIA;IKBKB;MAPK8;BDNF;TRAF6;AKT1;MAPK1;BAX;KRAS;IRAK4;FOXO3;RELA
Thyroid hormone signaling pathway	12/121	1.30054e-07	3.96507e-07	8.08659	128.215	BMP4;PLN;SRC;STAT1;MYC;AKT1;MAPK1;CTNNB1;KRAS;HIF1A;ACTB;MTOR
Hematopoietic cell lineage	11/99	1.36027e-07	4.0972e-07	9.15718	144.779	IL4;CD2;IL1A;CD4;EPO;IL1R2;CD19;KIT;CD9;CD1D;CD34
Breast cancer	13/147	1.50952e-07	4.49262e-07	7.14373	112.202	CDKN1A;EGF;PTEN;FOS;EGFR;MTOR;MYC;KIT;AKT1;MAPK1;BAX;CTNNB1;KRAS
ErbB signaling pathway	10/85	2.95972e-07	8.70504e-07	9.73779	146.388	CDKN1A;MAPK8;SRC;EGF;MYC;AKT1;MAPK1;KRAS;EGFR;MTOR
Neutrophil extracellular trap formation	14/189	4.49321e-07	1.30617e-06	5.90068	86.2415	VWF;SRC;HMGB1;MPO;ACTB;HDAC6;RELA;MTOR;C3;AKT1;TLR8;MAPK1;TLR7;TLR4
Renal cell carcinoma	9/69	4.79476e-07	1.37781e-06	10.9228	158.933	CDKN1A;TGFB2;TGFB1;TGFB3;AKT1;MAPK1;KRAS;HIF1A;VEGFA
Transcriptional misregulation in cancer	14/192	5.4396e-07	1.54534e-06	5.80034	83.6664	CD86;CDKN1A;CXCL8;IL1R2;GZMB;BMI1;MPO;MMP9;RUNX2;RELA;MYC;REL;BAX;ATM
Non-small cell lung cancer	9/72	6.94299e-07	1.95028e-06	10.4011	147.491	CDKN1A;EGF;STAT3;AKT1;MAPK1;BAX;KRAS;FOXO3;EGFR
TGF-beta signaling pathway	10/94	7.65943e-07	2.12762e-06	8.69048	122.381	SMAD2;BMP4;TGFB2;BMP2;SMAD3;TGFB1;TGFB3;MYC;MAPK1;SMAD7
Signaling pathways regulating pluripotency of stem cells	12/143	8.04346e-07	2.20974e-06	6.72099	94.3172	SMAD2;BMP4;SMAD3;MYC;STAT3;AKT1;MAPK1;CTNNB1;KRAS;BMI1;JAK2;KLF4
Focal adhesion	14/201	9.44599e-07	2.56685e-06	5.51864	76.5573	VWF;SRC;EGF;PTEN;ILK;ACTB;EGFR;VEGFA;MAPK8;TNN;AKT1;CTNNB1;MAPK1;VCL
Glioma	9/75	9.87831e-07	2.65546e-06	9.92677	137.265	CDKN1A;EGF;PTEN;AKT1;MAPK1;BAX;KRAS;EGFR;MTOR
Longevity regulating pathway	10/102	1.63627e-06	4.35178e-06	7.93155	105.673	CLPB;ADIPOQ;AKT1;BAX;KRAS;FOXO3;ADIPOR2;RELA;MTOR;INS
Type I diabetes mellitus	7/43	1.99959e-06	5.26208e-06	14.0722	184.663	CD86;IL1A;CD80;HLA-B;GZMB;IL2;INS
Cytosolic DNA-sensing pathway	8/63	2.58556e-06	6.73322e-06	10.5554	135.801	IKBKB;NFKBIA;CXCL10;IRF3;DDX58;IL18;IRF7;RELA
Complement and coagulation cascades	9/85	2.86779e-06	7.3912e-06	8.61623	109.96	C3;VWF;C1S;SERPINE1;CFI;SERPING1;PLG;CD46;CFB
Hippo signaling pathway	12/163	3.20912e-06	8.18652e-06	5.82484	73.6814	SMAD2;BMP4;TGFB2;BMP2;SMAD3;TGFB1;TGFB3;MYC;SERPINE1;CTNNB1;ACTB;SMAD7
Mitophagy	8/68	4.64662e-06	1.17339e-05	9.67331	118.782	BECN1;MAPK8;SRC;KRAS;FOXO3;SQSTM1;HIF1A;RELA
Ras signaling pathway	14/232	5.10236e-06	1.27559e-05	4.72636	57.5945	BDNF;EGF;EGFR;RELA;VEGFA;INS;IKBKB;MAPK8;KIT;REL;NF1;AKT1;MAPK1;KRAS
Adherens junction	8/71	6.45063e-06	1.59669e-05	9.21127	110.087	TJP1;SMAD3;SRC;MAPK1;CTNNB1;ACTB;VCL;EGFR
Melanoma	8/72	7.17018e-06	1.7574e-05	9.06688	107.402	CDKN1A;EGF;PTEN;AKT1;MAPK1;BAX;KRAS;EGFR
Staphylococcus aureus infection	9/95	7.24842e-06	1.75933e-05	7.61047	90.0678	C3;C1S;CFI;DEFB1;PLG;KRT10;DEFB4A;CFB;ICAM1
Phospholipase D signaling pathway	11/148	7.54777e-06	1.81437e-05	5.86731	69.2005	CXCL8;CXCR1;EGF;KIT;CXCR2;AKT1;MAPK1;KRAS;EGFR;MTOR;INS
Choline metabolism in cancer	9/98	9.36082e-06	2.22877e-05	7.35281	85.138	MAPK8;EGF;AKT1;MAPK1;KRAS;FOS;HIF1A;EGFR;MTOR
Thyroid cancer	6/37	1.12882e-05	2.66232e-05	13.9596	159.024	CDKN1A;MYC;MAPK1;BAX;CTNNB1;KRAS
cAMP signaling pathway	13/216	1.14305e-05	2.67067e-05	4.69895	53.4704	BDNF;FOS;RELA;TSHR;NFKBIA;POMC;MAPK8;PLN;NPY;AKT1;MAPK1;PPARA;CFTR
Allograft rejection	6/38	1.32489e-05	3.03875e-05	13.5227	151.881	CD86;IL4;CD80;HLA-B;GZMB;IL2
Primary immunodeficiency	6/38	1.32489e-05	3.03875e-05	13.5227	151.881	CD4;LCK;CD19;RAG2;AICDA;RAG1
B cell receptor signaling pathway	8/81	1.72923e-05	3.93007e-05	7.94541	87.1234	IKBKB;NFKBIA;CD19;AKT1;MAPK1;KRAS;FOS;RELA
Alzheimer disease	17/369	1.84211e-05	4.14889e-05	3.57036	38.9241	APP;BECN1;XBP1;PTGS2;RELA;MTOR;INS;IKBKB;IL1A;ADAM17;MAPK8;AKT1;CTNNB1;MAPK1;KRAS;APOE;GAPDH
Estrogen signaling pathway	10/137	2.29703e-05	5.08193e-05	5.73544	61.2621	POMC;SRC;AKT1;MAPK1;TFF1;KRAS;FOS;KRT10;MMP9;EGFR
Insulin signaling pathway	10/137	2.29703e-05	5.08193e-05	5.73544	61.2621	IKBKB;SOCS3;SREBF1;MAPK8;SOCS1;AKT1;MAPK1;KRAS;MTOR;INS
Graft-versus-host disease	6/42	2.40256e-05	5.26877e-05	12.0177	127.825	CD86;IL1A;CD80;HLA-B;GZMB;IL2
Cell adhesion molecules	10/148	4.46107e-05	9.69798e-05	5.27531	52.8456	CD86;CD2;CD4;CD80;HLA-B;ICAM3;CTLA4;MADCAM1;CD34;ICAM1
AMPK signaling pathway	9/120	4.76463e-05	0.000102686	5.88889	58.6045	SREBF1;LEP;ADIPOQ;AKT1;FOXO3;ADIPOR2;CFTR;MTOR;INS
Cell cycle	9/124	6.16005e-05	0.000131625	5.6829	55.0948	SMAD2;TGFB2;CDKN1A;SMAD3;TGFB1;TGFB3;MYC;CDK2;ATM
Cholesterol metabolism	6/50	6.62915e-05	0.000140448	9.82867	94.5661	ABCA1;CETP;ANGPTL4;APOE;LPA;CYP7A1
Regulation of lipolysis in adipocytes	6/55	0.000114091	0.000239688	8.8235	80.1043	NPY;AKT1;PTGS2;TSHR;INS;PTGS1
Parathyroid hormone synthesis, secretion and action	8/106	0.000120129	0.000250269	5.91099	53.3581	CDKN1A;MMP13;VDR;PTH;MAPK1;FOS;RUNX2;EGFR
African trypanosomiasis	5/37	0.000154144	0.000318478	11.2278	98.5531	IL18;TLR9;HPR;MYD88;ICAM1
VEGF signaling pathway	6/59	0.00016926	0.000346844	8.15592	70.8266	SRC;AKT1;MAPK1;KRAS;PTGS2;VEGFA
Rap1 signaling pathway	11/210	0.000185866	0.000377776	4.02651	34.5897	SRC;EGF;KIT;AKT1;CTNNB1;MAPK1;KRAS;ACTB;EGFR;VEGFA;INS
Basal cell carcinoma	6/63	0.000243637	0.000491204	7.58203	63.0812	BMP4;CDKN1A;BMP2;SUFU;BAX;CTNNB1
Fc epsilon RI signaling pathway	6/68	0.000370327	0.000740653	6.96881	55.0614	IL4;MAPK8;IL13;AKT1;MAPK1;KRAS
p53 signaling pathway	6/73	0.000543497	0.00107837	6.44711	48.466	CDKN1A;SERPINE1;CDK2;PTEN;BAX;ATM
PPAR signaling pathway	6/74	0.000584635	0.00115086	6.35197	47.2874	ADIPOQ;ILK;ANGPTL4;PPARA;APOA5;CYP7A1
Apelin signaling pathway	8/137	0.000687441	0.00134266	4.48342	32.6507	SMAD2;BECN1;SMAD3;SERPINE1;AKT1;MAPK1;KRAS;MTOR
Sphingolipid signaling pathway	7/119	0.00141472	0.0027417	4.50574	29.5614	MAPK8;PTEN;AKT1;MAPK1;BAX;KRAS;RELA
Gap junction	6/88	0.00145447	0.00279635	5.26374	34.3886	TJP1;SRC;EGF;MAPK1;KRAS;EGFR
Oxytocin signaling pathway	8/154	0.00146528	0.00279635	3.95794	25.8284	CDKN1A;SRC;MAPK1;KRAS;FOS;PTGS2;ACTB;EGFR
Viral myocarditis	5/60	0.00148818	0.00281852	6.52488	42.4783	CD86;CD80;HLA-B;ACTB;ICAM1
Platelet activation	7/124	0.00179272	0.00336977	4.31209	27.2698	VWF;SRC;AKT1;MAPK1;GP6;ACTB;PTGS1
Natural killer cell mediated cytotoxicity	7/131	0.00244846	0.00456802	4.06721	24.4533	LCK;HLA-B;MAPK1;GZMB;KRAS;ICAM1;IFNAR1
Progesterone-mediated oocyte maturation	6/100	0.0027858	0.00515889	4.58896	26.9979	MAPK8;CDK2;AKT1;MAPK1;KRAS;INS
Pathways of neurodegeneration	15/475	0.00289256	0.00531721	2.37908	13.9072	APP;BECN1;XBP1;GPX2;BDNF;PTGS2;RELA;MTOR;IL1A;MAPK8;CTNNB1;MAPK1;BAX;KRAS;SQSTM1
Melanogenesis	6/101	0.00292784	0.00534278	4.54043	26.4865	POMC;KIT;MAPK1;CTNNB1;KRAS;TYR
Endocytosis	10/252	0.0029497	0.00534365	2.99226	17.4331	SMAD2;SMAD3;CXCR1;SRC;TRAF6;CXCR2;HLA-B;CXCR4;CCR5;EGFR
Neuroactive ligand-receptor interaction	12/341	0.00316342	0.00568961	2.64909	15.2484	C3;PTGER4;GH2;GHR;POMC;PYY;PTH;NPY;LEP;PLG;PRL;TSHR
ABC transporters	4/45	0.00352334	0.00629168	6.98182	39.4357	ABCA1;DEFB1;ABCG1;CFTR
Regulation of actin cytoskeleton	9/218	0.00363393	0.00644314	3.11196	17.4813	SRC;EGF;CXCR4;MAPK1;KRAS;ACTB;EGFR;VCL;INS
Bacterial invasion of epithelial cells	5/77	0.00444607	0.00782759	4.97998	26.9702	SRC;ILK;CTNNB1;ACTB;VCL
Leukocyte transendothelial migration	6/114	0.00530626	0.00927668	3.99125	20.9096	CXCR4;CTNNB1;MMP9;ACTB;VCL;ICAM1
Phagosome	7/152	0.00554937	0.00963433	3.47444	18.0465	C3;HLA-B;TLR6;MPO;TLR4;ACTB;VAMP3
mTOR signaling pathway	7/154	0.00595198	0.010262	3.42682	17.5591	IKBKB;PTEN;AKT1;MAPK1;KRAS;MTOR;INS
Asthma	3/31	0.00904586	0.0154895	7.6448	35.9722	IL4;CCL11;IL13
GnRH signaling pathway	5/93	0.00977796	0.0166292	4.07121	18.84	MAPK8;SRC;MAPK1;KRAS;EGFR
Dilated cardiomyopathy	5/96	0.0111217	0.0187866	3.93639	17.7093	TGFB2;PLN;TGFB1;TGFB3;ACTB
Tyrosine metabolism	3/36	0.0136549	0.0229109	6.48485	27.8437	TPO;AOX1;TYR
Glycolysis / Gluconeogenesis	4/67	0.0142911	0.0238185	4.53864	19.2807	LDHA;GALM;PDHB;GAPDH
Aldosterone-regulated sodium reabsorption	3/37	0.0147094	0.0243533	6.2938	26.5552	MAPK1;KRAS;INS
Glucagon signaling pathway	5/107	0.0171161	0.0281514	3.50991	14.2774	LDHA;AKT1;SLC2A2;PDHB;PPARA
Thyroid hormone synthesis	4/75	0.0207995	0.0339862	4.02561	15.5905	GPX2;TPO;TG;TSHR
Cholinergic synapse	5/113	0.0211453	0.0341053	3.3139	12.7795	AKT1;MAPK1;KRAS;FOS;JAK2
Serotonergic synapse	5/113	0.0211453	0.0341053	3.3139	12.7795	APP;MAPK1;KRAS;PTGS2;PTGS1
Cushing syndrome	6/155	0.0217716	0.0348904	2.88694	11.0487	POMC;CDKN1A;CDK2;MAPK1;CTNNB1;EGFR
Antigen processing and presentation	4/78	0.0236395	0.0376425	3.86182	14.4619	CD4;HLA-B;B2M;CTSB
Pyruvate metabolism	3/47	0.0277402	0.0438927	4.86092	17.4258	LDHA;LDHD;PDHB
Wnt signaling pathway	6/166	0.0291992	0.0459107	2.68695	9.49464	MAPK8;SMAD3;MMP7;MYC;CTNNB1;LGR5
Tight junction	6/169	0.0314814	0.0491897	2.63709	9.12001	TJP1;MAPK8;SRC;CD1D;ACTB;CFTR
Vibrio cholerae infection	3/50	0.0325326	0.0505164	4.54995	15.5859	TJP1;ACTB;CFTR
Bile secretion	4/90	0.0372672	0.0571583	3.32093	10.9247	SLC9A3;CYP3A4;CYP7A1;CFTR
Hypertrophic cardiomyopathy	4/90	0.0372672	0.0571583	3.32093	10.9247	TGFB2;TGFB1;TGFB3;ACTB
Spinocerebellar ataxia	5/143	0.0502844	0.076653	2.58952	7.74283	BECN1;XBP1;MAPK8;AKT1;MTOR
Maturity onset diabetes of the young	2/26	0.0505911	0.0766531	5.92569	17.6821	SLC2A2;INS
Mineral absorption	3/60	0.05138	0.0773795	3.74981	11.1313	SLC9A3;VDR;HMOX1
Arachidonic acid metabolism	3/61	0.0535008	0.080091	3.68497	10.7898	GPX2;PTGS2;PTGS1
GnRH secretion	3/64	0.0601107	0.0894504	3.50321	9.84951	AKT1;MAPK1;KRAS
Galactose metabolism	2/31	0.0692002	0.102367	4.90278	13.0941	GALE;GALM
SNARE interactions in vesicular transport	2/33	0.0771804	0.113501	4.586	11.7475	STX2;VAMP3
Vitamin B6 metabolism	1/6	0.0808442	0.118193	14.1842	35.6765	AOX1
Gastric acid secretion	3/76	0.0900553	0.130894	2.92555	7.04277	GAST;ACTB;CFTR
Protein processing in endoplasmic reticulum	5/171	0.0917749	0.132623	2.14966	5.13428	XBP1;MAPK8;PLAA;BAX;NFE2L2
Axon guidance	5/182	0.11175	0.16056	2.01493	4.4157	SRC;ILK;CXCR4;MAPK1;KRAS
Alcoholism	5/186	0.119495	0.170707	1.97	4.18523	BDNF;NPY;MAPK1;KRAS;HDAC6
Systemic lupus erythematosus	4/135	0.120464	0.171113	2.17516	4.60352	CD86;C3;C1S;CD80
ECM-receptor interaction	3/88	0.124962	0.1765	2.511	5.22224	VWF;TNN;GP6
Ubiquitin mediated proteolysis	4/140	0.132536	0.186146	2.09465	4.23308	SOCS3;SOCS1;TRAF6;KEAP1
Amyotrophic lateral sclerosis	8/364	0.138244	0.19277	1.60579	3.17743	BECN1;XBP1;GPX2;BAX;SQSTM1;ACTB;HDAC6;MTOR
Carbohydrate digestion and absorption	2/47	0.139565	0.19277	3.157	6.21683	SLC2A2;AKT1
Other types of O-glycan biosynthesis	2/47	0.139565	0.19277	3.157	6.21683	C1GALT1;OGT
Salivary secretion	3/93	0.140748	0.193335	2.37089	4.64881	DMBT1;STATH;MUC5B
Valine, leucine and isoleucine degradation	2/48	0.14436	0.197213	3.08821	5.97707	IVD;AOX1
Cocaine addiction	2/49	0.149188	0.202702	3.02235	5.75016	BDNF;RELA
Inflammatory mediator regulation of TRP channels	3/98	0.15716	0.212379	2.24554	4.15534	PTGER4;MAPK8;SRC
Ovarian steroidogenesis	2/51	0.15894	0.213629	2.8987	5.33136	PTGS2;INS
Endocrine and other factor-regulated calcium reabsorption	2/53	0.168806	0.225676	2.78474	4.95407	PTH;VDR
Fanconi anemia pathway	2/54	0.173777	0.231087	2.73105	4.77928	REV1;MLH1
Drug metabolism	3/108	0.191583	0.253416	2.03064	3.3555	AOX1;CYP3A4;MPO
Long-term depression	2/60	0.204044	0.268478	2.44778	3.89055	MAPK1;KRAS
cGMP-PKG signaling pathway	4/167	0.205141	0.268509	1.74528	2.76462	PLN;AKT1;MAPK1;INS
Steroid hormone biosynthesis	2/61	0.209147	0.272327	2.40617	3.76498	CYP3A4;CYP7A1
Primary bile acid biosynthesis	1/17	0.212518	0.275283	4.43008	6.86098	CYP7A1
Other glycan degradation	1/18	0.223513	0.288032	4.16928	6.24676	AGA
Long-term potentiation	2/67	0.239992	0.307682	2.18339	3.11603	MAPK1;KRAS
Calcium signaling pathway	5/240	0.244603	0.309544	1.51312	2.13066	PLN;EGF;CXCR4;EGFR;VEGFA
One carbon pool by folate	1/20	0.245046	0.309544	3.73003	5.24557	MTHFR
Retinol metabolism	2/68	0.245159	0.309544	2.1502	3.02286	AOX1;CYP3A4
Renin secretion	2/69	0.25033	0.314485	2.118	2.93338	PTGER4;CTSB
Huntington disease	6/306	0.25633	0.320412	1.42278	1.93682	BECN1;GPX2;MAPK8;BDNF;BAX;MTOR
Arginine biosynthesis	1/22	0.265983	0.330825	3.37444	4.46885	ARG1
Parkinson disease	5/249	0.268223	0.330894	1.45664	1.91684	XBP1;MAPK8;BAX;TXN;NFE2L2
Oocyte meiosis	3/129	0.268686	0.330894	1.69039	2.22153	CDK2;MAPK1;INS
Mismatch repair	1/23	0.276234	0.335236	3.2209	4.1437	MLH1
Protein export	1/23	0.276234	0.335236	3.2209	4.1437	SRP54
Proximal tubule bicarbonate reclamation	1/23	0.276234	0.335236	3.2209	4.1437	SLC9A3
Dopaminergic synapse	3/132	0.280027	0.338196	1.65083	2.10129	MAPK8;AKT1;FOS
Arrhythmogenic right ventricular cardiomyopathy	2/77	0.291723	0.350629	1.89131	2.33	CTNNB1;ACTB
Linoleic acid metabolism	1/29	0.334812	0.400492	2.52993	2.76822	CYP3A4
Insulin secretion	2/86	0.337913	0.401991	1.6879	1.83131	SLC2A2;INS
Retrograde endocannabinoid signaling	3/148	0.340971	0.401991	1.46747	1.57893	MAPK8;MAPK1;PTGS2
Ascorbate and aldarate metabolism	1/30	0.344104	0.401991	2.44257	2.60576	RGN
Citrate cycle (TCA cycle)	1/30	0.344104	0.401991	2.44257	2.60576	PDHB
Pentose phosphate pathway	1/30	0.344104	0.401991	2.44257	2.60576	RGN
Adrenergic signaling in cardiomyocytes	3/150	0.348594	0.405341	1.44735	1.52529	PLN;AKT1;MAPK1
Base excision repair	1/33	0.371214	0.429646	2.21324	2.19327	HMGB1
Pentose and glucuronate interconversions	1/34	0.38	0.43578	2.14606	2.0765	XYLB
Propanoate metabolism	1/34	0.38	0.43578	2.14606	2.0765	LDHA
Nicotinate and nicotinamide metabolism	1/35	0.388664	0.44368	2.08284	1.96837	AOX1
Circadian entrainment	2/97	0.393043	0.444618	1.49162	1.39293	MAPK1;FOS
Fc gamma R-mediated phagocytosis	2/97	0.393043	0.444618	1.49162	1.39293	AKT1;MAPK1
Mucin type O-glycan biosynthesis	1/36	0.397207	0.447305	2.02323	1.86804	C1GALT1
Protein digestion and absorption	2/103	0.422243	0.473366	1.40258	1.20927	DPP4;SLC9A3
Ferroptosis	1/41	0.43817	0.486856	1.76987	1.46041	HMOX1
Homologous recombination	1/41	0.43817	0.486856	1.76987	1.46041	ATM
Tryptophan metabolism	1/42	0.446024	0.493389	1.72662	1.39404	AOX1
Fat digestion and absorption	1/43	0.453768	0.497553	1.68542	1.33177	ABCA1
Porphyrin and chlorophyll metabolism	1/43	0.453768	0.497553	1.68542	1.33177	HMOX1
Glycosphingolipid biosynthesis	1/45	0.468934	0.511937	1.60865	1.21822	FUT2
Amino sugar and nucleotide sugar metabolism	1/48	0.490901	0.533588	1.50574	1.07135	GALE
Arginine and proline metabolism	1/50	0.50504	0.544224	1.44413	0.986515	ARG1
Cysteine and methionine metabolism	1/50	0.50504	0.544224	1.44413	0.986515	LDHA
Prion disease	4/273	0.530504	0.569211	1.05181	0.666774	IL1A;MAPK8;MAPK1;BAX
Lysosome	2/128	0.535264	0.571863	1.12286	0.701781	AGA;CTSB
Hedgehog signaling pathway	1/56	0.545151	0.579948	1.2862	0.780328	SUFU
Glutathione metabolism	1/57	0.551514	0.584231	1.26317	0.751696	GPX2
Notch signaling pathway	1/59	0.563975	0.59491	1.21949	0.698455	ADAM17
Cortisol synthesis and secretion	1/65	0.599326	0.629544	1.10482	0.565614	POMC
Amphetamine addiction	1/69	0.621291	0.649886	1.03962	0.494813	FOS
Thermogenesis	3/232	0.630906	0.657193	0.925195	0.426144	KRAS;ACTB;MTOR
Inositol phosphate metabolism	1/73	0.642057	0.666034	0.981665	0.434955	PTEN
Metabolism of xenobiotics by cytochrome P450	1/76	0.656883	0.678598	0.942254	0.395982	CYP3A4
Synaptic vesicle cycle	1/78	0.666425	0.685623	0.917687	0.372422	STX2
GABAergic synapse	1/89	0.714372	0.731939	0.802526	0.26993	SRC
Phosphatidylinositol signaling system	1/97	0.744869	0.76007	0.735349	0.216595	PTEN
Aldosterone synthesis and secretion	1/98	0.748445	0.760615	0.727731	0.210865	POMC
Pancreatic secretion	1/102	0.762258	0.771516	0.698768	0.189694	CFTR
Ribosome biogenesis in eukaryotes	1/108	0.781573	0.787876	0.659383	0.162503	SBDS
Glutamatergic synapse	1/114	0.799324	0.802534	0.62418	0.139809	MAPK1
Vascular smooth muscle contraction	1/133	0.84659	0.84659	0.533818	0.0889014	MAPK1
