# Supplementary material for: Candida expansion in the gut of lung cancer patients associates with an ecological signature that supports growth under dysbiotic conditions
Source: Nat Commun. 2023 May 9;14:2673. doi: 10.1038/s41467-023-38058-8 (PMC10169812; doi:10.1038/s41467-023-38058-8)
Supplement: Supplementary file 8 — Supplementary Data 5 [file 41467_2023_38058_MOESM8_ESM.xlsx]

## Sheet: Mono Growth Peak
Medium	Oxygen	Strain	Max Growth at (hours)	growth rate (15min)	growth rate (1000/h)	generation time	generation time STD
Glu	microaerobic	S. cerevisiae [YJM128]	8	0.00185	0	376.75	32.0752
Glu	microaerobic	C. albicans [16]	10	0.00113667	0	618.176	85.2847
Glu	microaerobic	C. albicans [17]	8.25	0.001635	0	425.406	28.7637
Glu	microaerobic	C. albicans [25]	7.75	0.00151833	0	461.369	54.4531
Glu	microaerobic	C. albicans [28]	8.25	0.00186833	0	374.461	42.4175
Glu	anaerobic	S. cerevisiae [YJM128]	8.75	0.00199	0	355.497	59.7587
Glu	anaerobic	C. albicans [16]	11.25	0.00128	0	544.57	46.519
Glu	anaerobic	C. albicans [17]	9.25	0.00164	0	423.381	20.1136
Glu	anaerobic	C. albicans [25]	11.75	0.00144333	0	484.03	48.7128
Glu	anaerobic	C. albicans [28]	10.75	0.00196667	#NAME?	352.838	13.6864
G+L	microaerobic	S. cerevisiae [YJM128]	7.5	0.00145	#NAME?	481.042	43.0483
G+L	microaerobic	C. albicans [16]	7.75	0.000825	#NAME?	844.45	69.2641
G+L	microaerobic	C. albicans [17]	7.25	0.0013	#NAME?	537.277	53.8846
G+L	microaerobic	C. albicans [25]	7.25	0.00121167	#NAME?	586.085	104.812
G+L	microaerobic	C. albicans [28]	7.25	0.00173	#NAME?	401.519	21.2197
G+L	anaerobic	S. cerevisiae [YJM128]	7.75	0.00150167	#NAME?	465.12	47.685
G+L	anaerobic	C. albicans [16]	8.25	0.000885	#NAME?	783.937	27.8832
G+L	anaerobic	C. albicans [17]	9.75	0.001355	#NAME?	513.031	32.0476
G+L	anaerobic	C. albicans [25]	10.25	0.00112167	#NAME?	624.667	72.7973
G+L	anaerobic	C. albicans [28]	10	0.00163333	#NAME?	426.4	33.5715
Lac	microaerobic	S. cerevisiae [YJM128]	6.25	0.000301667	#NAME?	4116.6	2643.45
Lac	microaerobic	C. albicans [16]	10	0.000155	#NAME?	5273.43	2834.01
Lac	microaerobic	C. albicans [17]	8.75	0.000215	#NAME?	Inf
Lac	microaerobic	C. albicans [25]	5.5	0.000246667	#NAME?	3448.18	1923.42
Lac	microaerobic	C. albicans [28]	7.25	0.00034	#NAME?	2704.59	1552.4
Lac	anaerobic	S. cerevisiae [YJM128]	8.75	9.33338e-05	#NAME?	11346	6955.86
Lac	anaerobic	C. albicans [16]	7.25	0.000161666	#NAME?	5842.89	2823.85
Lac	anaerobic	C. albicans [17]	9.25	0.000113333	#NAME?	6983.99	3218.2
Lac	anaerobic	C. albicans [25]	7.25	0.000266667	#NAME?	2774.96	808.098
Lac	anaerobic	C. albicans [28]	7.25	0.000173333	#NAME?	5321.86	2422.89

## Sheet: Mono Growth Data
Experiment	Medium	Oxygen	Time	Strain	rep	OD
Growth Curve Glu -O2	Glu	microaerobic	0:00:00	S. cerevisiae [YJM128]	0	0.1319
Growth Curve Glu -O2	Glu	microaerobic	0:00:00	S. cerevisiae [YJM128]	1	0.1296
Growth Curve Glu -O2	Glu	microaerobic	0:00:00	S. cerevisiae [YJM128]	2	0.1184
Growth Curve Glu -O2	Glu	microaerobic	0:00:00	S. cerevisiae [YJM128]	3	0.1204
Growth Curve Glu -O2	Glu	microaerobic	0:00:00	C. albicans [16]	0	0.1294
Growth Curve Glu -O2	Glu	microaerobic	0:00:00	C. albicans [16]	1	0.1326
Growth Curve Glu -O2	Glu	microaerobic	0:00:00	C. albicans [16]	2	0.1208
Growth Curve Glu -O2	Glu	microaerobic	0:00:00	C. albicans [16]	3	0.1246
Growth Curve Glu -O2	Glu	microaerobic	0:00:00	C. albicans [17]	0	0.1271
Growth Curve Glu -O2	Glu	microaerobic	0:00:00	C. albicans [17]	1	0.1238
Growth Curve Glu -O2	Glu	microaerobic	0:00:00	C. albicans [17]	2	0.1074
Growth Curve Glu -O2	Glu	microaerobic	0:00:00	C. albicans [17]	3	0.1164
Growth Curve Glu -O2	Glu	microaerobic	0:00:00	C. albicans [25]	0	0.1208
Growth Curve Glu -O2	Glu	microaerobic	0:00:00	C. albicans [25]	1	0.1153
Growth Curve Glu -O2	Glu	microaerobic	0:00:00	C. albicans [25]	2	0.1264
Growth Curve Glu -O2	Glu	microaerobic	0:00:00	C. albicans [25]	3	0.1116
Growth Curve Glu -O2	Glu	microaerobic	0:00:00	C. albicans [28]	0	0.109
Growth Curve Glu -O2	Glu	microaerobic	0:00:00	C. albicans [28]	1	0.1009
Growth Curve Glu -O2	Glu	microaerobic	0:00:00	C. albicans [28]	2	0.1085
Growth Curve Glu -O2	Glu	microaerobic	0:00:00	C. albicans [28]	3	0.0965
Growth Curve Glu -O2	Glu	microaerobic	0:00:00	S. cerevisiae [YJM128]	0	0.119
Growth Curve Glu -O2	Glu	microaerobic	0:00:00	S. cerevisiae [YJM128]	1	0.1164
Growth Curve Glu -O2	Glu	microaerobic	0:00:00	S. cerevisiae [YJM128]	2	0.1139
Growth Curve Glu -O2	Glu	microaerobic	0:00:00	S. cerevisiae [YJM128]	3	0.1153
Growth Curve Glu -O2	Glu	microaerobic	0:00:00	C. albicans [16]	0	0.1224
Growth Curve Glu -O2	Glu	microaerobic	0:00:00	C. albicans [16]	1	0.1346
Growth Curve Glu -O2	Glu	microaerobic	0:00:00	C. albicans [16]	2	0.1217
Growth Curve Glu -O2	Glu	microaerobic	0:00:00	C. albicans [16]	3	0.1194
Growth Curve Glu -O2	Glu	microaerobic	0:00:00	C. albicans [17]	0	0.1387
Growth Curve Glu -O2	Glu	microaerobic	0:00:00	C. albicans [17]	1	0.1207
Growth Curve Glu -O2	Glu	microaerobic	0:00:00	C. albicans [17]	2	0.1113
Growth Curve Glu -O2	Glu	microaerobic	0:00:00	C. albicans [17]	3	0.1261
Growth Curve Glu -O2	Glu	microaerobic	0:00:00	C. albicans [25]	0	0.1233
Growth Curve Glu -O2	Glu	microaerobic	0:00:00	C. albicans [25]	1	0.1107
Growth Curve Glu -O2	Glu	microaerobic	0:00:00	C. albicans [25]	2	0.1306
Growth Curve Glu -O2	Glu	microaerobic	0:00:00	C. albicans [25]	3	0.1162
Growth Curve Glu -O2	Glu	microaerobic	0:00:00	C. albicans [28]	0	0.1102
Growth Curve Glu -O2	Glu	microaerobic	0:00:00	C. albicans [28]	1	0.101
Growth Curve Glu -O2	Glu	microaerobic	0:00:00	C. albicans [28]	2	0.1078
Growth Curve Glu -O2	Glu	microaerobic	0:00:00	C. albicans [28]	3	0.0966
Growth Curve Glu -O2	Glu	microaerobic	0:00:15	S. cerevisiae [YJM128]	0	0.1205
Growth Curve Glu -O2	Glu	microaerobic	0:00:15	S. cerevisiae [YJM128]	1	0.1166
Growth Curve Glu -O2	Glu	microaerobic	0:00:15	S. cerevisiae [YJM128]	2	0.1207
Growth Curve Glu -O2	Glu	microaerobic	0:00:15	S. cerevisiae [YJM128]	3	0.1164
Growth Curve Glu -O2	Glu	microaerobic	0:00:15	C. albicans [16]	0	0.1285
Growth Curve Glu -O2	Glu	microaerobic	0:00:15	C. albicans [16]	1	0.1388
Growth Curve Glu -O2	Glu	microaerobic	0:00:15	C. albicans [16]	2	0.1212
Growth Curve Glu -O2	Glu	microaerobic	0:00:15	C. albicans [16]	3	0.1214
Growth Curve Glu -O2	Glu	microaerobic	0:00:15	C. albicans [17]	0	0.1326
Growth Curve Glu -O2	Glu	microaerobic	0:00:15	C. albicans [17]	1	0.1282
Growth Curve Glu -O2	Glu	microaerobic	0:00:15	C. albicans [17]	2	0.1087
Growth Curve Glu -O2	Glu	microaerobic	0:00:15	C. albicans [17]	3	0.1212
Growth Curve Glu -O2	Glu	microaerobic	0:00:15	C. albicans [25]	0	0.1368
Growth Curve Glu -O2	Glu	microaerobic	0:00:15	C. albicans [25]	1	0.1201
Growth Curve Glu -O2	Glu	microaerobic	0:00:15	C. albicans [25]	2	0.1349
Growth Curve Glu -O2	Glu	microaerobic	0:00:15	C. albicans [25]	3	0.1185
Growth Curve Glu -O2	Glu	microaerobic	0:00:15	C. albicans [28]	0	0.1127
Growth Curve Glu -O2	Glu	microaerobic	0:00:15	C. albicans [28]	1	0.1032
Growth Curve Glu -O2	Glu	microaerobic	0:00:15	C. albicans [28]	2	0.1131
Growth Curve Glu -O2	Glu	microaerobic	0:00:15	C. albicans [28]	3	0.0956
Growth Curve Glu -O2	Glu	microaerobic	0:00:30	S. cerevisiae [YJM128]	0	0.1278
Growth Curve Glu -O2	Glu	microaerobic	0:00:30	S. cerevisiae [YJM128]	1	0.1222
Growth Curve Glu -O2	Glu	microaerobic	0:00:30	S. cerevisiae [YJM128]	2	0.1162
Growth Curve Glu -O2	Glu	microaerobic	0:00:30	S. cerevisiae [YJM128]	3	0.1185
Growth Curve Glu -O2	Glu	microaerobic	0:00:30	C. albicans [16]	0	0.1424
Growth Curve Glu -O2	Glu	microaerobic	0:00:30	C. albicans [16]	1	0.1384
Growth Curve Glu -O2	Glu	microaerobic	0:00:30	C. albicans [16]	2	0.1242
Growth Curve Glu -O2	Glu	microaerobic	0:00:30	C. albicans [16]	3	0.1234
Growth Curve Glu -O2	Glu	microaerobic	0:00:30	C. albicans [17]	0	0.1309
Growth Curve Glu -O2	Glu	microaerobic	0:00:30	C. albicans [17]	1	0.1249
Growth Curve Glu -O2	Glu	microaerobic	0:00:30	C. albicans [17]	2	0.1116
Growth Curve Glu -O2	Glu	microaerobic	0:00:30	C. albicans [17]	3	0.1233
Growth Curve Glu -O2	Glu	microaerobic	0:00:30	C. albicans [25]	0	0.1419
Growth Curve Glu -O2	Glu	microaerobic	0:00:30	C. albicans [25]	1	0.118
Growth Curve Glu -O2	Glu	microaerobic	0:00:30	C. albicans [25]	2	0.1329
Growth Curve Glu -O2	Glu	microaerobic	0:00:30	C. albicans [25]	3	0.1205
Growth Curve Glu -O2	Glu	microaerobic	0:00:30	C. albicans [28]	0	0.1118
Growth Curve Glu -O2	Glu	microaerobic	0:00:30	C. albicans [28]	1	0.1053
Growth Curve Glu -O2	Glu	microaerobic	0:00:30	C. albicans [28]	2	0.1141
Growth Curve Glu -O2	Glu	microaerobic	0:00:30	C. albicans [28]	3	0.0955
Growth Curve Glu -O2	Glu	microaerobic	0:00:45	S. cerevisiae [YJM128]	0	0.1247
Growth Curve Glu -O2	Glu	microaerobic	0:00:45	S. cerevisiae [YJM128]	1	0.1377
Growth Curve Glu -O2	Glu	microaerobic	0:00:45	S. cerevisiae [YJM128]	2	0.1148
Growth Curve Glu -O2	Glu	microaerobic	0:00:45	S. cerevisiae [YJM128]	3	0.1169
Growth Curve Glu -O2	Glu	microaerobic	0:00:45	C. albicans [16]	0	0.1428
Growth Curve Glu -O2	Glu	microaerobic	0:00:45	C. albicans [16]	1	0.143
Growth Curve Glu -O2	Glu	microaerobic	0:00:45	C. albicans [16]	2	0.1302
Growth Curve Glu -O2	Glu	microaerobic	0:00:45	C. albicans [16]	3	0.1251
Growth Curve Glu -O2	Glu	microaerobic	0:00:45	C. albicans [17]	0	0.1379
Growth Curve Glu -O2	Glu	microaerobic	0:00:45	C. albicans [17]	1	0.1252
Growth Curve Glu -O2	Glu	microaerobic	0:00:45	C. albicans [17]	2	0.1155
Growth Curve Glu -O2	Glu	microaerobic	0:00:45	C. albicans [17]	3	0.1297
Growth Curve Glu -O2	Glu	microaerobic	0:00:45	C. albicans [25]	0	0.1381
Growth Curve Glu -O2	Glu	microaerobic	0:00:45	C. albicans [25]	1	0.1236
Growth Curve Glu -O2	Glu	microaerobic	0:00:45	C. albicans [25]	2	0.1365
Growth Curve Glu -O2	Glu	microaerobic	0:00:45	C. albicans [25]	3	0.1243
Growth Curve Glu -O2	Glu	microaerobic	0:00:45	C. albicans [28]	0	0.1149
Growth Curve Glu -O2	Glu	microaerobic	0:00:45	C. albicans [28]	1	0.1083
Growth Curve Glu -O2	Glu	microaerobic	0:00:45	C. albicans [28]	2	0.1181
Growth Curve Glu -O2	Glu	microaerobic	0:00:45	C. albicans [28]	3	0.0964
Growth Curve Glu -O2	Glu	microaerobic	0:01:00	S. cerevisiae [YJM128]	0	0.1265
Growth Curve Glu -O2	Glu	microaerobic	0:01:00	S. cerevisiae [YJM128]	1	0.1372
Growth Curve Glu -O2	Glu	microaerobic	0:01:00	S. cerevisiae [YJM128]	2	0.1134
Growth Curve Glu -O2	Glu	microaerobic	0:01:00	S. cerevisiae [YJM128]	3	0.1186
Growth Curve Glu -O2	Glu	microaerobic	0:01:00	C. albicans [16]	0	0.135
Growth Curve Glu -O2	Glu	microaerobic	0:01:00	C. albicans [16]	1	0.1429
Growth Curve Glu -O2	Glu	microaerobic	0:01:00	C. albicans [16]	2	0.131
Growth Curve Glu -O2	Glu	microaerobic	0:01:00	C. albicans [16]	3	0.1283
Growth Curve Glu -O2	Glu	microaerobic	0:01:00	C. albicans [17]	0	0.1384
Growth Curve Glu -O2	Glu	microaerobic	0:01:00	C. albicans [17]	1	0.1284
Growth Curve Glu -O2	Glu	microaerobic	0:01:00	C. albicans [17]	2	0.1194
Growth Curve Glu -O2	Glu	microaerobic	0:01:00	C. albicans [17]	3	0.1314
Growth Curve Glu -O2	Glu	microaerobic	0:01:00	C. albicans [25]	0	0.1424
Growth Curve Glu -O2	Glu	microaerobic	0:01:00	C. albicans [25]	1	0.1242
Growth Curve Glu -O2	Glu	microaerobic	0:01:00	C. albicans [25]	2	0.1338
Growth Curve Glu -O2	Glu	microaerobic	0:01:00	C. albicans [25]	3	0.1257
Growth Curve Glu -O2	Glu	microaerobic	0:01:00	C. albicans [28]	0	0.1161
Growth Curve Glu -O2	Glu	microaerobic	0:01:00	C. albicans [28]	1	0.1101
Growth Curve Glu -O2	Glu	microaerobic	0:01:00	C. albicans [28]	2	0.1204
Growth Curve Glu -O2	Glu	microaerobic	0:01:00	C. albicans [28]	3	0.0986
Growth Curve Glu -O2	Glu	microaerobic	0:01:15	S. cerevisiae [YJM128]	0	0.1269
Growth Curve Glu -O2	Glu	microaerobic	0:01:15	S. cerevisiae [YJM128]	1	0.1366
Growth Curve Glu -O2	Glu	microaerobic	0:01:15	S. cerevisiae [YJM128]	2	0.1159
Growth Curve Glu -O2	Glu	microaerobic	0:01:15	S. cerevisiae [YJM128]	3	0.1208
Growth Curve Glu -O2	Glu	microaerobic	0:01:15	C. albicans [16]	0	0.1316
Growth Curve Glu -O2	Glu	microaerobic	0:01:15	C. albicans [16]	1	0.1476
Growth Curve Glu -O2	Glu	microaerobic	0:01:15	C. albicans [16]	2	0.1336
Growth Curve Glu -O2	Glu	microaerobic	0:01:15	C. albicans [16]	3	0.1316
Growth Curve Glu -O2	Glu	microaerobic	0:01:15	C. albicans [17]	0	0.1439
Growth Curve Glu -O2	Glu	microaerobic	0:01:15	C. albicans [17]	1	0.1299
Growth Curve Glu -O2	Glu	microaerobic	0:01:15	C. albicans [17]	2	0.1251
Growth Curve Glu -O2	Glu	microaerobic	0:01:15	C. albicans [17]	3	0.1317
Growth Curve Glu -O2	Glu	microaerobic	0:01:15	C. albicans [25]	0	0.1314
Growth Curve Glu -O2	Glu	microaerobic	0:01:15	C. albicans [25]	1	0.1235
Growth Curve Glu -O2	Glu	microaerobic	0:01:15	C. albicans [25]	2	0.1383
Growth Curve Glu -O2	Glu	microaerobic	0:01:15	C. albicans [25]	3	0.1329
Growth Curve Glu -O2	Glu	microaerobic	0:01:15	C. albicans [28]	0	0.1163
Growth Curve Glu -O2	Glu	microaerobic	0:01:15	C. albicans [28]	1	0.1116
Growth Curve Glu -O2	Glu	microaerobic	0:01:15	C. albicans [28]	2	0.1258
Growth Curve Glu -O2	Glu	microaerobic	0:01:15	C. albicans [28]	3	0.1029
Growth Curve Glu -O2	Glu	microaerobic	0:01:30	S. cerevisiae [YJM128]	0	0.1287
Growth Curve Glu -O2	Glu	microaerobic	0:01:30	S. cerevisiae [YJM128]	1	0.1384
Growth Curve Glu -O2	Glu	microaerobic	0:01:30	S. cerevisiae [YJM128]	2	0.1175
Growth Curve Glu -O2	Glu	microaerobic	0:01:30	S. cerevisiae [YJM128]	3	0.1238
Growth Curve Glu -O2	Glu	microaerobic	0:01:30	C. albicans [16]	0	0.1385
Growth Curve Glu -O2	Glu	microaerobic	0:01:30	C. albicans [16]	1	0.146
Growth Curve Glu -O2	Glu	microaerobic	0:01:30	C. albicans [16]	2	0.1342
Growth Curve Glu -O2	Glu	microaerobic	0:01:30	C. albicans [16]	3	0.1338
Growth Curve Glu -O2	Glu	microaerobic	0:01:30	C. albicans [17]	0	0.1459
Growth Curve Glu -O2	Glu	microaerobic	0:01:30	C. albicans [17]	1	0.1393
Growth Curve Glu -O2	Glu	microaerobic	0:01:30	C. albicans [17]	2	0.1276
Growth Curve Glu -O2	Glu	microaerobic	0:01:30	C. albicans [17]	3	0.1335
Growth Curve Glu -O2	Glu	microaerobic	0:01:30	C. albicans [25]	0	0.1402
Growth Curve Glu -O2	Glu	microaerobic	0:01:30	C. albicans [25]	1	0.134
Growth Curve Glu -O2	Glu	microaerobic	0:01:30	C. albicans [25]	2	0.1443
Growth Curve Glu -O2	Glu	microaerobic	0:01:30	C. albicans [25]	3	0.1357
Growth Curve Glu -O2	Glu	microaerobic	0:01:30	C. albicans [28]	0	0.1248
Growth Curve Glu -O2	Glu	microaerobic	0:01:30	C. albicans [28]	1	0.1181
Growth Curve Glu -O2	Glu	microaerobic	0:01:30	C. albicans [28]	2	0.1289
Growth Curve Glu -O2	Glu	microaerobic	0:01:30	C. albicans [28]	3	0.1064
Growth Curve Glu -O2	Glu	microaerobic	0:01:45	S. cerevisiae [YJM128]	0	0.1288
Growth Curve Glu -O2	Glu	microaerobic	0:01:45	S. cerevisiae [YJM128]	1	0.1385
Growth Curve Glu -O2	Glu	microaerobic	0:01:45	S. cerevisiae [YJM128]	2	0.1229
Growth Curve Glu -O2	Glu	microaerobic	0:01:45	S. cerevisiae [YJM128]	3	0.1292
Growth Curve Glu -O2	Glu	microaerobic	0:01:45	C. albicans [16]	0	0.1374
Growth Curve Glu -O2	Glu	microaerobic	0:01:45	C. albicans [16]	1	0.1461
Growth Curve Glu -O2	Glu	microaerobic	0:01:45	C. albicans [16]	2	0.1347
Growth Curve Glu -O2	Glu	microaerobic	0:01:45	C. albicans [16]	3	0.1407
Growth Curve Glu -O2	Glu	microaerobic	0:01:45	C. albicans [17]	0	0.1463
Growth Curve Glu -O2	Glu	microaerobic	0:01:45	C. albicans [17]	1	0.1437
Growth Curve Glu -O2	Glu	microaerobic	0:01:45	C. albicans [17]	2	0.1303
Growth Curve Glu -O2	Glu	microaerobic	0:01:45	C. albicans [17]	3	0.1393
Growth Curve Glu -O2	Glu	microaerobic	0:01:45	C. albicans [25]	0	0.1388
Growth Curve Glu -O2	Glu	microaerobic	0:01:45	C. albicans [25]	1	0.1398
Growth Curve Glu -O2	Glu	microaerobic	0:01:45	C. albicans [25]	2	0.1468
Growth Curve Glu -O2	Glu	microaerobic	0:01:45	C. albicans [25]	3	0.1375
Growth Curve Glu -O2	Glu	microaerobic	0:01:45	C. albicans [28]	0	0.1306
Growth Curve Glu -O2	Glu	microaerobic	0:01:45	C. albicans [28]	1	0.1251
Growth Curve Glu -O2	Glu	microaerobic	0:01:45	C. albicans [28]	2	0.1344
Growth Curve Glu -O2	Glu	microaerobic	0:01:45	C. albicans [28]	3	0.11
Growth Curve Glu -O2	Glu	microaerobic	0:02:00	S. cerevisiae [YJM128]	0	0.1315
Growth Curve Glu -O2	Glu	microaerobic	0:02:00	S. cerevisiae [YJM128]	1	0.1367
Growth Curve Glu -O2	Glu	microaerobic	0:02:00	S. cerevisiae [YJM128]	2	0.124
Growth Curve Glu -O2	Glu	microaerobic	0:02:00	S. cerevisiae [YJM128]	3	0.1322
Growth Curve Glu -O2	Glu	microaerobic	0:02:00	C. albicans [16]	0	0.1384
Growth Curve Glu -O2	Glu	microaerobic	0:02:00	C. albicans [16]	1	0.1501
Growth Curve Glu -O2	Glu	microaerobic	0:02:00	C. albicans [16]	2	0.1362
Growth Curve Glu -O2	Glu	microaerobic	0:02:00	C. albicans [16]	3	0.1422
Growth Curve Glu -O2	Glu	microaerobic	0:02:00	C. albicans [17]	0	0.1513
Growth Curve Glu -O2	Glu	microaerobic	0:02:00	C. albicans [17]	1	0.145
Growth Curve Glu -O2	Glu	microaerobic	0:02:00	C. albicans [17]	2	0.1339
Growth Curve Glu -O2	Glu	microaerobic	0:02:00	C. albicans [17]	3	0.1417
Growth Curve Glu -O2	Glu	microaerobic	0:02:00	C. albicans [25]	0	0.1442
Growth Curve Glu -O2	Glu	microaerobic	0:02:00	C. albicans [25]	1	0.1451
Growth Curve Glu -O2	Glu	microaerobic	0:02:00	C. albicans [25]	2	0.1522
Growth Curve Glu -O2	Glu	microaerobic	0:02:00	C. albicans [25]	3	0.1403
Growth Curve Glu -O2	Glu	microaerobic	0:02:00	C. albicans [28]	0	0.1337
Growth Curve Glu -O2	Glu	microaerobic	0:02:00	C. albicans [28]	1	0.1273
Growth Curve Glu -O2	Glu	microaerobic	0:02:00	C. albicans [28]	2	0.1385
Growth Curve Glu -O2	Glu	microaerobic	0:02:00	C. albicans [28]	3	0.1152
Growth Curve Glu -O2	Glu	microaerobic	0:02:15	S. cerevisiae [YJM128]	0	0.1307
Growth Curve Glu -O2	Glu	microaerobic	0:02:15	S. cerevisiae [YJM128]	1	0.1389
Growth Curve Glu -O2	Glu	microaerobic	0:02:15	S. cerevisiae [YJM128]	2	0.1262
Growth Curve Glu -O2	Glu	microaerobic	0:02:15	S. cerevisiae [YJM128]	3	0.1338
Growth Curve Glu -O2	Glu	microaerobic	0:02:15	C. albicans [16]	0	0.138
Growth Curve Glu -O2	Glu	microaerobic	0:02:15	C. albicans [16]	1	0.1584
Growth Curve Glu -O2	Glu	microaerobic	0:02:15	C. albicans [16]	2	0.1367
Growth Curve Glu -O2	Glu	microaerobic	0:02:15	C. albicans [16]	3	0.1504
Growth Curve Glu -O2	Glu	microaerobic	0:02:15	C. albicans [17]	0	0.1576
Growth Curve Glu -O2	Glu	microaerobic	0:02:15	C. albicans [17]	1	0.1529
Growth Curve Glu -O2	Glu	microaerobic	0:02:15	C. albicans [17]	2	0.139
Growth Curve Glu -O2	Glu	microaerobic	0:02:15	C. albicans [17]	3	0.147
Growth Curve Glu -O2	Glu	microaerobic	0:02:15	C. albicans [25]	0	0.1412
Growth Curve Glu -O2	Glu	microaerobic	0:02:15	C. albicans [25]	1	0.153
Growth Curve Glu -O2	Glu	microaerobic	0:02:15	C. albicans [25]	2	0.1563
Growth Curve Glu -O2	Glu	microaerobic	0:02:15	C. albicans [25]	3	0.1452
Growth Curve Glu -O2	Glu	microaerobic	0:02:15	C. albicans [28]	0	0.1377
Growth Curve Glu -O2	Glu	microaerobic	0:02:15	C. albicans [28]	1	0.132
Growth Curve Glu -O2	Glu	microaerobic	0:02:15	C. albicans [28]	2	0.1433
Growth Curve Glu -O2	Glu	microaerobic	0:02:15	C. albicans [28]	3	0.1207
Growth Curve Glu -O2	Glu	microaerobic	0:02:30	S. cerevisiae [YJM128]	0	0.1327
Growth Curve Glu -O2	Glu	microaerobic	0:02:30	S. cerevisiae [YJM128]	1	0.1364
Growth Curve Glu -O2	Glu	microaerobic	0:02:30	S. cerevisiae [YJM128]	2	0.1301
Growth Curve Glu -O2	Glu	microaerobic	0:02:30	S. cerevisiae [YJM128]	3	0.1369
Growth Curve Glu -O2	Glu	microaerobic	0:02:30	C. albicans [16]	0	0.138
Growth Curve Glu -O2	Glu	microaerobic	0:02:30	C. albicans [16]	1	0.1601
Growth Curve Glu -O2	Glu	microaerobic	0:02:30	C. albicans [16]	2	0.1396
Growth Curve Glu -O2	Glu	microaerobic	0:02:30	C. albicans [16]	3	0.1587
Growth Curve Glu -O2	Glu	microaerobic	0:02:30	C. albicans [17]	0	0.1587
Growth Curve Glu -O2	Glu	microaerobic	0:02:30	C. albicans [17]	1	0.1498
Growth Curve Glu -O2	Glu	microaerobic	0:02:30	C. albicans [17]	2	0.1481
Growth Curve Glu -O2	Glu	microaerobic	0:02:30	C. albicans [17]	3	0.1494
Growth Curve Glu -O2	Glu	microaerobic	0:02:30	C. albicans [25]	0	0.1431
Growth Curve Glu -O2	Glu	microaerobic	0:02:30	C. albicans [25]	1	0.1486
Growth Curve Glu -O2	Glu	microaerobic	0:02:30	C. albicans [25]	2	0.1595
Growth Curve Glu -O2	Glu	microaerobic	0:02:30	C. albicans [25]	3	0.1494
Growth Curve Glu -O2	Glu	microaerobic	0:02:30	C. albicans [28]	0	0.1403
Growth Curve Glu -O2	Glu	microaerobic	0:02:30	C. albicans [28]	1	0.1339
Growth Curve Glu -O2	Glu	microaerobic	0:02:30	C. albicans [28]	2	0.1469
Growth Curve Glu -O2	Glu	microaerobic	0:02:30	C. albicans [28]	3	0.1251
Growth Curve Glu -O2	Glu	microaerobic	0:02:45	S. cerevisiae [YJM128]	0	0.1366
Growth Curve Glu -O2	Glu	microaerobic	0:02:45	S. cerevisiae [YJM128]	1	0.1429
Growth Curve Glu -O2	Glu	microaerobic	0:02:45	S. cerevisiae [YJM128]	2	0.1345
Growth Curve Glu -O2	Glu	microaerobic	0:02:45	S. cerevisiae [YJM128]	3	0.1417
Growth Curve Glu -O2	Glu	microaerobic	0:02:45	C. albicans [16]	0	0.1399
Growth Curve Glu -O2	Glu	microaerobic	0:02:45	C. albicans [16]	1	0.1667
Growth Curve Glu -O2	Glu	microaerobic	0:02:45	C. albicans [16]	2	0.1407
Growth Curve Glu -O2	Glu	microaerobic	0:02:45	C. albicans [16]	3	0.1615
Growth Curve Glu -O2	Glu	microaerobic	0:02:45	C. albicans [17]	0	0.168
Growth Curve Glu -O2	Glu	microaerobic	0:02:45	C. albicans [17]	1	0.1617
Growth Curve Glu -O2	Glu	microaerobic	0:02:45	C. albicans [17]	2	0.156
Growth Curve Glu -O2	Glu	microaerobic	0:02:45	C. albicans [17]	3	0.1561
Growth Curve Glu -O2	Glu	microaerobic	0:02:45	C. albicans [25]	0	0.1507
Growth Curve Glu -O2	Glu	microaerobic	0:02:45	C. albicans [25]	1	0.163
Growth Curve Glu -O2	Glu	microaerobic	0:02:45	C. albicans [25]	2	0.1648
Growth Curve Glu -O2	Glu	microaerobic	0:02:45	C. albicans [25]	3	0.1595
Growth Curve Glu -O2	Glu	microaerobic	0:02:45	C. albicans [28]	0	0.1498
Growth Curve Glu -O2	Glu	microaerobic	0:02:45	C. albicans [28]	1	0.139
Growth Curve Glu -O2	Glu	microaerobic	0:02:45	C. albicans [28]	2	0.1539
Growth Curve Glu -O2	Glu	microaerobic	0:02:45	C. albicans [28]	3	0.1314
Growth Curve Glu -O2	Glu	microaerobic	0:03:00	S. cerevisiae [YJM128]	0	0.1449
Growth Curve Glu -O2	Glu	microaerobic	0:03:00	S. cerevisiae [YJM128]	1	0.1447
Growth Curve Glu -O2	Glu	microaerobic	0:03:00	S. cerevisiae [YJM128]	2	0.14
Growth Curve Glu -O2	Glu	microaerobic	0:03:00	S. cerevisiae [YJM128]	3	0.146
Growth Curve Glu -O2	Glu	microaerobic	0:03:00	C. albicans [16]	0	0.1469
Growth Curve Glu -O2	Glu	microaerobic	0:03:00	C. albicans [16]	1	0.1746
Growth Curve Glu -O2	Glu	microaerobic	0:03:00	C. albicans [16]	2	0.144
Growth Curve Glu -O2	Glu	microaerobic	0:03:00	C. albicans [16]	3	0.167
Growth Curve Glu -O2	Glu	microaerobic	0:03:00	C. albicans [17]	0	0.1764
Growth Curve Glu -O2	Glu	microaerobic	0:03:00	C. albicans [17]	1	0.1703
Growth Curve Glu -O2	Glu	microaerobic	0:03:00	C. albicans [17]	2	0.1619
Growth Curve Glu -O2	Glu	microaerobic	0:03:00	C. albicans [17]	3	0.1658
Growth Curve Glu -O2	Glu	microaerobic	0:03:00	C. albicans [25]	0	0.1571
Growth Curve Glu -O2	Glu	microaerobic	0:03:00	C. albicans [25]	1	0.1715
Growth Curve Glu -O2	Glu	microaerobic	0:03:00	C. albicans [25]	2	0.1704
Growth Curve Glu -O2	Glu	microaerobic	0:03:00	C. albicans [25]	3	0.1695
Growth Curve Glu -O2	Glu	microaerobic	0:03:00	C. albicans [28]	0	0.1567
Growth Curve Glu -O2	Glu	microaerobic	0:03:00	C. albicans [28]	1	0.1469
Growth Curve Glu -O2	Glu	microaerobic	0:03:00	C. albicans [28]	2	0.1601
Growth Curve Glu -O2	Glu	microaerobic	0:03:00	C. albicans [28]	3	0.1395
Growth Curve Glu -O2	Glu	microaerobic	0:03:15	S. cerevisiae [YJM128]	0	0.1432
Growth Curve Glu -O2	Glu	microaerobic	0:03:15	S. cerevisiae [YJM128]	1	0.1492
Growth Curve Glu -O2	Glu	microaerobic	0:03:15	S. cerevisiae [YJM128]	2	0.1429
Growth Curve Glu -O2	Glu	microaerobic	0:03:15	S. cerevisiae [YJM128]	3	0.1499
Growth Curve Glu -O2	Glu	microaerobic	0:03:15	C. albicans [16]	0	0.1457
Growth Curve Glu -O2	Glu	microaerobic	0:03:15	C. albicans [16]	1	0.1786
Growth Curve Glu -O2	Glu	microaerobic	0:03:15	C. albicans [16]	2	0.1478
Growth Curve Glu -O2	Glu	microaerobic	0:03:15	C. albicans [16]	3	0.1739
Growth Curve Glu -O2	Glu	microaerobic	0:03:15	C. albicans [17]	0	0.1847
Growth Curve Glu -O2	Glu	microaerobic	0:03:15	C. albicans [17]	1	0.1746
Growth Curve Glu -O2	Glu	microaerobic	0:03:15	C. albicans [17]	2	0.1677
Growth Curve Glu -O2	Glu	microaerobic	0:03:15	C. albicans [17]	3	0.1743
Growth Curve Glu -O2	Glu	microaerobic	0:03:15	C. albicans [25]	0	0.1656
Growth Curve Glu -O2	Glu	microaerobic	0:03:15	C. albicans [25]	1	0.178
Growth Curve Glu -O2	Glu	microaerobic	0:03:15	C. albicans [25]	2	0.1756
Growth Curve Glu -O2	Glu	microaerobic	0:03:15	C. albicans [25]	3	0.1786
Growth Curve Glu -O2	Glu	microaerobic	0:03:15	C. albicans [28]	0	0.1671
Growth Curve Glu -O2	Glu	microaerobic	0:03:15	C. albicans [28]	1	0.1569
Growth Curve Glu -O2	Glu	microaerobic	0:03:15	C. albicans [28]	2	0.1674
Growth Curve Glu -O2	Glu	microaerobic	0:03:15	C. albicans [28]	3	0.1469
Growth Curve Glu -O2	Glu	microaerobic	0:03:30	S. cerevisiae [YJM128]	0	0.1528
Growth Curve Glu -O2	Glu	microaerobic	0:03:30	S. cerevisiae [YJM128]	1	0.1506
Growth Curve Glu -O2	Glu	microaerobic	0:03:30	S. cerevisiae [YJM128]	2	0.1488
Growth Curve Glu -O2	Glu	microaerobic	0:03:30	S. cerevisiae [YJM128]	3	0.1554
Growth Curve Glu -O2	Glu	microaerobic	0:03:30	C. albicans [16]	0	0.1519
Growth Curve Glu -O2	Glu	microaerobic	0:03:30	C. albicans [16]	1	0.1848
Growth Curve Glu -O2	Glu	microaerobic	0:03:30	C. albicans [16]	2	0.1522
Growth Curve Glu -O2	Glu	microaerobic	0:03:30	C. albicans [16]	3	0.1796
Growth Curve Glu -O2	Glu	microaerobic	0:03:30	C. albicans [17]	0	0.1899
Growth Curve Glu -O2	Glu	microaerobic	0:03:30	C. albicans [17]	1	0.1823
Growth Curve Glu -O2	Glu	microaerobic	0:03:30	C. albicans [17]	2	0.1698
Growth Curve Glu -O2	Glu	microaerobic	0:03:30	C. albicans [17]	3	0.1831
Growth Curve Glu -O2	Glu	microaerobic	0:03:30	C. albicans [25]	0	0.1689
Growth Curve Glu -O2	Glu	microaerobic	0:03:30	C. albicans [25]	1	0.1826
Growth Curve Glu -O2	Glu	microaerobic	0:03:30	C. albicans [25]	2	0.1815
Growth Curve Glu -O2	Glu	microaerobic	0:03:30	C. albicans [25]	3	0.1864
Growth Curve Glu -O2	Glu	microaerobic	0:03:30	C. albicans [28]	0	0.1736
Growth Curve Glu -O2	Glu	microaerobic	0:03:30	C. albicans [28]	1	0.1651
Growth Curve Glu -O2	Glu	microaerobic	0:03:30	C. albicans [28]	2	0.1767
Growth Curve Glu -O2	Glu	microaerobic	0:03:30	C. albicans [28]	3	0.1566
Growth Curve Glu -O2	Glu	microaerobic	0:03:45	S. cerevisiae [YJM128]	0	0.1556
Growth Curve Glu -O2	Glu	microaerobic	0:03:45	S. cerevisiae [YJM128]	1	0.1558
Growth Curve Glu -O2	Glu	microaerobic	0:03:45	S. cerevisiae [YJM128]	2	0.1534
Growth Curve Glu -O2	Glu	microaerobic	0:03:45	S. cerevisiae [YJM128]	3	0.1607
Growth Curve Glu -O2	Glu	microaerobic	0:03:45	C. albicans [16]	0	0.1547
Growth Curve Glu -O2	Glu	microaerobic	0:03:45	C. albicans [16]	1	0.1918
Growth Curve Glu -O2	Glu	microaerobic	0:03:45	C. albicans [16]	2	0.1569
Growth Curve Glu -O2	Glu	microaerobic	0:03:45	C. albicans [16]	3	0.1894
Growth Curve Glu -O2	Glu	microaerobic	0:03:45	C. albicans [17]	0	0.1962
Growth Curve Glu -O2	Glu	microaerobic	0:03:45	C. albicans [17]	1	0.1836
Growth Curve Glu -O2	Glu	microaerobic	0:03:45	C. albicans [17]	2	0.1815
Growth Curve Glu -O2	Glu	microaerobic	0:03:45	C. albicans [17]	3	0.1917
Growth Curve Glu -O2	Glu	microaerobic	0:03:45	C. albicans [25]	0	0.1815
Growth Curve Glu -O2	Glu	microaerobic	0:03:45	C. albicans [25]	1	0.1947
Growth Curve Glu -O2	Glu	microaerobic	0:03:45	C. albicans [25]	2	0.191
Growth Curve Glu -O2	Glu	microaerobic	0:03:45	C. albicans [25]	3	0.1973
Growth Curve Glu -O2	Glu	microaerobic	0:03:45	C. albicans [28]	0	0.1841
Growth Curve Glu -O2	Glu	microaerobic	0:03:45	C. albicans [28]	1	0.1749
Growth Curve Glu -O2	Glu	microaerobic	0:03:45	C. albicans [28]	2	0.1863
Growth Curve Glu -O2	Glu	microaerobic	0:03:45	C. albicans [28]	3	0.1663
Growth Curve Glu -O2	Glu	microaerobic	0:04:00	S. cerevisiae [YJM128]	0	0.1605
Growth Curve Glu -O2	Glu	microaerobic	0:04:00	S. cerevisiae [YJM128]	1	0.1632
Growth Curve Glu -O2	Glu	microaerobic	0:04:00	S. cerevisiae [YJM128]	2	0.1601
Growth Curve Glu -O2	Glu	microaerobic	0:04:00	S. cerevisiae [YJM128]	3	0.168
Growth Curve Glu -O2	Glu	microaerobic	0:04:00	C. albicans [16]	0	0.1572
Growth Curve Glu -O2	Glu	microaerobic	0:04:00	C. albicans [16]	1	0.1999
Growth Curve Glu -O2	Glu	microaerobic	0:04:00	C. albicans [16]	2	0.1631
Growth Curve Glu -O2	Glu	microaerobic	0:04:00	C. albicans [16]	3	0.1967
Growth Curve Glu -O2	Glu	microaerobic	0:04:00	C. albicans [17]	0	0.2047
Growth Curve Glu -O2	Glu	microaerobic	0:04:00	C. albicans [17]	1	0.1935
Growth Curve Glu -O2	Glu	microaerobic	0:04:00	C. albicans [17]	2	0.1918
Growth Curve Glu -O2	Glu	microaerobic	0:04:00	C. albicans [17]	3	0.2021
Growth Curve Glu -O2	Glu	microaerobic	0:04:00	C. albicans [25]	0	0.1905
Growth Curve Glu -O2	Glu	microaerobic	0:04:00	C. albicans [25]	1	0.2016
Growth Curve Glu -O2	Glu	microaerobic	0:04:00	C. albicans [25]	2	0.199
Growth Curve Glu -O2	Glu	microaerobic	0:04:00	C. albicans [25]	3	0.2031
Growth Curve Glu -O2	Glu	microaerobic	0:04:00	C. albicans [28]	0	0.1932
Growth Curve Glu -O2	Glu	microaerobic	0:04:00	C. albicans [28]	1	0.1873
Growth Curve Glu -O2	Glu	microaerobic	0:04:00	C. albicans [28]	2	0.1956
Growth Curve Glu -O2	Glu	microaerobic	0:04:00	C. albicans [28]	3	0.1779
Growth Curve Glu -O2	Glu	microaerobic	0:04:15	S. cerevisiae [YJM128]	0	0.1665
Growth Curve Glu -O2	Glu	microaerobic	0:04:15	S. cerevisiae [YJM128]	1	0.1706
Growth Curve Glu -O2	Glu	microaerobic	0:04:15	S. cerevisiae [YJM128]	2	0.1653
Growth Curve Glu -O2	Glu	microaerobic	0:04:15	S. cerevisiae [YJM128]	3	0.1726
Growth Curve Glu -O2	Glu	microaerobic	0:04:15	C. albicans [16]	0	0.1608
Growth Curve Glu -O2	Glu	microaerobic	0:04:15	C. albicans [16]	1	0.2073
Growth Curve Glu -O2	Glu	microaerobic	0:04:15	C. albicans [16]	2	0.1702
Growth Curve Glu -O2	Glu	microaerobic	0:04:15	C. albicans [16]	3	0.2069
Growth Curve Glu -O2	Glu	microaerobic	0:04:15	C. albicans [17]	0	0.2138
Growth Curve Glu -O2	Glu	microaerobic	0:04:15	C. albicans [17]	1	0.2023
Growth Curve Glu -O2	Glu	microaerobic	0:04:15	C. albicans [17]	2	0.2028
Growth Curve Glu -O2	Glu	microaerobic	0:04:15	C. albicans [17]	3	0.2135
Growth Curve Glu -O2	Glu	microaerobic	0:04:15	C. albicans [25]	0	0.1979
Growth Curve Glu -O2	Glu	microaerobic	0:04:15	C. albicans [25]	1	0.2088
Growth Curve Glu -O2	Glu	microaerobic	0:04:15	C. albicans [25]	2	0.2124
Growth Curve Glu -O2	Glu	microaerobic	0:04:15	C. albicans [25]	3	0.2145
Growth Curve Glu -O2	Glu	microaerobic	0:04:15	C. albicans [28]	0	0.2043
Growth Curve Glu -O2	Glu	microaerobic	0:04:15	C. albicans [28]	1	0.1979
Growth Curve Glu -O2	Glu	microaerobic	0:04:15	C. albicans [28]	2	0.2088
Growth Curve Glu -O2	Glu	microaerobic	0:04:15	C. albicans [28]	3	0.1907
Growth Curve Glu -O2	Glu	microaerobic	0:04:30	S. cerevisiae [YJM128]	0	0.1768
Growth Curve Glu -O2	Glu	microaerobic	0:04:30	S. cerevisiae [YJM128]	1	0.1787
Growth Curve Glu -O2	Glu	microaerobic	0:04:30	S. cerevisiae [YJM128]	2	0.1741
Growth Curve Glu -O2	Glu	microaerobic	0:04:30	S. cerevisiae [YJM128]	3	0.1824
Growth Curve Glu -O2	Glu	microaerobic	0:04:30	C. albicans [16]	0	0.1639
Growth Curve Glu -O2	Glu	microaerobic	0:04:30	C. albicans [16]	1	0.2164
Growth Curve Glu -O2	Glu	microaerobic	0:04:30	C. albicans [16]	2	0.1753
Growth Curve Glu -O2	Glu	microaerobic	0:04:30	C. albicans [16]	3	0.2156
Growth Curve Glu -O2	Glu	microaerobic	0:04:30	C. albicans [17]	0	0.2235
Growth Curve Glu -O2	Glu	microaerobic	0:04:30	C. albicans [17]	1	0.2148
Growth Curve Glu -O2	Glu	microaerobic	0:04:30	C. albicans [17]	2	0.2133
Growth Curve Glu -O2	Glu	microaerobic	0:04:30	C. albicans [17]	3	0.2241
Growth Curve Glu -O2	Glu	microaerobic	0:04:30	C. albicans [25]	0	0.2097
Growth Curve Glu -O2	Glu	microaerobic	0:04:30	C. albicans [25]	1	0.2193
Growth Curve Glu -O2	Glu	microaerobic	0:04:30	C. albicans [25]	2	0.2202
Growth Curve Glu -O2	Glu	microaerobic	0:04:30	C. albicans [25]	3	0.2245
Growth Curve Glu -O2	Glu	microaerobic	0:04:30	C. albicans [28]	0	0.2162
Growth Curve Glu -O2	Glu	microaerobic	0:04:30	C. albicans [28]	1	0.2157
Growth Curve Glu -O2	Glu	microaerobic	0:04:30	C. albicans [28]	2	0.2194
Growth Curve Glu -O2	Glu	microaerobic	0:04:30	C. albicans [28]	3	0.2081
Growth Curve Glu -O2	Glu	microaerobic	0:04:45	S. cerevisiae [YJM128]	0	0.1821
Growth Curve Glu -O2	Glu	microaerobic	0:04:45	S. cerevisiae [YJM128]	1	0.1888
Growth Curve Glu -O2	Glu	microaerobic	0:04:45	S. cerevisiae [YJM128]	2	0.1823
Growth Curve Glu -O2	Glu	microaerobic	0:04:45	S. cerevisiae [YJM128]	3	0.1919
Growth Curve Glu -O2	Glu	microaerobic	0:04:45	C. albicans [16]	0	0.1683
Growth Curve Glu -O2	Glu	microaerobic	0:04:45	C. albicans [16]	1	0.2281
Growth Curve Glu -O2	Glu	microaerobic	0:04:45	C. albicans [16]	2	0.1803
Growth Curve Glu -O2	Glu	microaerobic	0:04:45	C. albicans [16]	3	0.2267
Growth Curve Glu -O2	Glu	microaerobic	0:04:45	C. albicans [17]	0	0.2379
Growth Curve Glu -O2	Glu	microaerobic	0:04:45	C. albicans [17]	1	0.2312
Growth Curve Glu -O2	Glu	microaerobic	0:04:45	C. albicans [17]	2	0.2271
Growth Curve Glu -O2	Glu	microaerobic	0:04:45	C. albicans [17]	3	0.2359
Growth Curve Glu -O2	Glu	microaerobic	0:04:45	C. albicans [25]	0	0.2254
Growth Curve Glu -O2	Glu	microaerobic	0:04:45	C. albicans [25]	1	0.2275
Growth Curve Glu -O2	Glu	microaerobic	0:04:45	C. albicans [25]	2	0.2334
Growth Curve Glu -O2	Glu	microaerobic	0:04:45	C. albicans [25]	3	0.2342
Growth Curve Glu -O2	Glu	microaerobic	0:04:45	C. albicans [28]	0	0.2281
Growth Curve Glu -O2	Glu	microaerobic	0:04:45	C. albicans [28]	1	0.23
Growth Curve Glu -O2	Glu	microaerobic	0:04:45	C. albicans [28]	2	0.2328
Growth Curve Glu -O2	Glu	microaerobic	0:04:45	C. albicans [28]	3	0.2228
Growth Curve Glu -O2	Glu	microaerobic	0:05:00	S. cerevisiae [YJM128]	0	0.1937
Growth Curve Glu -O2	Glu	microaerobic	0:05:00	S. cerevisiae [YJM128]	1	0.1997
Growth Curve Glu -O2	Glu	microaerobic	0:05:00	S. cerevisiae [YJM128]	2	0.1934
Growth Curve Glu -O2	Glu	microaerobic	0:05:00	S. cerevisiae [YJM128]	3	0.204
Growth Curve Glu -O2	Glu	microaerobic	0:05:00	C. albicans [16]	0	0.1714
Growth Curve Glu -O2	Glu	microaerobic	0:05:00	C. albicans [16]	1	0.2338
Growth Curve Glu -O2	Glu	microaerobic	0:05:00	C. albicans [16]	2	0.1883
Growth Curve Glu -O2	Glu	microaerobic	0:05:00	C. albicans [16]	3	0.2382
Growth Curve Glu -O2	Glu	microaerobic	0:05:00	C. albicans [17]	0	0.2505
Growth Curve Glu -O2	Glu	microaerobic	0:05:00	C. albicans [17]	1	0.2467
Growth Curve Glu -O2	Glu	microaerobic	0:05:00	C. albicans [17]	2	0.2446
Growth Curve Glu -O2	Glu	microaerobic	0:05:00	C. albicans [17]	3	0.2514
Growth Curve Glu -O2	Glu	microaerobic	0:05:00	C. albicans [25]	0	0.2324
Growth Curve Glu -O2	Glu	microaerobic	0:05:00	C. albicans [25]	1	0.2398
Growth Curve Glu -O2	Glu	microaerobic	0:05:00	C. albicans [25]	2	0.2455
Growth Curve Glu -O2	Glu	microaerobic	0:05:00	C. albicans [25]	3	0.2481
Growth Curve Glu -O2	Glu	microaerobic	0:05:00	C. albicans [28]	0	0.2438
Growth Curve Glu -O2	Glu	microaerobic	0:05:00	C. albicans [28]	1	0.2426
Growth Curve Glu -O2	Glu	microaerobic	0:05:00	C. albicans [28]	2	0.2488
Growth Curve Glu -O2	Glu	microaerobic	0:05:00	C. albicans [28]	3	0.2417
Growth Curve Glu -O2	Glu	microaerobic	0:05:15	S. cerevisiae [YJM128]	0	0.2022
Growth Curve Glu -O2	Glu	microaerobic	0:05:15	S. cerevisiae [YJM128]	1	0.2133
Growth Curve Glu -O2	Glu	microaerobic	0:05:15	S. cerevisiae [YJM128]	2	0.205
Growth Curve Glu -O2	Glu	microaerobic	0:05:15	S. cerevisiae [YJM128]	3	0.217
Growth Curve Glu -O2	Glu	microaerobic	0:05:15	C. albicans [16]	0	0.176
Growth Curve Glu -O2	Glu	microaerobic	0:05:15	C. albicans [16]	1	0.2483
Growth Curve Glu -O2	Glu	microaerobic	0:05:15	C. albicans [16]	2	0.1916
Growth Curve Glu -O2	Glu	microaerobic	0:05:15	C. albicans [16]	3	0.2523
Growth Curve Glu -O2	Glu	microaerobic	0:05:15	C. albicans [17]	0	0.264
Growth Curve Glu -O2	Glu	microaerobic	0:05:15	C. albicans [17]	1	0.2639
Growth Curve Glu -O2	Glu	microaerobic	0:05:15	C. albicans [17]	2	0.2592
Growth Curve Glu -O2	Glu	microaerobic	0:05:15	C. albicans [17]	3	0.2647
Growth Curve Glu -O2	Glu	microaerobic	0:05:15	C. albicans [25]	0	0.2507
Growth Curve Glu -O2	Glu	microaerobic	0:05:15	C. albicans [25]	1	0.2515
Growth Curve Glu -O2	Glu	microaerobic	0:05:15	C. albicans [25]	2	0.2579
Growth Curve Glu -O2	Glu	microaerobic	0:05:15	C. albicans [25]	3	0.2611
Growth Curve Glu -O2	Glu	microaerobic	0:05:15	C. albicans [28]	0	0.2598
Growth Curve Glu -O2	Glu	microaerobic	0:05:15	C. albicans [28]	1	0.2611
Growth Curve Glu -O2	Glu	microaerobic	0:05:15	C. albicans [28]	2	0.2638
Growth Curve Glu -O2	Glu	microaerobic	0:05:15	C. albicans [28]	3	0.2607
Growth Curve Glu -O2	Glu	microaerobic	0:05:30	S. cerevisiae [YJM128]	0	0.2172
Growth Curve Glu -O2	Glu	microaerobic	0:05:30	S. cerevisiae [YJM128]	1	0.2295
Growth Curve Glu -O2	Glu	microaerobic	0:05:30	S. cerevisiae [YJM128]	2	0.2192
Growth Curve Glu -O2	Glu	microaerobic	0:05:30	S. cerevisiae [YJM128]	3	0.2314
Growth Curve Glu -O2	Glu	microaerobic	0:05:30	C. albicans [16]	0	0.1864
Growth Curve Glu -O2	Glu	microaerobic	0:05:30	C. albicans [16]	1	0.2643
Growth Curve Glu -O2	Glu	microaerobic	0:05:30	C. albicans [16]	2	0.2011
Growth Curve Glu -O2	Glu	microaerobic	0:05:30	C. albicans [16]	3	0.2678
Growth Curve Glu -O2	Glu	microaerobic	0:05:30	C. albicans [17]	0	0.2816
Growth Curve Glu -O2	Glu	microaerobic	0:05:30	C. albicans [17]	1	0.2816
Growth Curve Glu -O2	Glu	microaerobic	0:05:30	C. albicans [17]	2	0.277
Growth Curve Glu -O2	Glu	microaerobic	0:05:30	C. albicans [17]	3	0.2848
Growth Curve Glu -O2	Glu	microaerobic	0:05:30	C. albicans [25]	0	0.2642
Growth Curve Glu -O2	Glu	microaerobic	0:05:30	C. albicans [25]	1	0.2639
Growth Curve Glu -O2	Glu	microaerobic	0:05:30	C. albicans [25]	2	0.2758
Growth Curve Glu -O2	Glu	microaerobic	0:05:30	C. albicans [25]	3	0.2782
Growth Curve Glu -O2	Glu	microaerobic	0:05:30	C. albicans [28]	0	0.2765
Growth Curve Glu -O2	Glu	microaerobic	0:05:30	C. albicans [28]	1	0.2808
Growth Curve Glu -O2	Glu	microaerobic	0:05:30	C. albicans [28]	2	0.2836
Growth Curve Glu -O2	Glu	microaerobic	0:05:30	C. albicans [28]	3	0.2785
Growth Curve Glu -O2	Glu	microaerobic	0:05:45	S. cerevisiae [YJM128]	0	0.2305
Growth Curve Glu -O2	Glu	microaerobic	0:05:45	S. cerevisiae [YJM128]	1	0.2456
Growth Curve Glu -O2	Glu	microaerobic	0:05:45	S. cerevisiae [YJM128]	2	0.2319
Growth Curve Glu -O2	Glu	microaerobic	0:05:45	S. cerevisiae [YJM128]	3	0.2452
Growth Curve Glu -O2	Glu	microaerobic	0:05:45	C. albicans [16]	0	0.1923
Growth Curve Glu -O2	Glu	microaerobic	0:05:45	C. albicans [16]	1	0.275
Growth Curve Glu -O2	Glu	microaerobic	0:05:45	C. albicans [16]	2	0.2078
Growth Curve Glu -O2	Glu	microaerobic	0:05:45	C. albicans [16]	3	0.2815
Growth Curve Glu -O2	Glu	microaerobic	0:05:45	C. albicans [17]	0	0.2983
Growth Curve Glu -O2	Glu	microaerobic	0:05:45	C. albicans [17]	1	0.2938
Growth Curve Glu -O2	Glu	microaerobic	0:05:45	C. albicans [17]	2	0.294
Growth Curve Glu -O2	Glu	microaerobic	0:05:45	C. albicans [17]	3	0.2976
Growth Curve Glu -O2	Glu	microaerobic	0:05:45	C. albicans [25]	0	0.2824
Growth Curve Glu -O2	Glu	microaerobic	0:05:45	C. albicans [25]	1	0.2811
Growth Curve Glu -O2	Glu	microaerobic	0:05:45	C. albicans [25]	2	0.289
Growth Curve Glu -O2	Glu	microaerobic	0:05:45	C. albicans [25]	3	0.2909
Growth Curve Glu -O2	Glu	microaerobic	0:05:45	C. albicans [28]	0	0.2953
Growth Curve Glu -O2	Glu	microaerobic	0:05:45	C. albicans [28]	1	0.2984
Growth Curve Glu -O2	Glu	microaerobic	0:05:45	C. albicans [28]	2	0.3029
Growth Curve Glu -O2	Glu	microaerobic	0:05:45	C. albicans [28]	3	0.2964
Growth Curve Glu -O2	Glu	microaerobic	0:06:00	S. cerevisiae [YJM128]	0	0.2478
Growth Curve Glu -O2	Glu	microaerobic	0:06:00	S. cerevisiae [YJM128]	1	0.2635
Growth Curve Glu -O2	Glu	microaerobic	0:06:00	S. cerevisiae [YJM128]	2	0.2465
Growth Curve Glu -O2	Glu	microaerobic	0:06:00	S. cerevisiae [YJM128]	3	0.2631
Growth Curve Glu -O2	Glu	microaerobic	0:06:00	C. albicans [16]	0	0.2018
Growth Curve Glu -O2	Glu	microaerobic	0:06:00	C. albicans [16]	1	0.2911
Growth Curve Glu -O2	Glu	microaerobic	0:06:00	C. albicans [16]	2	0.215
Growth Curve Glu -O2	Glu	microaerobic	0:06:00	C. albicans [16]	3	0.2957
Growth Curve Glu -O2	Glu	microaerobic	0:06:00	C. albicans [17]	0	0.3162
Growth Curve Glu -O2	Glu	microaerobic	0:06:00	C. albicans [17]	1	0.3097
Growth Curve Glu -O2	Glu	microaerobic	0:06:00	C. albicans [17]	2	0.3121
Growth Curve Glu -O2	Glu	microaerobic	0:06:00	C. albicans [17]	3	0.3165
Growth Curve Glu -O2	Glu	microaerobic	0:06:00	C. albicans [25]	0	0.2976
Growth Curve Glu -O2	Glu	microaerobic	0:06:00	C. albicans [25]	1	0.2945
Growth Curve Glu -O2	Glu	microaerobic	0:06:00	C. albicans [25]	2	0.3052
Growth Curve Glu -O2	Glu	microaerobic	0:06:00	C. albicans [25]	3	0.3075
Growth Curve Glu -O2	Glu	microaerobic	0:06:00	C. albicans [28]	0	0.3142
Growth Curve Glu -O2	Glu	microaerobic	0:06:00	C. albicans [28]	1	0.3187
Growth Curve Glu -O2	Glu	microaerobic	0:06:00	C. albicans [28]	2	0.324
Growth Curve Glu -O2	Glu	microaerobic	0:06:00	C. albicans [28]	3	0.3165
Growth Curve Glu -O2	Glu	microaerobic	0:06:15	S. cerevisiae [YJM128]	0	0.2675
Growth Curve Glu -O2	Glu	microaerobic	0:06:15	S. cerevisiae [YJM128]	1	0.2834
Growth Curve Glu -O2	Glu	microaerobic	0:06:15	S. cerevisiae [YJM128]	2	0.2657
Growth Curve Glu -O2	Glu	microaerobic	0:06:15	S. cerevisiae [YJM128]	3	0.2824
Growth Curve Glu -O2	Glu	microaerobic	0:06:15	C. albicans [16]	0	0.211
Growth Curve Glu -O2	Glu	microaerobic	0:06:15	C. albicans [16]	1	0.3072
Growth Curve Glu -O2	Glu	microaerobic	0:06:15	C. albicans [16]	2	0.2241
Growth Curve Glu -O2	Glu	microaerobic	0:06:15	C. albicans [16]	3	0.3151
Growth Curve Glu -O2	Glu	microaerobic	0:06:15	C. albicans [17]	0	0.3369
Growth Curve Glu -O2	Glu	microaerobic	0:06:15	C. albicans [17]	1	0.3305
Growth Curve Glu -O2	Glu	microaerobic	0:06:15	C. albicans [17]	2	0.3346
Growth Curve Glu -O2	Glu	microaerobic	0:06:15	C. albicans [17]	3	0.3343
Growth Curve Glu -O2	Glu	microaerobic	0:06:15	C. albicans [25]	0	0.3168
Growth Curve Glu -O2	Glu	microaerobic	0:06:15	C. albicans [25]	1	0.3107
Growth Curve Glu -O2	Glu	microaerobic	0:06:15	C. albicans [25]	2	0.3237
Growth Curve Glu -O2	Glu	microaerobic	0:06:15	C. albicans [25]	3	0.3259
Growth Curve Glu -O2	Glu	microaerobic	0:06:15	C. albicans [28]	0	0.3344
Growth Curve Glu -O2	Glu	microaerobic	0:06:15	C. albicans [28]	1	0.3466
Growth Curve Glu -O2	Glu	microaerobic	0:06:15	C. albicans [28]	2	0.3471
Growth Curve Glu -O2	Glu	microaerobic	0:06:15	C. albicans [28]	3	0.3365
Growth Curve Glu -O2	Glu	microaerobic	0:06:30	S. cerevisiae [YJM128]	0	0.2864
Growth Curve Glu -O2	Glu	microaerobic	0:06:30	S. cerevisiae [YJM128]	1	0.3039
Growth Curve Glu -O2	Glu	microaerobic	0:06:30	S. cerevisiae [YJM128]	2	0.2858
Growth Curve Glu -O2	Glu	microaerobic	0:06:30	S. cerevisiae [YJM128]	3	0.3035
Growth Curve Glu -O2	Glu	microaerobic	0:06:30	C. albicans [16]	0	0.2211
Growth Curve Glu -O2	Glu	microaerobic	0:06:30	C. albicans [16]	1	0.3215
Growth Curve Glu -O2	Glu	microaerobic	0:06:30	C. albicans [16]	2	0.2346
Growth Curve Glu -O2	Glu	microaerobic	0:06:30	C. albicans [16]	3	0.3323
Growth Curve Glu -O2	Glu	microaerobic	0:06:30	C. albicans [17]	0	0.3543
Growth Curve Glu -O2	Glu	microaerobic	0:06:30	C. albicans [17]	1	0.3494
Growth Curve Glu -O2	Glu	microaerobic	0:06:30	C. albicans [17]	2	0.3559
Growth Curve Glu -O2	Glu	microaerobic	0:06:30	C. albicans [17]	3	0.3557
Growth Curve Glu -O2	Glu	microaerobic	0:06:30	C. albicans [25]	0	0.3381
Growth Curve Glu -O2	Glu	microaerobic	0:06:30	C. albicans [25]	1	0.3308
Growth Curve Glu -O2	Glu	microaerobic	0:06:30	C. albicans [25]	2	0.3422
Growth Curve Glu -O2	Glu	microaerobic	0:06:30	C. albicans [25]	3	0.3438
Growth Curve Glu -O2	Glu	microaerobic	0:06:30	C. albicans [28]	0	0.3575
Growth Curve Glu -O2	Glu	microaerobic	0:06:30	C. albicans [28]	1	0.3729
Growth Curve Glu -O2	Glu	microaerobic	0:06:30	C. albicans [28]	2	0.3704
Growth Curve Glu -O2	Glu	microaerobic	0:06:30	C. albicans [28]	3	0.362
Growth Curve Glu -O2	Glu	microaerobic	0:06:45	S. cerevisiae [YJM128]	0	0.3058
Growth Curve Glu -O2	Glu	microaerobic	0:06:45	S. cerevisiae [YJM128]	1	0.325
Growth Curve Glu -O2	Glu	microaerobic	0:06:45	S. cerevisiae [YJM128]	2	0.3067
Growth Curve Glu -O2	Glu	microaerobic	0:06:45	S. cerevisiae [YJM128]	3	0.3271
Growth Curve Glu -O2	Glu	microaerobic	0:06:45	C. albicans [16]	0	0.2308
Growth Curve Glu -O2	Glu	microaerobic	0:06:45	C. albicans [16]	1	0.3383
Growth Curve Glu -O2	Glu	microaerobic	0:06:45	C. albicans [16]	2	0.2426
Growth Curve Glu -O2	Glu	microaerobic	0:06:45	C. albicans [16]	3	0.3496
Growth Curve Glu -O2	Glu	microaerobic	0:06:45	C. albicans [17]	0	0.3772
Growth Curve Glu -O2	Glu	microaerobic	0:06:45	C. albicans [17]	1	0.3708
Growth Curve Glu -O2	Glu	microaerobic	0:06:45	C. albicans [17]	2	0.3787
Growth Curve Glu -O2	Glu	microaerobic	0:06:45	C. albicans [17]	3	0.378
Growth Curve Glu -O2	Glu	microaerobic	0:06:45	C. albicans [25]	0	0.3597
Growth Curve Glu -O2	Glu	microaerobic	0:06:45	C. albicans [25]	1	0.3511
Growth Curve Glu -O2	Glu	microaerobic	0:06:45	C. albicans [25]	2	0.3617
Growth Curve Glu -O2	Glu	microaerobic	0:06:45	C. albicans [25]	3	0.363
Growth Curve Glu -O2	Glu	microaerobic	0:06:45	C. albicans [28]	0	0.3842
Growth Curve Glu -O2	Glu	microaerobic	0:06:45	C. albicans [28]	1	0.3999
Growth Curve Glu -O2	Glu	microaerobic	0:06:45	C. albicans [28]	2	0.3956
Growth Curve Glu -O2	Glu	microaerobic	0:06:45	C. albicans [28]	3	0.3841
Growth Curve Glu -O2	Glu	microaerobic	0:07:00	S. cerevisiae [YJM128]	0	0.3282
Growth Curve Glu -O2	Glu	microaerobic	0:07:00	S. cerevisiae [YJM128]	1	0.35
Growth Curve Glu -O2	Glu	microaerobic	0:07:00	S. cerevisiae [YJM128]	2	0.3303
Growth Curve Glu -O2	Glu	microaerobic	0:07:00	S. cerevisiae [YJM128]	3	0.3517
Growth Curve Glu -O2	Glu	microaerobic	0:07:00	C. albicans [16]	0	0.24
Growth Curve Glu -O2	Glu	microaerobic	0:07:00	C. albicans [16]	1	0.3565
Growth Curve Glu -O2	Glu	microaerobic	0:07:00	C. albicans [16]	2	0.2542
Growth Curve Glu -O2	Glu	microaerobic	0:07:00	C. albicans [16]	3	0.3678
Growth Curve Glu -O2	Glu	microaerobic	0:07:00	C. albicans [17]	0	0.3986
Growth Curve Glu -O2	Glu	microaerobic	0:07:00	C. albicans [17]	1	0.3909
Growth Curve Glu -O2	Glu	microaerobic	0:07:00	C. albicans [17]	2	0.4009
Growth Curve Glu -O2	Glu	microaerobic	0:07:00	C. albicans [17]	3	0.3962
Growth Curve Glu -O2	Glu	microaerobic	0:07:00	C. albicans [25]	0	0.3787
Growth Curve Glu -O2	Glu	microaerobic	0:07:00	C. albicans [25]	1	0.3737
Growth Curve Glu -O2	Glu	microaerobic	0:07:00	C. albicans [25]	2	0.3804
Growth Curve Glu -O2	Glu	microaerobic	0:07:00	C. albicans [25]	3	0.3834
Growth Curve Glu -O2	Glu	microaerobic	0:07:00	C. albicans [28]	0	0.4097
Growth Curve Glu -O2	Glu	microaerobic	0:07:00	C. albicans [28]	1	0.4243
Growth Curve Glu -O2	Glu	microaerobic	0:07:00	C. albicans [28]	2	0.4194
Growth Curve Glu -O2	Glu	microaerobic	0:07:00	C. albicans [28]	3	0.4103
Growth Curve Glu -O2	Glu	microaerobic	0:07:15	S. cerevisiae [YJM128]	0	0.3554
Growth Curve Glu -O2	Glu	microaerobic	0:07:15	S. cerevisiae [YJM128]	1	0.3732
Growth Curve Glu -O2	Glu	microaerobic	0:07:15	S. cerevisiae [YJM128]	2	0.3531
Growth Curve Glu -O2	Glu	microaerobic	0:07:15	S. cerevisiae [YJM128]	3	0.3773
Growth Curve Glu -O2	Glu	microaerobic	0:07:15	C. albicans [16]	0	0.2536
Growth Curve Glu -O2	Glu	microaerobic	0:07:15	C. albicans [16]	1	0.3731
Growth Curve Glu -O2	Glu	microaerobic	0:07:15	C. albicans [16]	2	0.2672
Growth Curve Glu -O2	Glu	microaerobic	0:07:15	C. albicans [16]	3	0.389
Growth Curve Glu -O2	Glu	microaerobic	0:07:15	C. albicans [17]	0	0.4215
Growth Curve Glu -O2	Glu	microaerobic	0:07:15	C. albicans [17]	1	0.414
Growth Curve Glu -O2	Glu	microaerobic	0:07:15	C. albicans [17]	2	0.4269
Growth Curve Glu -O2	Glu	microaerobic	0:07:15	C. albicans [17]	3	0.42
Growth Curve Glu -O2	Glu	microaerobic	0:07:15	C. albicans [25]	0	0.4013
Growth Curve Glu -O2	Glu	microaerobic	0:07:15	C. albicans [25]	1	0.3939
Growth Curve Glu -O2	Glu	microaerobic	0:07:15	C. albicans [25]	2	0.4034
Growth Curve Glu -O2	Glu	microaerobic	0:07:15	C. albicans [25]	3	0.4057
Growth Curve Glu -O2	Glu	microaerobic	0:07:15	C. albicans [28]	0	0.4365
Growth Curve Glu -O2	Glu	microaerobic	0:07:15	C. albicans [28]	1	0.452
Growth Curve Glu -O2	Glu	microaerobic	0:07:15	C. albicans [28]	2	0.4458
Growth Curve Glu -O2	Glu	microaerobic	0:07:15	C. albicans [28]	3	0.4348
Growth Curve Glu -O2	Glu	microaerobic	0:07:30	S. cerevisiae [YJM128]	0	0.3782
Growth Curve Glu -O2	Glu	microaerobic	0:07:30	S. cerevisiae [YJM128]	1	0.3983
Growth Curve Glu -O2	Glu	microaerobic	0:07:30	S. cerevisiae [YJM128]	2	0.377
Growth Curve Glu -O2	Glu	microaerobic	0:07:30	S. cerevisiae [YJM128]	3	0.4028
Growth Curve Glu -O2	Glu	microaerobic	0:07:30	C. albicans [16]	0	0.2623
Growth Curve Glu -O2	Glu	microaerobic	0:07:30	C. albicans [16]	1	0.3902
Growth Curve Glu -O2	Glu	microaerobic	0:07:30	C. albicans [16]	2	0.2762
Growth Curve Glu -O2	Glu	microaerobic	0:07:30	C. albicans [16]	3	0.4066
Growth Curve Glu -O2	Glu	microaerobic	0:07:30	C. albicans [17]	0	0.4445
Growth Curve Glu -O2	Glu	microaerobic	0:07:30	C. albicans [17]	1	0.4374
Growth Curve Glu -O2	Glu	microaerobic	0:07:30	C. albicans [17]	2	0.449
Growth Curve Glu -O2	Glu	microaerobic	0:07:30	C. albicans [17]	3	0.4377
Growth Curve Glu -O2	Glu	microaerobic	0:07:30	C. albicans [25]	0	0.4215
Growth Curve Glu -O2	Glu	microaerobic	0:07:30	C. albicans [25]	1	0.4141
Growth Curve Glu -O2	Glu	microaerobic	0:07:30	C. albicans [25]	2	0.42
Growth Curve Glu -O2	Glu	microaerobic	0:07:30	C. albicans [25]	3	0.4253
Growth Curve Glu -O2	Glu	microaerobic	0:07:30	C. albicans [28]	0	0.4649
Growth Curve Glu -O2	Glu	microaerobic	0:07:30	C. albicans [28]	1	0.4834
Growth Curve Glu -O2	Glu	microaerobic	0:07:30	C. albicans [28]	2	0.47
Growth Curve Glu -O2	Glu	microaerobic	0:07:30	C. albicans [28]	3	0.462
Growth Curve Glu -O2	Glu	microaerobic	0:07:45	S. cerevisiae [YJM128]	0	0.4058
Growth Curve Glu -O2	Glu	microaerobic	0:07:45	S. cerevisiae [YJM128]	1	0.4204
Growth Curve Glu -O2	Glu	microaerobic	0:07:45	S. cerevisiae [YJM128]	2	0.4024
Growth Curve Glu -O2	Glu	microaerobic	0:07:45	S. cerevisiae [YJM128]	3	0.4306
Growth Curve Glu -O2	Glu	microaerobic	0:07:45	C. albicans [16]	0	0.2731
Growth Curve Glu -O2	Glu	microaerobic	0:07:45	C. albicans [16]	1	0.4053
Growth Curve Glu -O2	Glu	microaerobic	0:07:45	C. albicans [16]	2	0.2895
Growth Curve Glu -O2	Glu	microaerobic	0:07:45	C. albicans [16]	3	0.427
Growth Curve Glu -O2	Glu	microaerobic	0:07:45	C. albicans [17]	0	0.466
Growth Curve Glu -O2	Glu	microaerobic	0:07:45	C. albicans [17]	1	0.4603
Growth Curve Glu -O2	Glu	microaerobic	0:07:45	C. albicans [17]	2	0.4728
Growth Curve Glu -O2	Glu	microaerobic	0:07:45	C. albicans [17]	3	0.4602
Growth Curve Glu -O2	Glu	microaerobic	0:07:45	C. albicans [25]	0	0.4474
Growth Curve Glu -O2	Glu	microaerobic	0:07:45	C. albicans [25]	1	0.4382
Growth Curve Glu -O2	Glu	microaerobic	0:07:45	C. albicans [25]	2	0.44
Growth Curve Glu -O2	Glu	microaerobic	0:07:45	C. albicans [25]	3	0.4464
Growth Curve Glu -O2	Glu	microaerobic	0:07:45	C. albicans [28]	0	0.4926
Growth Curve Glu -O2	Glu	microaerobic	0:07:45	C. albicans [28]	1	0.5097
Growth Curve Glu -O2	Glu	microaerobic	0:07:45	C. albicans [28]	2	0.4964
Growth Curve Glu -O2	Glu	microaerobic	0:07:45	C. albicans [28]	3	0.4879
Growth Curve Glu -O2	Glu	microaerobic	0:08:00	S. cerevisiae [YJM128]	0	0.4344
Growth Curve Glu -O2	Glu	microaerobic	0:08:00	S. cerevisiae [YJM128]	1	0.4468
Growth Curve Glu -O2	Glu	microaerobic	0:08:00	S. cerevisiae [YJM128]	2	0.4277
Growth Curve Glu -O2	Glu	microaerobic	0:08:00	S. cerevisiae [YJM128]	3	0.4613
Growth Curve Glu -O2	Glu	microaerobic	0:08:00	C. albicans [16]	0	0.286
Growth Curve Glu -O2	Glu	microaerobic	0:08:00	C. albicans [16]	1	0.4255
Growth Curve Glu -O2	Glu	microaerobic	0:08:00	C. albicans [16]	2	0.3014
Growth Curve Glu -O2	Glu	microaerobic	0:08:00	C. albicans [16]	3	0.4459
Growth Curve Glu -O2	Glu	microaerobic	0:08:00	C. albicans [17]	0	0.4902
Growth Curve Glu -O2	Glu	microaerobic	0:08:00	C. albicans [17]	1	0.484
Growth Curve Glu -O2	Glu	microaerobic	0:08:00	C. albicans [17]	2	0.4971
Growth Curve Glu -O2	Glu	microaerobic	0:08:00	C. albicans [17]	3	0.481
Growth Curve Glu -O2	Glu	microaerobic	0:08:00	C. albicans [25]	0	0.4664
Growth Curve Glu -O2	Glu	microaerobic	0:08:00	C. albicans [25]	1	0.4611
Growth Curve Glu -O2	Glu	microaerobic	0:08:00	C. albicans [25]	2	0.4612
Growth Curve Glu -O2	Glu	microaerobic	0:08:00	C. albicans [25]	3	0.4679
Growth Curve Glu -O2	Glu	microaerobic	0:08:00	C. albicans [28]	0	0.5198
Growth Curve Glu -O2	Glu	microaerobic	0:08:00	C. albicans [28]	1	0.5357
Growth Curve Glu -O2	Glu	microaerobic	0:08:00	C. albicans [28]	2	0.5222
Growth Curve Glu -O2	Glu	microaerobic	0:08:00	C. albicans [28]	3	0.5119
Growth Curve Glu -O2	Glu	microaerobic	0:08:15	S. cerevisiae [YJM128]	0	0.465
Growth Curve Glu -O2	Glu	microaerobic	0:08:15	S. cerevisiae [YJM128]	1	0.4742
Growth Curve Glu -O2	Glu	microaerobic	0:08:15	S. cerevisiae [YJM128]	2	0.4517
Growth Curve Glu -O2	Glu	microaerobic	0:08:15	S. cerevisiae [YJM128]	3	0.4874
Growth Curve Glu -O2	Glu	microaerobic	0:08:15	C. albicans [16]	0	0.2999
Growth Curve Glu -O2	Glu	microaerobic	0:08:15	C. albicans [16]	1	0.4404
Growth Curve Glu -O2	Glu	microaerobic	0:08:15	C. albicans [16]	2	0.3141
Growth Curve Glu -O2	Glu	microaerobic	0:08:15	C. albicans [16]	3	0.467
Growth Curve Glu -O2	Glu	microaerobic	0:08:15	C. albicans [17]	0	0.5137
Growth Curve Glu -O2	Glu	microaerobic	0:08:15	C. albicans [17]	1	0.5104
Growth Curve Glu -O2	Glu	microaerobic	0:08:15	C. albicans [17]	2	0.5225
Growth Curve Glu -O2	Glu	microaerobic	0:08:15	C. albicans [17]	3	0.5038
Growth Curve Glu -O2	Glu	microaerobic	0:08:15	C. albicans [25]	0	0.4924
Growth Curve Glu -O2	Glu	microaerobic	0:08:15	C. albicans [25]	1	0.4842
Growth Curve Glu -O2	Glu	microaerobic	0:08:15	C. albicans [25]	2	0.4809
Growth Curve Glu -O2	Glu	microaerobic	0:08:15	C. albicans [25]	3	0.4879
Growth Curve Glu -O2	Glu	microaerobic	0:08:15	C. albicans [28]	0	0.5497
Growth Curve Glu -O2	Glu	microaerobic	0:08:15	C. albicans [28]	1	0.5667
Growth Curve Glu -O2	Glu	microaerobic	0:08:15	C. albicans [28]	2	0.5464
Growth Curve Glu -O2	Glu	microaerobic	0:08:15	C. albicans [28]	3	0.5389
Growth Curve Glu -O2	Glu	microaerobic	0:08:30	S. cerevisiae [YJM128]	0	0.4928
Growth Curve Glu -O2	Glu	microaerobic	0:08:30	S. cerevisiae [YJM128]	1	0.4992
Growth Curve Glu -O2	Glu	microaerobic	0:08:30	S. cerevisiae [YJM128]	2	0.4787
Growth Curve Glu -O2	Glu	microaerobic	0:08:30	S. cerevisiae [YJM128]	3	0.516
Growth Curve Glu -O2	Glu	microaerobic	0:08:30	C. albicans [16]	0	0.3157
Growth Curve Glu -O2	Glu	microaerobic	0:08:30	C. albicans [16]	1	0.4574
Growth Curve Glu -O2	Glu	microaerobic	0:08:30	C. albicans [16]	2	0.3278
Growth Curve Glu -O2	Glu	microaerobic	0:08:30	C. albicans [16]	3	0.4884
Growth Curve Glu -O2	Glu	microaerobic	0:08:30	C. albicans [17]	0	0.5367
Growth Curve Glu -O2	Glu	microaerobic	0:08:30	C. albicans [17]	1	0.5318
Growth Curve Glu -O2	Glu	microaerobic	0:08:30	C. albicans [17]	2	0.5454
Growth Curve Glu -O2	Glu	microaerobic	0:08:30	C. albicans [17]	3	0.5258
Growth Curve Glu -O2	Glu	microaerobic	0:08:30	C. albicans [25]	0	0.5145
Growth Curve Glu -O2	Glu	microaerobic	0:08:30	C. albicans [25]	1	0.505
Growth Curve Glu -O2	Glu	microaerobic	0:08:30	C. albicans [25]	2	0.5
Growth Curve Glu -O2	Glu	microaerobic	0:08:30	C. albicans [25]	3	0.5079
Growth Curve Glu -O2	Glu	microaerobic	0:08:30	C. albicans [28]	0	0.5778
Growth Curve Glu -O2	Glu	microaerobic	0:08:30	C. albicans [28]	1	0.5913
Growth Curve Glu -O2	Glu	microaerobic	0:08:30	C. albicans [28]	2	0.572
Growth Curve Glu -O2	Glu	microaerobic	0:08:30	C. albicans [28]	3	0.5625
Growth Curve Glu -O2	Glu	microaerobic	0:08:45	S. cerevisiae [YJM128]	0	0.5215
Growth Curve Glu -O2	Glu	microaerobic	0:08:45	S. cerevisiae [YJM128]	1	0.5261
Growth Curve Glu -O2	Glu	microaerobic	0:08:45	S. cerevisiae [YJM128]	2	0.5044
Growth Curve Glu -O2	Glu	microaerobic	0:08:45	S. cerevisiae [YJM128]	3	0.5446
Growth Curve Glu -O2	Glu	microaerobic	0:08:45	C. albicans [16]	0	0.3271
Growth Curve Glu -O2	Glu	microaerobic	0:08:45	C. albicans [16]	1	0.476
Growth Curve Glu -O2	Glu	microaerobic	0:08:45	C. albicans [16]	2	0.3434
Growth Curve Glu -O2	Glu	microaerobic	0:08:45	C. albicans [16]	3	0.5089
Growth Curve Glu -O2	Glu	microaerobic	0:08:45	C. albicans [17]	0	0.5573
Growth Curve Glu -O2	Glu	microaerobic	0:08:45	C. albicans [17]	1	0.5528
Growth Curve Glu -O2	Glu	microaerobic	0:08:45	C. albicans [17]	2	0.5677
Growth Curve Glu -O2	Glu	microaerobic	0:08:45	C. albicans [17]	3	0.5456
Growth Curve Glu -O2	Glu	microaerobic	0:08:45	C. albicans [25]	0	0.535
Growth Curve Glu -O2	Glu	microaerobic	0:08:45	C. albicans [25]	1	0.5276
Growth Curve Glu -O2	Glu	microaerobic	0:08:45	C. albicans [25]	2	0.5189
Growth Curve Glu -O2	Glu	microaerobic	0:08:45	C. albicans [25]	3	0.5272
Growth Curve Glu -O2	Glu	microaerobic	0:08:45	C. albicans [28]	0	0.6069
Growth Curve Glu -O2	Glu	microaerobic	0:08:45	C. albicans [28]	1	0.6185
Growth Curve Glu -O2	Glu	microaerobic	0:08:45	C. albicans [28]	2	0.5934
Growth Curve Glu -O2	Glu	microaerobic	0:08:45	C. albicans [28]	3	0.5848
Growth Curve Glu -O2	Glu	microaerobic	0:09:00	S. cerevisiae [YJM128]	0	0.5483
Growth Curve Glu -O2	Glu	microaerobic	0:09:00	S. cerevisiae [YJM128]	1	0.5473
Growth Curve Glu -O2	Glu	microaerobic	0:09:00	S. cerevisiae [YJM128]	2	0.5283
Growth Curve Glu -O2	Glu	microaerobic	0:09:00	S. cerevisiae [YJM128]	3	0.5683
Growth Curve Glu -O2	Glu	microaerobic	0:09:00	C. albicans [16]	0	0.3401
Growth Curve Glu -O2	Glu	microaerobic	0:09:00	C. albicans [16]	1	0.4898
Growth Curve Glu -O2	Glu	microaerobic	0:09:00	C. albicans [16]	2	0.3562
Growth Curve Glu -O2	Glu	microaerobic	0:09:00	C. albicans [16]	3	0.5269
Growth Curve Glu -O2	Glu	microaerobic	0:09:00	C. albicans [17]	0	0.5805
Growth Curve Glu -O2	Glu	microaerobic	0:09:00	C. albicans [17]	1	0.5764
Growth Curve Glu -O2	Glu	microaerobic	0:09:00	C. albicans [17]	2	0.5895
Growth Curve Glu -O2	Glu	microaerobic	0:09:00	C. albicans [17]	3	0.5655
Growth Curve Glu -O2	Glu	microaerobic	0:09:00	C. albicans [25]	0	0.5559
Growth Curve Glu -O2	Glu	microaerobic	0:09:00	C. albicans [25]	1	0.5499
Growth Curve Glu -O2	Glu	microaerobic	0:09:00	C. albicans [25]	2	0.5372
Growth Curve Glu -O2	Glu	microaerobic	0:09:00	C. albicans [25]	3	0.5458
Growth Curve Glu -O2	Glu	microaerobic	0:09:00	C. albicans [28]	0	0.6331
Growth Curve Glu -O2	Glu	microaerobic	0:09:00	C. albicans [28]	1	0.6456
Growth Curve Glu -O2	Glu	microaerobic	0:09:00	C. albicans [28]	2	0.6177
Growth Curve Glu -O2	Glu	microaerobic	0:09:00	C. albicans [28]	3	0.6073
Growth Curve Glu -O2	Glu	microaerobic	0:09:15	S. cerevisiae [YJM128]	0	0.5763
Growth Curve Glu -O2	Glu	microaerobic	0:09:15	S. cerevisiae [YJM128]	1	0.5728
Growth Curve Glu -O2	Glu	microaerobic	0:09:15	S. cerevisiae [YJM128]	2	0.5528
Growth Curve Glu -O2	Glu	microaerobic	0:09:15	S. cerevisiae [YJM128]	3	0.5903
Growth Curve Glu -O2	Glu	microaerobic	0:09:15	C. albicans [16]	0	0.3547
Growth Curve Glu -O2	Glu	microaerobic	0:09:15	C. albicans [16]	1	0.5052
Growth Curve Glu -O2	Glu	microaerobic	0:09:15	C. albicans [16]	2	0.3671
Growth Curve Glu -O2	Glu	microaerobic	0:09:15	C. albicans [16]	3	0.5462
Growth Curve Glu -O2	Glu	microaerobic	0:09:15	C. albicans [17]	0	0.6007
Growth Curve Glu -O2	Glu	microaerobic	0:09:15	C. albicans [17]	1	0.5957
Growth Curve Glu -O2	Glu	microaerobic	0:09:15	C. albicans [17]	2	0.6101
Growth Curve Glu -O2	Glu	microaerobic	0:09:15	C. albicans [17]	3	0.5866
Growth Curve Glu -O2	Glu	microaerobic	0:09:15	C. albicans [25]	0	0.5773
Growth Curve Glu -O2	Glu	microaerobic	0:09:15	C. albicans [25]	1	0.5726
Growth Curve Glu -O2	Glu	microaerobic	0:09:15	C. albicans [25]	2	0.5555
Growth Curve Glu -O2	Glu	microaerobic	0:09:15	C. albicans [25]	3	0.5657
Growth Curve Glu -O2	Glu	microaerobic	0:09:15	C. albicans [28]	0	0.6598
Growth Curve Glu -O2	Glu	microaerobic	0:09:15	C. albicans [28]	1	0.6708
Growth Curve Glu -O2	Glu	microaerobic	0:09:15	C. albicans [28]	2	0.6392
Growth Curve Glu -O2	Glu	microaerobic	0:09:15	C. albicans [28]	3	0.6299
Growth Curve Glu -O2	Glu	microaerobic	0:09:30	S. cerevisiae [YJM128]	0	0.5991
Growth Curve Glu -O2	Glu	microaerobic	0:09:30	S. cerevisiae [YJM128]	1	0.5934
Growth Curve Glu -O2	Glu	microaerobic	0:09:30	S. cerevisiae [YJM128]	2	0.5744
Growth Curve Glu -O2	Glu	microaerobic	0:09:30	S. cerevisiae [YJM128]	3	0.6082
Growth Curve Glu -O2	Glu	microaerobic	0:09:30	C. albicans [16]	0	0.3686
Growth Curve Glu -O2	Glu	microaerobic	0:09:30	C. albicans [16]	1	0.5213
Growth Curve Glu -O2	Glu	microaerobic	0:09:30	C. albicans [16]	2	0.3799
Growth Curve Glu -O2	Glu	microaerobic	0:09:30	C. albicans [16]	3	0.5648
Growth Curve Glu -O2	Glu	microaerobic	0:09:30	C. albicans [17]	0	0.6228
Growth Curve Glu -O2	Glu	microaerobic	0:09:30	C. albicans [17]	1	0.6192
Growth Curve Glu -O2	Glu	microaerobic	0:09:30	C. albicans [17]	2	0.63
Growth Curve Glu -O2	Glu	microaerobic	0:09:30	C. albicans [17]	3	0.6047
Growth Curve Glu -O2	Glu	microaerobic	0:09:30	C. albicans [25]	0	0.598
Growth Curve Glu -O2	Glu	microaerobic	0:09:30	C. albicans [25]	1	0.596
Growth Curve Glu -O2	Glu	microaerobic	0:09:30	C. albicans [25]	2	0.5729
Growth Curve Glu -O2	Glu	microaerobic	0:09:30	C. albicans [25]	3	0.582
Growth Curve Glu -O2	Glu	microaerobic	0:09:30	C. albicans [28]	0	0.6857
Growth Curve Glu -O2	Glu	microaerobic	0:09:30	C. albicans [28]	1	0.6945
Growth Curve Glu -O2	Glu	microaerobic	0:09:30	C. albicans [28]	2	0.6615
Growth Curve Glu -O2	Glu	microaerobic	0:09:30	C. albicans [28]	3	0.652
Growth Curve Glu -O2	Glu	microaerobic	0:09:45	S. cerevisiae [YJM128]	0	0.6162
Growth Curve Glu -O2	Glu	microaerobic	0:09:45	S. cerevisiae [YJM128]	1	0.6066
Growth Curve Glu -O2	Glu	microaerobic	0:09:45	S. cerevisiae [YJM128]	2	0.5898
Growth Curve Glu -O2	Glu	microaerobic	0:09:45	S. cerevisiae [YJM128]	3	0.6205
Growth Curve Glu -O2	Glu	microaerobic	0:09:45	C. albicans [16]	0	0.382
Growth Curve Glu -O2	Glu	microaerobic	0:09:45	C. albicans [16]	1	0.5356
Growth Curve Glu -O2	Glu	microaerobic	0:09:45	C. albicans [16]	2	0.3981
Growth Curve Glu -O2	Glu	microaerobic	0:09:45	C. albicans [16]	3	0.5842
Growth Curve Glu -O2	Glu	microaerobic	0:09:45	C. albicans [17]	0	0.6416
Growth Curve Glu -O2	Glu	microaerobic	0:09:45	C. albicans [17]	1	0.6392
Growth Curve Glu -O2	Glu	microaerobic	0:09:45	C. albicans [17]	2	0.6505
Growth Curve Glu -O2	Glu	microaerobic	0:09:45	C. albicans [17]	3	0.6237
Growth Curve Glu -O2	Glu	microaerobic	0:09:45	C. albicans [25]	0	0.6157
Growth Curve Glu -O2	Glu	microaerobic	0:09:45	C. albicans [25]	1	0.617
Growth Curve Glu -O2	Glu	microaerobic	0:09:45	C. albicans [25]	2	0.5907
Growth Curve Glu -O2	Glu	microaerobic	0:09:45	C. albicans [25]	3	0.5993
Growth Curve Glu -O2	Glu	microaerobic	0:09:45	C. albicans [28]	0	0.7107
Growth Curve Glu -O2	Glu	microaerobic	0:09:45	C. albicans [28]	1	0.7201
Growth Curve Glu -O2	Glu	microaerobic	0:09:45	C. albicans [28]	2	0.6813
Growth Curve Glu -O2	Glu	microaerobic	0:09:45	C. albicans [28]	3	0.6703
Growth Curve Glu -O2	Glu	microaerobic	0:10:00	S. cerevisiae [YJM128]	0	0.6305
Growth Curve Glu -O2	Glu	microaerobic	0:10:00	S. cerevisiae [YJM128]	1	0.6191
Growth Curve Glu -O2	Glu	microaerobic	0:10:00	S. cerevisiae [YJM128]	2	0.6004
Growth Curve Glu -O2	Glu	microaerobic	0:10:00	S. cerevisiae [YJM128]	3	0.6281
Growth Curve Glu -O2	Glu	microaerobic	0:10:00	C. albicans [16]	0	0.4014
Growth Curve Glu -O2	Glu	microaerobic	0:10:00	C. albicans [16]	1	0.5537
Growth Curve Glu -O2	Glu	microaerobic	0:10:00	C. albicans [16]	2	0.4123
Growth Curve Glu -O2	Glu	microaerobic	0:10:00	C. albicans [16]	3	0.6007
Growth Curve Glu -O2	Glu	microaerobic	0:10:00	C. albicans [17]	0	0.6637
Growth Curve Glu -O2	Glu	microaerobic	0:10:00	C. albicans [17]	1	0.6597
Growth Curve Glu -O2	Glu	microaerobic	0:10:00	C. albicans [17]	2	0.671
Growth Curve Glu -O2	Glu	microaerobic	0:10:00	C. albicans [17]	3	0.642
Growth Curve Glu -O2	Glu	microaerobic	0:10:00	C. albicans [25]	0	0.6346
Growth Curve Glu -O2	Glu	microaerobic	0:10:00	C. albicans [25]	1	0.6384
Growth Curve Glu -O2	Glu	microaerobic	0:10:00	C. albicans [25]	2	0.6078
Growth Curve Glu -O2	Glu	microaerobic	0:10:00	C. albicans [25]	3	0.6166
Growth Curve Glu -O2	Glu	microaerobic	0:10:00	C. albicans [28]	0	0.7359
Growth Curve Glu -O2	Glu	microaerobic	0:10:00	C. albicans [28]	1	0.7419
Growth Curve Glu -O2	Glu	microaerobic	0:10:00	C. albicans [28]	2	0.6996
Growth Curve Glu -O2	Glu	microaerobic	0:10:00	C. albicans [28]	3	0.6879
Growth Curve Glu -O2	Glu	microaerobic	0:10:15	S. cerevisiae [YJM128]	0	0.6352
Growth Curve Glu -O2	Glu	microaerobic	0:10:15	S. cerevisiae [YJM128]	1	0.6244
Growth Curve Glu -O2	Glu	microaerobic	0:10:15	S. cerevisiae [YJM128]	2	0.6079
Growth Curve Glu -O2	Glu	microaerobic	0:10:15	S. cerevisiae [YJM128]	3	0.6324
Growth Curve Glu -O2	Glu	microaerobic	0:10:15	C. albicans [16]	0	0.4116
Growth Curve Glu -O2	Glu	microaerobic	0:10:15	C. albicans [16]	1	0.5658
Growth Curve Glu -O2	Glu	microaerobic	0:10:15	C. albicans [16]	2	0.4254
Growth Curve Glu -O2	Glu	microaerobic	0:10:15	C. albicans [16]	3	0.62
Growth Curve Glu -O2	Glu	microaerobic	0:10:15	C. albicans [17]	0	0.6825
Growth Curve Glu -O2	Glu	microaerobic	0:10:15	C. albicans [17]	1	0.6789
Growth Curve Glu -O2	Glu	microaerobic	0:10:15	C. albicans [17]	2	0.6887
Growth Curve Glu -O2	Glu	microaerobic	0:10:15	C. albicans [17]	3	0.659
Growth Curve Glu -O2	Glu	microaerobic	0:10:15	C. albicans [25]	0	0.6527
Growth Curve Glu -O2	Glu	microaerobic	0:10:15	C. albicans [25]	1	0.6561
Growth Curve Glu -O2	Glu	microaerobic	0:10:15	C. albicans [25]	2	0.6241
Growth Curve Glu -O2	Glu	microaerobic	0:10:15	C. albicans [25]	3	0.6335
Growth Curve Glu -O2	Glu	microaerobic	0:10:15	C. albicans [28]	0	0.7589
Growth Curve Glu -O2	Glu	microaerobic	0:10:15	C. albicans [28]	1	0.762
Growth Curve Glu -O2	Glu	microaerobic	0:10:15	C. albicans [28]	2	0.7183
Growth Curve Glu -O2	Glu	microaerobic	0:10:15	C. albicans [28]	3	0.7073
Growth Curve Glu -O2	Glu	microaerobic	0:10:30	S. cerevisiae [YJM128]	0	0.6399
Growth Curve Glu -O2	Glu	microaerobic	0:10:30	S. cerevisiae [YJM128]	1	0.628
Growth Curve Glu -O2	Glu	microaerobic	0:10:30	S. cerevisiae [YJM128]	2	0.6119
Growth Curve Glu -O2	Glu	microaerobic	0:10:30	S. cerevisiae [YJM128]	3	0.6336
Growth Curve Glu -O2	Glu	microaerobic	0:10:30	C. albicans [16]	0	0.4244
Growth Curve Glu -O2	Glu	microaerobic	0:10:30	C. albicans [16]	1	0.5794
Growth Curve Glu -O2	Glu	microaerobic	0:10:30	C. albicans [16]	2	0.4398
Growth Curve Glu -O2	Glu	microaerobic	0:10:30	C. albicans [16]	3	0.6364
Growth Curve Glu -O2	Glu	microaerobic	0:10:30	C. albicans [17]	0	0.6986
Growth Curve Glu -O2	Glu	microaerobic	0:10:30	C. albicans [17]	1	0.6968
Growth Curve Glu -O2	Glu	microaerobic	0:10:30	C. albicans [17]	2	0.7072
Growth Curve Glu -O2	Glu	microaerobic	0:10:30	C. albicans [17]	3	0.6758
Growth Curve Glu -O2	Glu	microaerobic	0:10:30	C. albicans [25]	0	0.6707
Growth Curve Glu -O2	Glu	microaerobic	0:10:30	C. albicans [25]	1	0.6761
Growth Curve Glu -O2	Glu	microaerobic	0:10:30	C. albicans [25]	2	0.6376
Growth Curve Glu -O2	Glu	microaerobic	0:10:30	C. albicans [25]	3	0.6463
Growth Curve Glu -O2	Glu	microaerobic	0:10:30	C. albicans [28]	0	0.7785
Growth Curve Glu -O2	Glu	microaerobic	0:10:30	C. albicans [28]	1	0.7818
Growth Curve Glu -O2	Glu	microaerobic	0:10:30	C. albicans [28]	2	0.7347
Growth Curve Glu -O2	Glu	microaerobic	0:10:30	C. albicans [28]	3	0.7231
Growth Curve Glu -O2	Glu	microaerobic	0:10:45	S. cerevisiae [YJM128]	0	0.6441
Growth Curve Glu -O2	Glu	microaerobic	0:10:45	S. cerevisiae [YJM128]	1	0.632
Growth Curve Glu -O2	Glu	microaerobic	0:10:45	S. cerevisiae [YJM128]	2	0.6149
Growth Curve Glu -O2	Glu	microaerobic	0:10:45	S. cerevisiae [YJM128]	3	0.6363
Growth Curve Glu -O2	Glu	microaerobic	0:10:45	C. albicans [16]	0	0.4398
Growth Curve Glu -O2	Glu	microaerobic	0:10:45	C. albicans [16]	1	0.5949
Growth Curve Glu -O2	Glu	microaerobic	0:10:45	C. albicans [16]	2	0.4547
Growth Curve Glu -O2	Glu	microaerobic	0:10:45	C. albicans [16]	3	0.6545
Growth Curve Glu -O2	Glu	microaerobic	0:10:45	C. albicans [17]	0	0.7176
Growth Curve Glu -O2	Glu	microaerobic	0:10:45	C. albicans [17]	1	0.715
Growth Curve Glu -O2	Glu	microaerobic	0:10:45	C. albicans [17]	2	0.7242
Growth Curve Glu -O2	Glu	microaerobic	0:10:45	C. albicans [17]	3	0.6937
Growth Curve Glu -O2	Glu	microaerobic	0:10:45	C. albicans [25]	0	0.689
Growth Curve Glu -O2	Glu	microaerobic	0:10:45	C. albicans [25]	1	0.6958
Growth Curve Glu -O2	Glu	microaerobic	0:10:45	C. albicans [25]	2	0.6542
Growth Curve Glu -O2	Glu	microaerobic	0:10:45	C. albicans [25]	3	0.6621
Growth Curve Glu -O2	Glu	microaerobic	0:10:45	C. albicans [28]	0	0.7992
Growth Curve Glu -O2	Glu	microaerobic	0:10:45	C. albicans [28]	1	0.7972
Growth Curve Glu -O2	Glu	microaerobic	0:10:45	C. albicans [28]	2	0.7508
Growth Curve Glu -O2	Glu	microaerobic	0:10:45	C. albicans [28]	3	0.7404
Growth Curve Glu -O2	Glu	microaerobic	0:11:00	S. cerevisiae [YJM128]	0	0.643
Growth Curve Glu -O2	Glu	microaerobic	0:11:00	S. cerevisiae [YJM128]	1	0.6298
Growth Curve Glu -O2	Glu	microaerobic	0:11:00	S. cerevisiae [YJM128]	2	0.6149
Growth Curve Glu -O2	Glu	microaerobic	0:11:00	S. cerevisiae [YJM128]	3	0.636
Growth Curve Glu -O2	Glu	microaerobic	0:11:00	C. albicans [16]	0	0.4548
Growth Curve Glu -O2	Glu	microaerobic	0:11:00	C. albicans [16]	1	0.6082
Growth Curve Glu -O2	Glu	microaerobic	0:11:00	C. albicans [16]	2	0.4721
Growth Curve Glu -O2	Glu	microaerobic	0:11:00	C. albicans [16]	3	0.6724
Growth Curve Glu -O2	Glu	microaerobic	0:11:00	C. albicans [17]	0	0.7346
Growth Curve Glu -O2	Glu	microaerobic	0:11:00	C. albicans [17]	1	0.731
Growth Curve Glu -O2	Glu	microaerobic	0:11:00	C. albicans [17]	2	0.7406
Growth Curve Glu -O2	Glu	microaerobic	0:11:00	C. albicans [17]	3	0.7092
Growth Curve Glu -O2	Glu	microaerobic	0:11:00	C. albicans [25]	0	0.7035
Growth Curve Glu -O2	Glu	microaerobic	0:11:00	C. albicans [25]	1	0.7122
Growth Curve Glu -O2	Glu	microaerobic	0:11:00	C. albicans [25]	2	0.6677
Growth Curve Glu -O2	Glu	microaerobic	0:11:00	C. albicans [25]	3	0.6781
Growth Curve Glu -O2	Glu	microaerobic	0:11:00	C. albicans [28]	0	0.8162
Growth Curve Glu -O2	Glu	microaerobic	0:11:00	C. albicans [28]	1	0.8074
Growth Curve Glu -O2	Glu	microaerobic	0:11:00	C. albicans [28]	2	0.7659
Growth Curve Glu -O2	Glu	microaerobic	0:11:00	C. albicans [28]	3	0.7542
Growth Curve Glu -O2	Glu	microaerobic	0:11:15	S. cerevisiae [YJM128]	0	0.6434
Growth Curve Glu -O2	Glu	microaerobic	0:11:15	S. cerevisiae [YJM128]	1	0.6291
Growth Curve Glu -O2	Glu	microaerobic	0:11:15	S. cerevisiae [YJM128]	2	0.6134
Growth Curve Glu -O2	Glu	microaerobic	0:11:15	S. cerevisiae [YJM128]	3	0.634
Growth Curve Glu -O2	Glu	microaerobic	0:11:15	C. albicans [16]	0	0.4681
Growth Curve Glu -O2	Glu	microaerobic	0:11:15	C. albicans [16]	1	0.6207
Growth Curve Glu -O2	Glu	microaerobic	0:11:15	C. albicans [16]	2	0.4844
Growth Curve Glu -O2	Glu	microaerobic	0:11:15	C. albicans [16]	3	0.6873
Growth Curve Glu -O2	Glu	microaerobic	0:11:15	C. albicans [17]	0	0.7504
Growth Curve Glu -O2	Glu	microaerobic	0:11:15	C. albicans [17]	1	0.7497
Growth Curve Glu -O2	Glu	microaerobic	0:11:15	C. albicans [17]	2	0.7546
Growth Curve Glu -O2	Glu	microaerobic	0:11:15	C. albicans [17]	3	0.724
Growth Curve Glu -O2	Glu	microaerobic	0:11:15	C. albicans [25]	0	0.721
Growth Curve Glu -O2	Glu	microaerobic	0:11:15	C. albicans [25]	1	0.7301
Growth Curve Glu -O2	Glu	microaerobic	0:11:15	C. albicans [25]	2	0.6812
Growth Curve Glu -O2	Glu	microaerobic	0:11:15	C. albicans [25]	3	0.6885
Growth Curve Glu -O2	Glu	microaerobic	0:11:15	C. albicans [28]	0	0.827
Growth Curve Glu -O2	Glu	microaerobic	0:11:15	C. albicans [28]	1	0.8174
Growth Curve Glu -O2	Glu	microaerobic	0:11:15	C. albicans [28]	2	0.778
Growth Curve Glu -O2	Glu	microaerobic	0:11:15	C. albicans [28]	3	0.766
Growth Curve Glu -O2	Glu	microaerobic	0:11:30	S. cerevisiae [YJM128]	0	0.6411
Growth Curve Glu -O2	Glu	microaerobic	0:11:30	S. cerevisiae [YJM128]	1	0.629
Growth Curve Glu -O2	Glu	microaerobic	0:11:30	S. cerevisiae [YJM128]	2	0.6132
Growth Curve Glu -O2	Glu	microaerobic	0:11:30	S. cerevisiae [YJM128]	3	0.6335
Growth Curve Glu -O2	Glu	microaerobic	0:11:30	C. albicans [16]	0	0.4837
Growth Curve Glu -O2	Glu	microaerobic	0:11:30	C. albicans [16]	1	0.6338
Growth Curve Glu -O2	Glu	microaerobic	0:11:30	C. albicans [16]	2	0.5002
Growth Curve Glu -O2	Glu	microaerobic	0:11:30	C. albicans [16]	3	0.7034
Growth Curve Glu -O2	Glu	microaerobic	0:11:30	C. albicans [17]	0	0.7653
Growth Curve Glu -O2	Glu	microaerobic	0:11:30	C. albicans [17]	1	0.764
Growth Curve Glu -O2	Glu	microaerobic	0:11:30	C. albicans [17]	2	0.7697
Growth Curve Glu -O2	Glu	microaerobic	0:11:30	C. albicans [17]	3	0.7403
Growth Curve Glu -O2	Glu	microaerobic	0:11:30	C. albicans [25]	0	0.7306
Growth Curve Glu -O2	Glu	microaerobic	0:11:30	C. albicans [25]	1	0.7419
Growth Curve Glu -O2	Glu	microaerobic	0:11:30	C. albicans [25]	2	0.6926
Growth Curve Glu -O2	Glu	microaerobic	0:11:30	C. albicans [25]	3	0.7013
Growth Curve Glu -O2	Glu	microaerobic	0:11:30	C. albicans [28]	0	0.8368
Growth Curve Glu -O2	Glu	microaerobic	0:11:30	C. albicans [28]	1	0.8218
Growth Curve Glu -O2	Glu	microaerobic	0:11:30	C. albicans [28]	2	0.7912
Growth Curve Glu -O2	Glu	microaerobic	0:11:30	C. albicans [28]	3	0.7775
Growth Curve Glu -O2	Glu	microaerobic	0:11:45	S. cerevisiae [YJM128]	0	0.6425
Growth Curve Glu -O2	Glu	microaerobic	0:11:45	S. cerevisiae [YJM128]	1	0.6297
Growth Curve Glu -O2	Glu	microaerobic	0:11:45	S. cerevisiae [YJM128]	2	0.6142
Growth Curve Glu -O2	Glu	microaerobic	0:11:45	S. cerevisiae [YJM128]	3	0.6342
Growth Curve Glu -O2	Glu	microaerobic	0:11:45	C. albicans [16]	0	0.4976
Growth Curve Glu -O2	Glu	microaerobic	0:11:45	C. albicans [16]	1	0.6486
Growth Curve Glu -O2	Glu	microaerobic	0:11:45	C. albicans [16]	2	0.5126
Growth Curve Glu -O2	Glu	microaerobic	0:11:45	C. albicans [16]	3	0.7165
Growth Curve Glu -O2	Glu	microaerobic	0:11:45	C. albicans [17]	0	0.7784
Growth Curve Glu -O2	Glu	microaerobic	0:11:45	C. albicans [17]	1	0.7749
Growth Curve Glu -O2	Glu	microaerobic	0:11:45	C. albicans [17]	2	0.7808
Growth Curve Glu -O2	Glu	microaerobic	0:11:45	C. albicans [17]	3	0.7542
Growth Curve Glu -O2	Glu	microaerobic	0:11:45	C. albicans [25]	0	0.74
Growth Curve Glu -O2	Glu	microaerobic	0:11:45	C. albicans [25]	1	0.7511
Growth Curve Glu -O2	Glu	microaerobic	0:11:45	C. albicans [25]	2	0.7045
Growth Curve Glu -O2	Glu	microaerobic	0:11:45	C. albicans [25]	3	0.7125
Growth Curve Glu -O2	Glu	microaerobic	0:11:45	C. albicans [28]	0	0.8414
Growth Curve Glu -O2	Glu	microaerobic	0:11:45	C. albicans [28]	1	0.8242
Growth Curve Glu -O2	Glu	microaerobic	0:11:45	C. albicans [28]	2	0.801
Growth Curve Glu -O2	Glu	microaerobic	0:11:45	C. albicans [28]	3	0.7873
Growth Curve Glu -O2	Glu	microaerobic	0:12:00	S. cerevisiae [YJM128]	0	0.6401
Growth Curve Glu -O2	Glu	microaerobic	0:12:00	S. cerevisiae [YJM128]	1	0.6293
Growth Curve Glu -O2	Glu	microaerobic	0:12:00	S. cerevisiae [YJM128]	2	0.6129
Growth Curve Glu -O2	Glu	microaerobic	0:12:00	S. cerevisiae [YJM128]	3	0.6347
Growth Curve Glu -O2	Glu	microaerobic	0:12:00	C. albicans [16]	0	0.5114
Growth Curve Glu -O2	Glu	microaerobic	0:12:00	C. albicans [16]	1	0.6572
Growth Curve Glu -O2	Glu	microaerobic	0:12:00	C. albicans [16]	2	0.5277
Growth Curve Glu -O2	Glu	microaerobic	0:12:00	C. albicans [16]	3	0.7323
Growth Curve Glu -O2	Glu	microaerobic	0:12:00	C. albicans [17]	0	0.7909
Growth Curve Glu -O2	Glu	microaerobic	0:12:00	C. albicans [17]	1	0.7864
Growth Curve Glu -O2	Glu	microaerobic	0:12:00	C. albicans [17]	2	0.7915
Growth Curve Glu -O2	Glu	microaerobic	0:12:00	C. albicans [17]	3	0.7655
Growth Curve Glu -O2	Glu	microaerobic	0:12:00	C. albicans [25]	0	0.746
Growth Curve Glu -O2	Glu	microaerobic	0:12:00	C. albicans [25]	1	0.7574
Growth Curve Glu -O2	Glu	microaerobic	0:12:00	C. albicans [25]	2	0.7154
Growth Curve Glu -O2	Glu	microaerobic	0:12:00	C. albicans [25]	3	0.7206
Growth Curve Glu -O2	Glu	microaerobic	0:12:00	C. albicans [28]	0	0.8469
Growth Curve Glu -O2	Glu	microaerobic	0:12:00	C. albicans [28]	1	0.8276
Growth Curve Glu -O2	Glu	microaerobic	0:12:00	C. albicans [28]	2	0.8077
Growth Curve Glu -O2	Glu	microaerobic	0:12:00	C. albicans [28]	3	0.7942
Growth Curve Glu -O2	Glu	microaerobic	0:12:15	S. cerevisiae [YJM128]	0	0.6405
Growth Curve Glu -O2	Glu	microaerobic	0:12:15	S. cerevisiae [YJM128]	1	0.6273
Growth Curve Glu -O2	Glu	microaerobic	0:12:15	S. cerevisiae [YJM128]	2	0.6118
Growth Curve Glu -O2	Glu	microaerobic	0:12:15	S. cerevisiae [YJM128]	3	0.6334
Growth Curve Glu -O2	Glu	microaerobic	0:12:15	C. albicans [16]	0	0.5303
Growth Curve Glu -O2	Glu	microaerobic	0:12:15	C. albicans [16]	1	0.673
Growth Curve Glu -O2	Glu	microaerobic	0:12:15	C. albicans [16]	2	0.5431
Growth Curve Glu -O2	Glu	microaerobic	0:12:15	C. albicans [16]	3	0.7453
Growth Curve Glu -O2	Glu	microaerobic	0:12:15	C. albicans [17]	0	0.8002
Growth Curve Glu -O2	Glu	microaerobic	0:12:15	C. albicans [17]	1	0.7945
Growth Curve Glu -O2	Glu	microaerobic	0:12:15	C. albicans [17]	2	0.7991
Growth Curve Glu -O2	Glu	microaerobic	0:12:15	C. albicans [17]	3	0.7759
Growth Curve Glu -O2	Glu	microaerobic	0:12:15	C. albicans [25]	0	0.7489
Growth Curve Glu -O2	Glu	microaerobic	0:12:15	C. albicans [25]	1	0.7627
Growth Curve Glu -O2	Glu	microaerobic	0:12:15	C. albicans [25]	2	0.7213
Growth Curve Glu -O2	Glu	microaerobic	0:12:15	C. albicans [25]	3	0.7277
Growth Curve Glu -O2	Glu	microaerobic	0:12:15	C. albicans [28]	0	0.8466
Growth Curve Glu -O2	Glu	microaerobic	0:12:15	C. albicans [28]	1	0.8278
Growth Curve Glu -O2	Glu	microaerobic	0:12:15	C. albicans [28]	2	0.813
Growth Curve Glu -O2	Glu	microaerobic	0:12:15	C. albicans [28]	3	0.7968
Growth Curve Glu -O2	Glu	microaerobic	0:12:30	S. cerevisiae [YJM128]	0	0.6393
Growth Curve Glu -O2	Glu	microaerobic	0:12:30	S. cerevisiae [YJM128]	1	0.627
Growth Curve Glu -O2	Glu	microaerobic	0:12:30	S. cerevisiae [YJM128]	2	0.61
Growth Curve Glu -O2	Glu	microaerobic	0:12:30	S. cerevisiae [YJM128]	3	0.6322
Growth Curve Glu -O2	Glu	microaerobic	0:12:30	C. albicans [16]	0	0.541
Growth Curve Glu -O2	Glu	microaerobic	0:12:30	C. albicans [16]	1	0.6829
Growth Curve Glu -O2	Glu	microaerobic	0:12:30	C. albicans [16]	2	0.5516
Growth Curve Glu -O2	Glu	microaerobic	0:12:30	C. albicans [16]	3	0.7561
Growth Curve Glu -O2	Glu	microaerobic	0:12:30	C. albicans [17]	0	0.8056
Growth Curve Glu -O2	Glu	microaerobic	0:12:30	C. albicans [17]	1	0.7984
Growth Curve Glu -O2	Glu	microaerobic	0:12:30	C. albicans [17]	2	0.8035
Growth Curve Glu -O2	Glu	microaerobic	0:12:30	C. albicans [17]	3	0.7838
Growth Curve Glu -O2	Glu	microaerobic	0:12:30	C. albicans [25]	0	0.7513
Growth Curve Glu -O2	Glu	microaerobic	0:12:30	C. albicans [25]	1	0.7647
Growth Curve Glu -O2	Glu	microaerobic	0:12:30	C. albicans [25]	2	0.727
Growth Curve Glu -O2	Glu	microaerobic	0:12:30	C. albicans [25]	3	0.7324
Growth Curve Glu -O2	Glu	microaerobic	0:12:30	C. albicans [28]	0	0.8465
Growth Curve Glu -O2	Glu	microaerobic	0:12:30	C. albicans [28]	1	0.8267
Growth Curve Glu -O2	Glu	microaerobic	0:12:30	C. albicans [28]	2	0.8158
Growth Curve Glu -O2	Glu	microaerobic	0:12:30	C. albicans [28]	3	0.8011
Growth Curve Glu -O2	Glu	microaerobic	0:12:45	S. cerevisiae [YJM128]	0	0.6374
Growth Curve Glu -O2	Glu	microaerobic	0:12:45	S. cerevisiae [YJM128]	1	0.6243
Growth Curve Glu -O2	Glu	microaerobic	0:12:45	S. cerevisiae [YJM128]	2	0.6084
Growth Curve Glu -O2	Glu	microaerobic	0:12:45	S. cerevisiae [YJM128]	3	0.6326
Growth Curve Glu -O2	Glu	microaerobic	0:12:45	C. albicans [16]	0	0.5572
Growth Curve Glu -O2	Glu	microaerobic	0:12:45	C. albicans [16]	1	0.6906
Growth Curve Glu -O2	Glu	microaerobic	0:12:45	C. albicans [16]	2	0.5709
Growth Curve Glu -O2	Glu	microaerobic	0:12:45	C. albicans [16]	3	0.7688
Growth Curve Glu -O2	Glu	microaerobic	0:12:45	C. albicans [17]	0	0.8097
Growth Curve Glu -O2	Glu	microaerobic	0:12:45	C. albicans [17]	1	0.8031
Growth Curve Glu -O2	Glu	microaerobic	0:12:45	C. albicans [17]	2	0.8075
Growth Curve Glu -O2	Glu	microaerobic	0:12:45	C. albicans [17]	3	0.7891
Growth Curve Glu -O2	Glu	microaerobic	0:12:45	C. albicans [25]	0	0.7488
Growth Curve Glu -O2	Glu	microaerobic	0:12:45	C. albicans [25]	1	0.7641
Growth Curve Glu -O2	Glu	microaerobic	0:12:45	C. albicans [25]	2	0.7315
Growth Curve Glu -O2	Glu	microaerobic	0:12:45	C. albicans [25]	3	0.7346
Growth Curve Glu -O2	Glu	microaerobic	0:12:45	C. albicans [28]	0	0.8496
Growth Curve Glu -O2	Glu	microaerobic	0:12:45	C. albicans [28]	1	0.828
Growth Curve Glu -O2	Glu	microaerobic	0:12:45	C. albicans [28]	2	0.8186
Growth Curve Glu -O2	Glu	microaerobic	0:12:45	C. albicans [28]	3	0.8025
Growth Curve Glu -O2	Glu	microaerobic	0:13:00	S. cerevisiae [YJM128]	0	0.637
Growth Curve Glu -O2	Glu	microaerobic	0:13:00	S. cerevisiae [YJM128]	1	0.6252
Growth Curve Glu -O2	Glu	microaerobic	0:13:00	S. cerevisiae [YJM128]	2	0.6082
Growth Curve Glu -O2	Glu	microaerobic	0:13:00	S. cerevisiae [YJM128]	3	0.6307
Growth Curve Glu -O2	Glu	microaerobic	0:13:00	C. albicans [16]	0	0.5707
Growth Curve Glu -O2	Glu	microaerobic	0:13:00	C. albicans [16]	1	0.7018
Growth Curve Glu -O2	Glu	microaerobic	0:13:00	C. albicans [16]	2	0.5831
Growth Curve Glu -O2	Glu	microaerobic	0:13:00	C. albicans [16]	3	0.782
Growth Curve Glu -O2	Glu	microaerobic	0:13:00	C. albicans [17]	0	0.8134
Growth Curve Glu -O2	Glu	microaerobic	0:13:00	C. albicans [17]	1	0.8066
Growth Curve Glu -O2	Glu	microaerobic	0:13:00	C. albicans [17]	2	0.8087
Growth Curve Glu -O2	Glu	microaerobic	0:13:00	C. albicans [17]	3	0.7917
Growth Curve Glu -O2	Glu	microaerobic	0:13:00	C. albicans [25]	0	0.7512
Growth Curve Glu -O2	Glu	microaerobic	0:13:00	C. albicans [25]	1	0.7633
Growth Curve Glu -O2	Glu	microaerobic	0:13:00	C. albicans [25]	2	0.7335
Growth Curve Glu -O2	Glu	microaerobic	0:13:00	C. albicans [25]	3	0.7369
Growth Curve Glu -O2	Glu	microaerobic	0:13:00	C. albicans [28]	0	0.849
Growth Curve Glu -O2	Glu	microaerobic	0:13:00	C. albicans [28]	1	0.8283
Growth Curve Glu -O2	Glu	microaerobic	0:13:00	C. albicans [28]	2	0.8194
Growth Curve Glu -O2	Glu	microaerobic	0:13:00	C. albicans [28]	3	0.8036
Growth Curve Glu -O2	Glu	microaerobic	0:13:15	S. cerevisiae [YJM128]	0	0.6362
Growth Curve Glu -O2	Glu	microaerobic	0:13:15	S. cerevisiae [YJM128]	1	0.6239
Growth Curve Glu -O2	Glu	microaerobic	0:13:15	S. cerevisiae [YJM128]	2	0.6084
Growth Curve Glu -O2	Glu	microaerobic	0:13:15	S. cerevisiae [YJM128]	3	0.6313
Growth Curve Glu -O2	Glu	microaerobic	0:13:15	C. albicans [16]	0	0.5858
Growth Curve Glu -O2	Glu	microaerobic	0:13:15	C. albicans [16]	1	0.7129
Growth Curve Glu -O2	Glu	microaerobic	0:13:15	C. albicans [16]	2	0.5951
Growth Curve Glu -O2	Glu	microaerobic	0:13:15	C. albicans [16]	3	0.7947
Growth Curve Glu -O2	Glu	microaerobic	0:13:15	C. albicans [17]	0	0.8151
Growth Curve Glu -O2	Glu	microaerobic	0:13:15	C. albicans [17]	1	0.8085
Growth Curve Glu -O2	Glu	microaerobic	0:13:15	C. albicans [17]	2	0.8113
Growth Curve Glu -O2	Glu	microaerobic	0:13:15	C. albicans [17]	3	0.796
Growth Curve Glu -O2	Glu	microaerobic	0:13:15	C. albicans [25]	0	0.7518
Growth Curve Glu -O2	Glu	microaerobic	0:13:15	C. albicans [25]	1	0.7653
Growth Curve Glu -O2	Glu	microaerobic	0:13:15	C. albicans [25]	2	0.7363
Growth Curve Glu -O2	Glu	microaerobic	0:13:15	C. albicans [25]	3	0.7382
Growth Curve Glu -O2	Glu	microaerobic	0:13:15	C. albicans [28]	0	0.8512
Growth Curve Glu -O2	Glu	microaerobic	0:13:15	C. albicans [28]	1	0.8295
Growth Curve Glu -O2	Glu	microaerobic	0:13:15	C. albicans [28]	2	0.821
Growth Curve Glu -O2	Glu	microaerobic	0:13:15	C. albicans [28]	3	0.8051
Growth Curve Glu -O2	Glu	microaerobic	0:13:30	S. cerevisiae [YJM128]	0	0.6379
Growth Curve Glu -O2	Glu	microaerobic	0:13:30	S. cerevisiae [YJM128]	1	0.6231
Growth Curve Glu -O2	Glu	microaerobic	0:13:30	S. cerevisiae [YJM128]	2	0.6087
Growth Curve Glu -O2	Glu	microaerobic	0:13:30	S. cerevisiae [YJM128]	3	0.6317
Growth Curve Glu -O2	Glu	microaerobic	0:13:30	C. albicans [16]	0	0.6009
Growth Curve Glu -O2	Glu	microaerobic	0:13:30	C. albicans [16]	1	0.7256
Growth Curve Glu -O2	Glu	microaerobic	0:13:30	C. albicans [16]	2	0.6064
Growth Curve Glu -O2	Glu	microaerobic	0:13:30	C. albicans [16]	3	0.8045
Growth Curve Glu -O2	Glu	microaerobic	0:13:30	C. albicans [17]	0	0.8161
Growth Curve Glu -O2	Glu	microaerobic	0:13:30	C. albicans [17]	1	0.8077
Growth Curve Glu -O2	Glu	microaerobic	0:13:30	C. albicans [17]	2	0.8111
Growth Curve Glu -O2	Glu	microaerobic	0:13:30	C. albicans [17]	3	0.7965
Growth Curve Glu -O2	Glu	microaerobic	0:13:30	C. albicans [25]	0	0.7511
Growth Curve Glu -O2	Glu	microaerobic	0:13:30	C. albicans [25]	1	0.766
Growth Curve Glu -O2	Glu	microaerobic	0:13:30	C. albicans [25]	2	0.7344
Growth Curve Glu -O2	Glu	microaerobic	0:13:30	C. albicans [25]	3	0.7373
Growth Curve Glu -O2	Glu	microaerobic	0:13:30	C. albicans [28]	0	0.8489
Growth Curve Glu -O2	Glu	microaerobic	0:13:30	C. albicans [28]	1	0.8279
Growth Curve Glu -O2	Glu	microaerobic	0:13:30	C. albicans [28]	2	0.8194
Growth Curve Glu -O2	Glu	microaerobic	0:13:30	C. albicans [28]	3	0.8045
Growth Curve Glu -O2	Glu	microaerobic	0:13:45	S. cerevisiae [YJM128]	0	0.6347
Growth Curve Glu -O2	Glu	microaerobic	0:13:45	S. cerevisiae [YJM128]	1	0.6218
Growth Curve Glu -O2	Glu	microaerobic	0:13:45	S. cerevisiae [YJM128]	2	0.6061
Growth Curve Glu -O2	Glu	microaerobic	0:13:45	S. cerevisiae [YJM128]	3	0.6302
Growth Curve Glu -O2	Glu	microaerobic	0:13:45	C. albicans [16]	0	0.6137
Growth Curve Glu -O2	Glu	microaerobic	0:13:45	C. albicans [16]	1	0.7323
Growth Curve Glu -O2	Glu	microaerobic	0:13:45	C. albicans [16]	2	0.6213
Growth Curve Glu -O2	Glu	microaerobic	0:13:45	C. albicans [16]	3	0.8124
Growth Curve Glu -O2	Glu	microaerobic	0:13:45	C. albicans [17]	0	0.8171
Growth Curve Glu -O2	Glu	microaerobic	0:13:45	C. albicans [17]	1	0.8092
Growth Curve Glu -O2	Glu	microaerobic	0:13:45	C. albicans [17]	2	0.8114
Growth Curve Glu -O2	Glu	microaerobic	0:13:45	C. albicans [17]	3	0.7936
Growth Curve Glu -O2	Glu	microaerobic	0:13:45	C. albicans [25]	0	0.7512
Growth Curve Glu -O2	Glu	microaerobic	0:13:45	C. albicans [25]	1	0.768
Growth Curve Glu -O2	Glu	microaerobic	0:13:45	C. albicans [25]	2	0.7368
Growth Curve Glu -O2	Glu	microaerobic	0:13:45	C. albicans [25]	3	0.739
Growth Curve Glu -O2	Glu	microaerobic	0:13:45	C. albicans [28]	0	0.8498
Growth Curve Glu -O2	Glu	microaerobic	0:13:45	C. albicans [28]	1	0.8289
Growth Curve Glu -O2	Glu	microaerobic	0:13:45	C. albicans [28]	2	0.8193
Growth Curve Glu -O2	Glu	microaerobic	0:13:45	C. albicans [28]	3	0.8048
Growth Curve Glu -O2	Glu	microaerobic	0:14:00	S. cerevisiae [YJM128]	0	0.6345
Growth Curve Glu -O2	Glu	microaerobic	0:14:00	S. cerevisiae [YJM128]	1	0.6234
Growth Curve Glu -O2	Glu	microaerobic	0:14:00	S. cerevisiae [YJM128]	2	0.6067
Growth Curve Glu -O2	Glu	microaerobic	0:14:00	S. cerevisiae [YJM128]	3	0.6307
Growth Curve Glu -O2	Glu	microaerobic	0:14:00	C. albicans [16]	0	0.6295
Growth Curve Glu -O2	Glu	microaerobic	0:14:00	C. albicans [16]	1	0.7453
Growth Curve Glu -O2	Glu	microaerobic	0:14:00	C. albicans [16]	2	0.6315
Growth Curve Glu -O2	Glu	microaerobic	0:14:00	C. albicans [16]	3	0.8208
Growth Curve Glu -O2	Glu	microaerobic	0:14:00	C. albicans [17]	0	0.818
Growth Curve Glu -O2	Glu	microaerobic	0:14:00	C. albicans [17]	1	0.809
Growth Curve Glu -O2	Glu	microaerobic	0:14:00	C. albicans [17]	2	0.8126
Growth Curve Glu -O2	Glu	microaerobic	0:14:00	C. albicans [17]	3	0.799
Growth Curve Glu -O2	Glu	microaerobic	0:14:00	C. albicans [25]	0	0.7512
Growth Curve Glu -O2	Glu	microaerobic	0:14:00	C. albicans [25]	1	0.766
Growth Curve Glu -O2	Glu	microaerobic	0:14:00	C. albicans [25]	2	0.7384
Growth Curve Glu -O2	Glu	microaerobic	0:14:00	C. albicans [25]	3	0.7397
Growth Curve Glu -O2	Glu	microaerobic	0:14:00	C. albicans [28]	0	0.8493
Growth Curve Glu -O2	Glu	microaerobic	0:14:00	C. albicans [28]	1	0.8291
Growth Curve Glu -O2	Glu	microaerobic	0:14:00	C. albicans [28]	2	0.821
Growth Curve Glu -O2	Glu	microaerobic	0:14:00	C. albicans [28]	3	0.805
Growth Curve Glu -O2	Glu	microaerobic	0:14:15	S. cerevisiae [YJM128]	0	0.6337
Growth Curve Glu -O2	Glu	microaerobic	0:14:15	S. cerevisiae [YJM128]	1	0.6195
Growth Curve Glu -O2	Glu	microaerobic	0:14:15	S. cerevisiae [YJM128]	2	0.6056
Growth Curve Glu -O2	Glu	microaerobic	0:14:15	S. cerevisiae [YJM128]	3	0.629
Growth Curve Glu -O2	Glu	microaerobic	0:14:15	C. albicans [16]	0	0.6394
Growth Curve Glu -O2	Glu	microaerobic	0:14:15	C. albicans [16]	1	0.7507
Growth Curve Glu -O2	Glu	microaerobic	0:14:15	C. albicans [16]	2	0.6433
Growth Curve Glu -O2	Glu	microaerobic	0:14:15	C. albicans [16]	3	0.8246
Growth Curve Glu -O2	Glu	microaerobic	0:14:15	C. albicans [17]	0	0.8166
Growth Curve Glu -O2	Glu	microaerobic	0:14:15	C. albicans [17]	1	0.8095
Growth Curve Glu -O2	Glu	microaerobic	0:14:15	C. albicans [17]	2	0.8112
Growth Curve Glu -O2	Glu	microaerobic	0:14:15	C. albicans [17]	3	0.7984
Growth Curve Glu -O2	Glu	microaerobic	0:14:15	C. albicans [25]	0	0.7542
Growth Curve Glu -O2	Glu	microaerobic	0:14:15	C. albicans [25]	1	0.7675
Growth Curve Glu -O2	Glu	microaerobic	0:14:15	C. albicans [25]	2	0.7363
Growth Curve Glu -O2	Glu	microaerobic	0:14:15	C. albicans [25]	3	0.7392
Growth Curve Glu -O2	Glu	microaerobic	0:14:15	C. albicans [28]	0	0.8494
Growth Curve Glu -O2	Glu	microaerobic	0:14:15	C. albicans [28]	1	0.8285
Growth Curve Glu -O2	Glu	microaerobic	0:14:15	C. albicans [28]	2	0.8199
Growth Curve Glu -O2	Glu	microaerobic	0:14:15	C. albicans [28]	3	0.8054
Growth Curve Glu -O2	Glu	microaerobic	0:14:30	S. cerevisiae [YJM128]	0	0.6325
Growth Curve Glu -O2	Glu	microaerobic	0:14:30	S. cerevisiae [YJM128]	1	0.6189
Growth Curve Glu -O2	Glu	microaerobic	0:14:30	S. cerevisiae [YJM128]	2	0.6042
Growth Curve Glu -O2	Glu	microaerobic	0:14:30	S. cerevisiae [YJM128]	3	0.628
Growth Curve Glu -O2	Glu	microaerobic	0:14:30	C. albicans [16]	0	0.6528
Growth Curve Glu -O2	Glu	microaerobic	0:14:30	C. albicans [16]	1	0.7581
Growth Curve Glu -O2	Glu	microaerobic	0:14:30	C. albicans [16]	2	0.658
Growth Curve Glu -O2	Glu	microaerobic	0:14:30	C. albicans [16]	3	0.8277
Growth Curve Glu -O2	Glu	microaerobic	0:14:30	C. albicans [17]	0	0.8167
Growth Curve Glu -O2	Glu	microaerobic	0:14:30	C. albicans [17]	1	0.8093
Growth Curve Glu -O2	Glu	microaerobic	0:14:30	C. albicans [17]	2	0.8104
Growth Curve Glu -O2	Glu	microaerobic	0:14:30	C. albicans [17]	3	0.7981
Growth Curve Glu -O2	Glu	microaerobic	0:14:30	C. albicans [25]	0	0.7516
Growth Curve Glu -O2	Glu	microaerobic	0:14:30	C. albicans [25]	1	0.7678
Growth Curve Glu -O2	Glu	microaerobic	0:14:30	C. albicans [25]	2	0.7367
Growth Curve Glu -O2	Glu	microaerobic	0:14:30	C. albicans [25]	3	0.7383
Growth Curve Glu -O2	Glu	microaerobic	0:14:30	C. albicans [28]	0	0.8499
Growth Curve Glu -O2	Glu	microaerobic	0:14:30	C. albicans [28]	1	0.8279
Growth Curve Glu -O2	Glu	microaerobic	0:14:30	C. albicans [28]	2	0.8179
Growth Curve Glu -O2	Glu	microaerobic	0:14:30	C. albicans [28]	3	0.805
Growth Curve Glu -O2	Glu	microaerobic	0:14:45	S. cerevisiae [YJM128]	0	0.6326
Growth Curve Glu -O2	Glu	microaerobic	0:14:45	S. cerevisiae [YJM128]	1	0.6194
Growth Curve Glu -O2	Glu	microaerobic	0:14:45	S. cerevisiae [YJM128]	2	0.6036
Growth Curve Glu -O2	Glu	microaerobic	0:14:45	S. cerevisiae [YJM128]	3	0.6285
Growth Curve Glu -O2	Glu	microaerobic	0:14:45	C. albicans [16]	0	0.664
Growth Curve Glu -O2	Glu	microaerobic	0:14:45	C. albicans [16]	1	0.7661
Growth Curve Glu -O2	Glu	microaerobic	0:14:45	C. albicans [16]	2	0.6681
Growth Curve Glu -O2	Glu	microaerobic	0:14:45	C. albicans [16]	3	0.8296
Growth Curve Glu -O2	Glu	microaerobic	0:14:45	C. albicans [17]	0	0.8172
Growth Curve Glu -O2	Glu	microaerobic	0:14:45	C. albicans [17]	1	0.8094
Growth Curve Glu -O2	Glu	microaerobic	0:14:45	C. albicans [17]	2	0.8108
Growth Curve Glu -O2	Glu	microaerobic	0:14:45	C. albicans [17]	3	0.7977
Growth Curve Glu -O2	Glu	microaerobic	0:14:45	C. albicans [25]	0	0.7516
Growth Curve Glu -O2	Glu	microaerobic	0:14:45	C. albicans [25]	1	0.7683
Growth Curve Glu -O2	Glu	microaerobic	0:14:45	C. albicans [25]	2	0.7371
Growth Curve Glu -O2	Glu	microaerobic	0:14:45	C. albicans [25]	3	0.7392
Growth Curve Glu -O2	Glu	microaerobic	0:14:45	C. albicans [28]	0	0.8517
Growth Curve Glu -O2	Glu	microaerobic	0:14:45	C. albicans [28]	1	0.8287
Growth Curve Glu -O2	Glu	microaerobic	0:14:45	C. albicans [28]	2	0.8179
Growth Curve Glu -O2	Glu	microaerobic	0:14:45	C. albicans [28]	3	0.8047
Growth Curve Glu -O2	Glu	microaerobic	0:15:00	S. cerevisiae [YJM128]	0	0.6322
Growth Curve Glu -O2	Glu	microaerobic	0:15:00	S. cerevisiae [YJM128]	1	0.619
Growth Curve Glu -O2	Glu	microaerobic	0:15:00	S. cerevisiae [YJM128]	2	0.6025
Growth Curve Glu -O2	Glu	microaerobic	0:15:00	S. cerevisiae [YJM128]	3	0.6249
Growth Curve Glu -O2	Glu	microaerobic	0:15:00	C. albicans [16]	0	0.6756
Growth Curve Glu -O2	Glu	microaerobic	0:15:00	C. albicans [16]	1	0.776
Growth Curve Glu -O2	Glu	microaerobic	0:15:00	C. albicans [16]	2	0.6802
Growth Curve Glu -O2	Glu	microaerobic	0:15:00	C. albicans [16]	3	0.8341
Growth Curve Glu -O2	Glu	microaerobic	0:15:00	C. albicans [17]	0	0.8171
Growth Curve Glu -O2	Glu	microaerobic	0:15:00	C. albicans [17]	1	0.8088
Growth Curve Glu -O2	Glu	microaerobic	0:15:00	C. albicans [17]	2	0.8103
Growth Curve Glu -O2	Glu	microaerobic	0:15:00	C. albicans [17]	3	0.7958
Growth Curve Glu -O2	Glu	microaerobic	0:15:00	C. albicans [25]	0	0.7511
Growth Curve Glu -O2	Glu	microaerobic	0:15:00	C. albicans [25]	1	0.7661
Growth Curve Glu -O2	Glu	microaerobic	0:15:00	C. albicans [25]	2	0.7362
Growth Curve Glu -O2	Glu	microaerobic	0:15:00	C. albicans [25]	3	0.7383
Growth Curve Glu -O2	Glu	microaerobic	0:15:00	C. albicans [28]	0	0.8503
Growth Curve Glu -O2	Glu	microaerobic	0:15:00	C. albicans [28]	1	0.828
Growth Curve Glu -O2	Glu	microaerobic	0:15:00	C. albicans [28]	2	0.8174
Growth Curve Glu -O2	Glu	microaerobic	0:15:00	C. albicans [28]	3	0.8021
Growth Curve Glu -O2	Glu	microaerobic	0:15:15	S. cerevisiae [YJM128]	0	0.6329
Growth Curve Glu -O2	Glu	microaerobic	0:15:15	S. cerevisiae [YJM128]	1	0.619
Growth Curve Glu -O2	Glu	microaerobic	0:15:15	S. cerevisiae [YJM128]	2	0.6033
Growth Curve Glu -O2	Glu	microaerobic	0:15:15	S. cerevisiae [YJM128]	3	0.6275
Growth Curve Glu -O2	Glu	microaerobic	0:15:15	C. albicans [16]	0	0.69
Growth Curve Glu -O2	Glu	microaerobic	0:15:15	C. albicans [16]	1	0.7817
Growth Curve Glu -O2	Glu	microaerobic	0:15:15	C. albicans [16]	2	0.6884
Growth Curve Glu -O2	Glu	microaerobic	0:15:15	C. albicans [16]	3	0.8341
Growth Curve Glu -O2	Glu	microaerobic	0:15:15	C. albicans [17]	0	0.816
Growth Curve Glu -O2	Glu	microaerobic	0:15:15	C. albicans [17]	1	0.8085
Growth Curve Glu -O2	Glu	microaerobic	0:15:15	C. albicans [17]	2	0.8103
Growth Curve Glu -O2	Glu	microaerobic	0:15:15	C. albicans [17]	3	0.7965
Growth Curve Glu -O2	Glu	microaerobic	0:15:15	C. albicans [25]	0	0.7507
Growth Curve Glu -O2	Glu	microaerobic	0:15:15	C. albicans [25]	1	0.7655
Growth Curve Glu -O2	Glu	microaerobic	0:15:15	C. albicans [25]	2	0.7363
Growth Curve Glu -O2	Glu	microaerobic	0:15:15	C. albicans [25]	3	0.7392
Growth Curve Glu -O2	Glu	microaerobic	0:15:15	C. albicans [28]	0	0.8471
Growth Curve Glu -O2	Glu	microaerobic	0:15:15	C. albicans [28]	1	0.8267
Growth Curve Glu -O2	Glu	microaerobic	0:15:15	C. albicans [28]	2	0.8184
Growth Curve Glu -O2	Glu	microaerobic	0:15:15	C. albicans [28]	3	0.8038
Growth Curve Glu -O2	Glu	microaerobic	0:15:30	S. cerevisiae [YJM128]	0	0.6334
Growth Curve Glu -O2	Glu	microaerobic	0:15:30	S. cerevisiae [YJM128]	1	0.6199
Growth Curve Glu -O2	Glu	microaerobic	0:15:30	S. cerevisiae [YJM128]	2	0.6045
Growth Curve Glu -O2	Glu	microaerobic	0:15:30	S. cerevisiae [YJM128]	3	0.6281
Growth Curve Glu -O2	Glu	microaerobic	0:15:30	C. albicans [16]	0	0.7
Growth Curve Glu -O2	Glu	microaerobic	0:15:30	C. albicans [16]	1	0.7865
Growth Curve Glu -O2	Glu	microaerobic	0:15:30	C. albicans [16]	2	0.6959
Growth Curve Glu -O2	Glu	microaerobic	0:15:30	C. albicans [16]	3	0.8342
Growth Curve Glu -O2	Glu	microaerobic	0:15:30	C. albicans [17]	0	0.8155
Growth Curve Glu -O2	Glu	microaerobic	0:15:30	C. albicans [17]	1	0.8079
Growth Curve Glu -O2	Glu	microaerobic	0:15:30	C. albicans [17]	2	0.8106
Growth Curve Glu -O2	Glu	microaerobic	0:15:30	C. albicans [17]	3	0.799
Growth Curve Glu -O2	Glu	microaerobic	0:15:30	C. albicans [25]	0	0.7513
Growth Curve Glu -O2	Glu	microaerobic	0:15:30	C. albicans [25]	1	0.7679
Growth Curve Glu -O2	Glu	microaerobic	0:15:30	C. albicans [25]	2	0.7384
Growth Curve Glu -O2	Glu	microaerobic	0:15:30	C. albicans [25]	3	0.7397
Growth Curve Glu -O2	Glu	microaerobic	0:15:30	C. albicans [28]	0	0.8479
Growth Curve Glu -O2	Glu	microaerobic	0:15:30	C. albicans [28]	1	0.8275
Growth Curve Glu -O2	Glu	microaerobic	0:15:30	C. albicans [28]	2	0.8187
Growth Curve Glu -O2	Glu	microaerobic	0:15:30	C. albicans [28]	3	0.8044
Growth Curve Glu -O2	Glu	microaerobic	0:15:45	S. cerevisiae [YJM128]	0	0.632
Growth Curve Glu -O2	Glu	microaerobic	0:15:45	S. cerevisiae [YJM128]	1	0.6183
Growth Curve Glu -O2	Glu	microaerobic	0:15:45	S. cerevisiae [YJM128]	2	0.6015
Growth Curve Glu -O2	Glu	microaerobic	0:15:45	S. cerevisiae [YJM128]	3	0.6265
Growth Curve Glu -O2	Glu	microaerobic	0:15:45	C. albicans [16]	0	0.7115
Growth Curve Glu -O2	Glu	microaerobic	0:15:45	C. albicans [16]	1	0.7902
Growth Curve Glu -O2	Glu	microaerobic	0:15:45	C. albicans [16]	2	0.7072
Growth Curve Glu -O2	Glu	microaerobic	0:15:45	C. albicans [16]	3	0.8328
Growth Curve Glu -O2	Glu	microaerobic	0:15:45	C. albicans [17]	0	0.8165
Growth Curve Glu -O2	Glu	microaerobic	0:15:45	C. albicans [17]	1	0.8092
Growth Curve Glu -O2	Glu	microaerobic	0:15:45	C. albicans [17]	2	0.8096
Growth Curve Glu -O2	Glu	microaerobic	0:15:45	C. albicans [17]	3	0.7971
Growth Curve Glu -O2	Glu	microaerobic	0:15:45	C. albicans [25]	0	0.7494
Growth Curve Glu -O2	Glu	microaerobic	0:15:45	C. albicans [25]	1	0.7664
Growth Curve Glu -O2	Glu	microaerobic	0:15:45	C. albicans [25]	2	0.737
Growth Curve Glu -O2	Glu	microaerobic	0:15:45	C. albicans [25]	3	0.7402
Growth Curve Glu -O2	Glu	microaerobic	0:15:45	C. albicans [28]	0	0.8495
Growth Curve Glu -O2	Glu	microaerobic	0:15:45	C. albicans [28]	1	0.828
Growth Curve Glu -O2	Glu	microaerobic	0:15:45	C. albicans [28]	2	0.8184
Growth Curve Glu -O2	Glu	microaerobic	0:15:45	C. albicans [28]	3	0.8033
Growth Curve Glu -O2	Glu	microaerobic	0:16:00	S. cerevisiae [YJM128]	0	0.6292
Growth Curve Glu -O2	Glu	microaerobic	0:16:00	S. cerevisiae [YJM128]	1	0.6164
Growth Curve Glu -O2	Glu	microaerobic	0:16:00	S. cerevisiae [YJM128]	2	0.6014
Growth Curve Glu -O2	Glu	microaerobic	0:16:00	S. cerevisiae [YJM128]	3	0.6247
Growth Curve Glu -O2	Glu	microaerobic	0:16:00	C. albicans [16]	0	0.7223
Growth Curve Glu -O2	Glu	microaerobic	0:16:00	C. albicans [16]	1	0.7948
Growth Curve Glu -O2	Glu	microaerobic	0:16:00	C. albicans [16]	2	0.7169
Growth Curve Glu -O2	Glu	microaerobic	0:16:00	C. albicans [16]	3	0.8324
Growth Curve Glu -O2	Glu	microaerobic	0:16:00	C. albicans [17]	0	0.8155
Growth Curve Glu -O2	Glu	microaerobic	0:16:00	C. albicans [17]	1	0.8087
Growth Curve Glu -O2	Glu	microaerobic	0:16:00	C. albicans [17]	2	0.809
Growth Curve Glu -O2	Glu	microaerobic	0:16:00	C. albicans [17]	3	0.7948
Growth Curve Glu -O2	Glu	microaerobic	0:16:00	C. albicans [25]	0	0.7519
Growth Curve Glu -O2	Glu	microaerobic	0:16:00	C. albicans [25]	1	0.7684
Growth Curve Glu -O2	Glu	microaerobic	0:16:00	C. albicans [25]	2	0.7361
Growth Curve Glu -O2	Glu	microaerobic	0:16:00	C. albicans [25]	3	0.7381
Growth Curve Glu -O2	Glu	microaerobic	0:16:00	C. albicans [28]	0	0.8487
Growth Curve Glu -O2	Glu	microaerobic	0:16:00	C. albicans [28]	1	0.8279
Growth Curve Glu -O2	Glu	microaerobic	0:16:00	C. albicans [28]	2	0.8163
Growth Curve Glu -O2	Glu	microaerobic	0:16:00	C. albicans [28]	3	0.8027
Growth Curve Glu -O2	Glu	microaerobic	0:16:15	S. cerevisiae [YJM128]	0	0.6306
Growth Curve Glu -O2	Glu	microaerobic	0:16:15	S. cerevisiae [YJM128]	1	0.6166
Growth Curve Glu -O2	Glu	microaerobic	0:16:15	S. cerevisiae [YJM128]	2	0.6009
Growth Curve Glu -O2	Glu	microaerobic	0:16:15	S. cerevisiae [YJM128]	3	0.6249
Growth Curve Glu -O2	Glu	microaerobic	0:16:15	C. albicans [16]	0	0.7334
Growth Curve Glu -O2	Glu	microaerobic	0:16:15	C. albicans [16]	1	0.7966
Growth Curve Glu -O2	Glu	microaerobic	0:16:15	C. albicans [16]	2	0.7271
Growth Curve Glu -O2	Glu	microaerobic	0:16:15	C. albicans [16]	3	0.8337
Growth Curve Glu -O2	Glu	microaerobic	0:16:15	C. albicans [17]	0	0.8159
Growth Curve Glu -O2	Glu	microaerobic	0:16:15	C. albicans [17]	1	0.8091
Growth Curve Glu -O2	Glu	microaerobic	0:16:15	C. albicans [17]	2	0.8093
Growth Curve Glu -O2	Glu	microaerobic	0:16:15	C. albicans [17]	3	0.795
Growth Curve Glu -O2	Glu	microaerobic	0:16:15	C. albicans [25]	0	0.752
Growth Curve Glu -O2	Glu	microaerobic	0:16:15	C. albicans [25]	1	0.7669
Growth Curve Glu -O2	Glu	microaerobic	0:16:15	C. albicans [25]	2	0.7368
Growth Curve Glu -O2	Glu	microaerobic	0:16:15	C. albicans [25]	3	0.7387
Growth Curve Glu -O2	Glu	microaerobic	0:16:15	C. albicans [28]	0	0.8489
Growth Curve Glu -O2	Glu	microaerobic	0:16:15	C. albicans [28]	1	0.8267
Growth Curve Glu -O2	Glu	microaerobic	0:16:15	C. albicans [28]	2	0.816
Growth Curve Glu -O2	Glu	microaerobic	0:16:15	C. albicans [28]	3	0.8015
Growth Curve Glu -O2	Glu	microaerobic	0:16:30	S. cerevisiae [YJM128]	0	0.6306
Growth Curve Glu -O2	Glu	microaerobic	0:16:30	S. cerevisiae [YJM128]	1	0.6141
Growth Curve Glu -O2	Glu	microaerobic	0:16:30	S. cerevisiae [YJM128]	2	0.5998
Growth Curve Glu -O2	Glu	microaerobic	0:16:30	S. cerevisiae [YJM128]	3	0.6242
Growth Curve Glu -O2	Glu	microaerobic	0:16:30	C. albicans [16]	0	0.7408
Growth Curve Glu -O2	Glu	microaerobic	0:16:30	C. albicans [16]	1	0.7962
Growth Curve Glu -O2	Glu	microaerobic	0:16:30	C. albicans [16]	2	0.7358
Growth Curve Glu -O2	Glu	microaerobic	0:16:30	C. albicans [16]	3	0.8318
Growth Curve Glu -O2	Glu	microaerobic	0:16:30	C. albicans [17]	0	0.8141
Growth Curve Glu -O2	Glu	microaerobic	0:16:30	C. albicans [17]	1	0.8087
Growth Curve Glu -O2	Glu	microaerobic	0:16:30	C. albicans [17]	2	0.8077
Growth Curve Glu -O2	Glu	microaerobic	0:16:30	C. albicans [17]	3	0.7935
Growth Curve Glu -O2	Glu	microaerobic	0:16:30	C. albicans [25]	0	0.7521
Growth Curve Glu -O2	Glu	microaerobic	0:16:30	C. albicans [25]	1	0.768
Growth Curve Glu -O2	Glu	microaerobic	0:16:30	C. albicans [25]	2	0.7349
Growth Curve Glu -O2	Glu	microaerobic	0:16:30	C. albicans [25]	3	0.7373
Growth Curve Glu -O2	Glu	microaerobic	0:16:30	C. albicans [28]	0	0.8471
Growth Curve Glu -O2	Glu	microaerobic	0:16:30	C. albicans [28]	1	0.8275
Growth Curve Glu -O2	Glu	microaerobic	0:16:30	C. albicans [28]	2	0.8153
Growth Curve Glu -O2	Glu	microaerobic	0:16:30	C. albicans [28]	3	0.8008
Growth Curve Glu -O2	Glu	microaerobic	0:16:45	S. cerevisiae [YJM128]	0	0.6291
Growth Curve Glu -O2	Glu	microaerobic	0:16:45	S. cerevisiae [YJM128]	1	0.6151
Growth Curve Glu -O2	Glu	microaerobic	0:16:45	S. cerevisiae [YJM128]	2	0.6003
Growth Curve Glu -O2	Glu	microaerobic	0:16:45	S. cerevisiae [YJM128]	3	0.6249
Growth Curve Glu -O2	Glu	microaerobic	0:16:45	C. albicans [16]	0	0.7511
Growth Curve Glu -O2	Glu	microaerobic	0:16:45	C. albicans [16]	1	0.7963
Growth Curve Glu -O2	Glu	microaerobic	0:16:45	C. albicans [16]	2	0.7419
Growth Curve Glu -O2	Glu	microaerobic	0:16:45	C. albicans [16]	3	0.8322
Growth Curve Glu -O2	Glu	microaerobic	0:16:45	C. albicans [17]	0	0.8143
Growth Curve Glu -O2	Glu	microaerobic	0:16:45	C. albicans [17]	1	0.8062
Growth Curve Glu -O2	Glu	microaerobic	0:16:45	C. albicans [17]	2	0.8083
Growth Curve Glu -O2	Glu	microaerobic	0:16:45	C. albicans [17]	3	0.7956
Growth Curve Glu -O2	Glu	microaerobic	0:16:45	C. albicans [25]	0	0.7491
Growth Curve Glu -O2	Glu	microaerobic	0:16:45	C. albicans [25]	1	0.7677
Growth Curve Glu -O2	Glu	microaerobic	0:16:45	C. albicans [25]	2	0.7356
Growth Curve Glu -O2	Glu	microaerobic	0:16:45	C. albicans [25]	3	0.7353
Growth Curve Glu -O2	Glu	microaerobic	0:16:45	C. albicans [28]	0	0.846
Growth Curve Glu -O2	Glu	microaerobic	0:16:45	C. albicans [28]	1	0.8252
Growth Curve Glu -O2	Glu	microaerobic	0:16:45	C. albicans [28]	2	0.8156
Growth Curve Glu -O2	Glu	microaerobic	0:16:45	C. albicans [28]	3	0.8022
Growth Curve Glu -O2	Glu	microaerobic	0:17:00	S. cerevisiae [YJM128]	0	0.6313
Growth Curve Glu -O2	Glu	microaerobic	0:17:00	S. cerevisiae [YJM128]	1	0.6172
Growth Curve Glu -O2	Glu	microaerobic	0:17:00	S. cerevisiae [YJM128]	2	0.6011
Growth Curve Glu -O2	Glu	microaerobic	0:17:00	S. cerevisiae [YJM128]	3	0.6283
Growth Curve Glu -O2	Glu	microaerobic	0:17:00	C. albicans [16]	0	0.7598
Growth Curve Glu -O2	Glu	microaerobic	0:17:00	C. albicans [16]	1	0.7969
Growth Curve Glu -O2	Glu	microaerobic	0:17:00	C. albicans [16]	2	0.7531
Growth Curve Glu -O2	Glu	microaerobic	0:17:00	C. albicans [16]	3	0.8303
Growth Curve Glu -O2	Glu	microaerobic	0:17:00	C. albicans [17]	0	0.8155
Growth Curve Glu -O2	Glu	microaerobic	0:17:00	C. albicans [17]	1	0.8078
Growth Curve Glu -O2	Glu	microaerobic	0:17:00	C. albicans [17]	2	0.8091
Growth Curve Glu -O2	Glu	microaerobic	0:17:00	C. albicans [17]	3	0.7965
Growth Curve Glu -O2	Glu	microaerobic	0:17:00	C. albicans [25]	0	0.7509
Growth Curve Glu -O2	Glu	microaerobic	0:17:00	C. albicans [25]	1	0.7694
Growth Curve Glu -O2	Glu	microaerobic	0:17:00	C. albicans [25]	2	0.7371
Growth Curve Glu -O2	Glu	microaerobic	0:17:00	C. albicans [25]	3	0.7376
Growth Curve Glu -O2	Glu	microaerobic	0:17:00	C. albicans [28]	0	0.8474
Growth Curve Glu -O2	Glu	microaerobic	0:17:00	C. albicans [28]	1	0.827
Growth Curve Glu -O2	Glu	microaerobic	0:17:00	C. albicans [28]	2	0.8152
Growth Curve Glu -O2	Glu	microaerobic	0:17:00	C. albicans [28]	3	0.8011
Growth Curve Glu -O2	Glu	microaerobic	0:17:15	S. cerevisiae [YJM128]	0	0.6307
Growth Curve Glu -O2	Glu	microaerobic	0:17:15	S. cerevisiae [YJM128]	1	0.6154
Growth Curve Glu -O2	Glu	microaerobic	0:17:15	S. cerevisiae [YJM128]	2	0.6001
Growth Curve Glu -O2	Glu	microaerobic	0:17:15	S. cerevisiae [YJM128]	3	0.6248
Growth Curve Glu -O2	Glu	microaerobic	0:17:15	C. albicans [16]	0	0.7691
Growth Curve Glu -O2	Glu	microaerobic	0:17:15	C. albicans [16]	1	0.7977
Growth Curve Glu -O2	Glu	microaerobic	0:17:15	C. albicans [16]	2	0.7588
Growth Curve Glu -O2	Glu	microaerobic	0:17:15	C. albicans [16]	3	0.8316
Growth Curve Glu -O2	Glu	microaerobic	0:17:15	C. albicans [17]	0	0.8139
Growth Curve Glu -O2	Glu	microaerobic	0:17:15	C. albicans [17]	1	0.8052
Growth Curve Glu -O2	Glu	microaerobic	0:17:15	C. albicans [17]	2	0.809
Growth Curve Glu -O2	Glu	microaerobic	0:17:15	C. albicans [17]	3	0.7961
Growth Curve Glu -O2	Glu	microaerobic	0:17:15	C. albicans [25]	0	0.7487
Growth Curve Glu -O2	Glu	microaerobic	0:17:15	C. albicans [25]	1	0.7642
Growth Curve Glu -O2	Glu	microaerobic	0:17:15	C. albicans [25]	2	0.7352
Growth Curve Glu -O2	Glu	microaerobic	0:17:15	C. albicans [25]	3	0.7377
Growth Curve Glu -O2	Glu	microaerobic	0:17:15	C. albicans [28]	0	0.8459
Growth Curve Glu -O2	Glu	microaerobic	0:17:15	C. albicans [28]	1	0.8253
Growth Curve Glu -O2	Glu	microaerobic	0:17:15	C. albicans [28]	2	0.8144
Growth Curve Glu -O2	Glu	microaerobic	0:17:15	C. albicans [28]	3	0.801
Growth Curve Glu -O2	Glu	microaerobic	0:17:30	S. cerevisiae [YJM128]	0	0.6286
Growth Curve Glu -O2	Glu	microaerobic	0:17:30	S. cerevisiae [YJM128]	1	0.6149
Growth Curve Glu -O2	Glu	microaerobic	0:17:30	S. cerevisiae [YJM128]	2	0.5994
Growth Curve Glu -O2	Glu	microaerobic	0:17:30	S. cerevisiae [YJM128]	3	0.6257
Growth Curve Glu -O2	Glu	microaerobic	0:17:30	C. albicans [16]	0	0.7704
Growth Curve Glu -O2	Glu	microaerobic	0:17:30	C. albicans [16]	1	0.7966
Growth Curve Glu -O2	Glu	microaerobic	0:17:30	C. albicans [16]	2	0.7625
Growth Curve Glu -O2	Glu	microaerobic	0:17:30	C. albicans [16]	3	0.8301
Growth Curve Glu -O2	Glu	microaerobic	0:17:30	C. albicans [17]	0	0.8134
Growth Curve Glu -O2	Glu	microaerobic	0:17:30	C. albicans [17]	1	0.8072
Growth Curve Glu -O2	Glu	microaerobic	0:17:30	C. albicans [17]	2	0.8087
Growth Curve Glu -O2	Glu	microaerobic	0:17:30	C. albicans [17]	3	0.7953
Growth Curve Glu -O2	Glu	microaerobic	0:17:30	C. albicans [25]	0	0.7526
Growth Curve Glu -O2	Glu	microaerobic	0:17:30	C. albicans [25]	1	0.7683
Growth Curve Glu -O2	Glu	microaerobic	0:17:30	C. albicans [25]	2	0.7357
Growth Curve Glu -O2	Glu	microaerobic	0:17:30	C. albicans [25]	3	0.7378
Growth Curve Glu -O2	Glu	microaerobic	0:17:30	C. albicans [28]	0	0.846
Growth Curve Glu -O2	Glu	microaerobic	0:17:30	C. albicans [28]	1	0.8255
Growth Curve Glu -O2	Glu	microaerobic	0:17:30	C. albicans [28]	2	0.8147
Growth Curve Glu -O2	Glu	microaerobic	0:17:30	C. albicans [28]	3	0.8001
Growth Curve Glu -O2	Glu	microaerobic	0:17:45	S. cerevisiae [YJM128]	0	0.6274
Growth Curve Glu -O2	Glu	microaerobic	0:17:45	S. cerevisiae [YJM128]	1	0.6125
Growth Curve Glu -O2	Glu	microaerobic	0:17:45	S. cerevisiae [YJM128]	2	0.5999
Growth Curve Glu -O2	Glu	microaerobic	0:17:45	S. cerevisiae [YJM128]	3	0.6251
Growth Curve Glu -O2	Glu	microaerobic	0:17:45	C. albicans [16]	0	0.7782
Growth Curve Glu -O2	Glu	microaerobic	0:17:45	C. albicans [16]	1	0.7969
Growth Curve Glu -O2	Glu	microaerobic	0:17:45	C. albicans [16]	2	0.7716
Growth Curve Glu -O2	Glu	microaerobic	0:17:45	C. albicans [16]	3	0.8294
Growth Curve Glu -O2	Glu	microaerobic	0:17:45	C. albicans [17]	0	0.8135
Growth Curve Glu -O2	Glu	microaerobic	0:17:45	C. albicans [17]	1	0.8052
Growth Curve Glu -O2	Glu	microaerobic	0:17:45	C. albicans [17]	2	0.8068
Growth Curve Glu -O2	Glu	microaerobic	0:17:45	C. albicans [17]	3	0.7949
Growth Curve Glu -O2	Glu	microaerobic	0:17:45	C. albicans [25]	0	0.7513
Growth Curve Glu -O2	Glu	microaerobic	0:17:45	C. albicans [25]	1	0.7672
Growth Curve Glu -O2	Glu	microaerobic	0:17:45	C. albicans [25]	2	0.7343
Growth Curve Glu -O2	Glu	microaerobic	0:17:45	C. albicans [25]	3	0.7342
Growth Curve Glu -O2	Glu	microaerobic	0:17:45	C. albicans [28]	0	0.8466
Growth Curve Glu -O2	Glu	microaerobic	0:17:45	C. albicans [28]	1	0.8244
Growth Curve Glu -O2	Glu	microaerobic	0:17:45	C. albicans [28]	2	0.8133
Growth Curve Glu -O2	Glu	microaerobic	0:17:45	C. albicans [28]	3	0.7998
Growth Curve Glu -O2	Glu	microaerobic	0:18:00	S. cerevisiae [YJM128]	0	0.6291
Growth Curve Glu -O2	Glu	microaerobic	0:18:00	S. cerevisiae [YJM128]	1	0.616
Growth Curve Glu -O2	Glu	microaerobic	0:18:00	S. cerevisiae [YJM128]	2	0.599
Growth Curve Glu -O2	Glu	microaerobic	0:18:00	S. cerevisiae [YJM128]	3	0.6257
Growth Curve Glu -O2	Glu	microaerobic	0:18:00	C. albicans [16]	0	0.7833
Growth Curve Glu -O2	Glu	microaerobic	0:18:00	C. albicans [16]	1	0.796
Growth Curve Glu -O2	Glu	microaerobic	0:18:00	C. albicans [16]	2	0.7729
Growth Curve Glu -O2	Glu	microaerobic	0:18:00	C. albicans [16]	3	0.8304
Growth Curve Glu -O2	Glu	microaerobic	0:18:00	C. albicans [17]	0	0.813
Growth Curve Glu -O2	Glu	microaerobic	0:18:00	C. albicans [17]	1	0.8048
Growth Curve Glu -O2	Glu	microaerobic	0:18:00	C. albicans [17]	2	0.8058
Growth Curve Glu -O2	Glu	microaerobic	0:18:00	C. albicans [17]	3	0.7926
Growth Curve Glu -O2	Glu	microaerobic	0:18:00	C. albicans [25]	0	0.7486
Growth Curve Glu -O2	Glu	microaerobic	0:18:00	C. albicans [25]	1	0.7633
Growth Curve Glu -O2	Glu	microaerobic	0:18:00	C. albicans [25]	2	0.7343
Growth Curve Glu -O2	Glu	microaerobic	0:18:00	C. albicans [25]	3	0.7359
Growth Curve Glu -O2	Glu	microaerobic	0:18:00	C. albicans [28]	0	0.8458
Growth Curve Glu -O2	Glu	microaerobic	0:18:00	C. albicans [28]	1	0.8238
Growth Curve Glu -O2	Glu	microaerobic	0:18:00	C. albicans [28]	2	0.8129
Growth Curve Glu -O2	Glu	microaerobic	0:18:00	C. albicans [28]	3	0.7991
Growth Curve Glu -O2	Glu	microaerobic	0:18:15	S. cerevisiae [YJM128]	0	0.6307
Growth Curve Glu -O2	Glu	microaerobic	0:18:15	S. cerevisiae [YJM128]	1	0.6134
Growth Curve Glu -O2	Glu	microaerobic	0:18:15	S. cerevisiae [YJM128]	2	0.5982
Growth Curve Glu -O2	Glu	microaerobic	0:18:15	S. cerevisiae [YJM128]	3	0.6236
Growth Curve Glu -O2	Glu	microaerobic	0:18:15	C. albicans [16]	0	0.7884
Growth Curve Glu -O2	Glu	microaerobic	0:18:15	C. albicans [16]	1	0.7957
Growth Curve Glu -O2	Glu	microaerobic	0:18:15	C. albicans [16]	2	0.7802
Growth Curve Glu -O2	Glu	microaerobic	0:18:15	C. albicans [16]	3	0.8292
Growth Curve Glu -O2	Glu	microaerobic	0:18:15	C. albicans [17]	0	0.8128
Growth Curve Glu -O2	Glu	microaerobic	0:18:15	C. albicans [17]	1	0.8069
Growth Curve Glu -O2	Glu	microaerobic	0:18:15	C. albicans [17]	2	0.8065
Growth Curve Glu -O2	Glu	microaerobic	0:18:15	C. albicans [17]	3	0.7918
Growth Curve Glu -O2	Glu	microaerobic	0:18:15	C. albicans [25]	0	0.751
Growth Curve Glu -O2	Glu	microaerobic	0:18:15	C. albicans [25]	1	0.7665
Growth Curve Glu -O2	Glu	microaerobic	0:18:15	C. albicans [25]	2	0.7316
Growth Curve Glu -O2	Glu	microaerobic	0:18:15	C. albicans [25]	3	0.734
Growth Curve Glu -O2	Glu	microaerobic	0:18:15	C. albicans [28]	0	0.8441
Growth Curve Glu -O2	Glu	microaerobic	0:18:15	C. albicans [28]	1	0.8236
Growth Curve Glu -O2	Glu	microaerobic	0:18:15	C. albicans [28]	2	0.8126
Growth Curve Glu -O2	Glu	microaerobic	0:18:15	C. albicans [28]	3	0.798
Growth Curve Glu -O2	Glu	microaerobic	0:18:30	S. cerevisiae [YJM128]	0	0.628
Growth Curve Glu -O2	Glu	microaerobic	0:18:30	S. cerevisiae [YJM128]	1	0.6144
Growth Curve Glu -O2	Glu	microaerobic	0:18:30	S. cerevisiae [YJM128]	2	0.5994
Growth Curve Glu -O2	Glu	microaerobic	0:18:30	S. cerevisiae [YJM128]	3	0.6243
Growth Curve Glu -O2	Glu	microaerobic	0:18:30	C. albicans [16]	0	0.7906
Growth Curve Glu -O2	Glu	microaerobic	0:18:30	C. albicans [16]	1	0.7922
Growth Curve Glu -O2	Glu	microaerobic	0:18:30	C. albicans [16]	2	0.7835
Growth Curve Glu -O2	Glu	microaerobic	0:18:30	C. albicans [16]	3	0.8307
Growth Curve Glu -O2	Glu	microaerobic	0:18:30	C. albicans [17]	0	0.8107
Growth Curve Glu -O2	Glu	microaerobic	0:18:30	C. albicans [17]	1	0.8043
Growth Curve Glu -O2	Glu	microaerobic	0:18:30	C. albicans [17]	2	0.8058
Growth Curve Glu -O2	Glu	microaerobic	0:18:30	C. albicans [17]	3	0.7916
Growth Curve Glu -O2	Glu	microaerobic	0:18:30	C. albicans [25]	0	0.7489
Growth Curve Glu -O2	Glu	microaerobic	0:18:30	C. albicans [25]	1	0.767
Growth Curve Glu -O2	Glu	microaerobic	0:18:30	C. albicans [25]	2	0.7326
Growth Curve Glu -O2	Glu	microaerobic	0:18:30	C. albicans [25]	3	0.734
Growth Curve Glu -O2	Glu	microaerobic	0:18:30	C. albicans [28]	0	0.8433
Growth Curve Glu -O2	Glu	microaerobic	0:18:30	C. albicans [28]	1	0.8233
Growth Curve Glu -O2	Glu	microaerobic	0:18:30	C. albicans [28]	2	0.8113
Growth Curve Glu -O2	Glu	microaerobic	0:18:30	C. albicans [28]	3	0.7976
Growth Curve Glu -O2	Glu	microaerobic	0:18:45	S. cerevisiae [YJM128]	0	0.628
Growth Curve Glu -O2	Glu	microaerobic	0:18:45	S. cerevisiae [YJM128]	1	0.6117
Growth Curve Glu -O2	Glu	microaerobic	0:18:45	S. cerevisiae [YJM128]	2	0.5976
Growth Curve Glu -O2	Glu	microaerobic	0:18:45	S. cerevisiae [YJM128]	3	0.625
Growth Curve Glu -O2	Glu	microaerobic	0:18:45	C. albicans [16]	0	0.7949
Growth Curve Glu -O2	Glu	microaerobic	0:18:45	C. albicans [16]	1	0.7964
Growth Curve Glu -O2	Glu	microaerobic	0:18:45	C. albicans [16]	2	0.782
Growth Curve Glu -O2	Glu	microaerobic	0:18:45	C. albicans [16]	3	0.8297
Growth Curve Glu -O2	Glu	microaerobic	0:18:45	C. albicans [17]	0	0.8116
Growth Curve Glu -O2	Glu	microaerobic	0:18:45	C. albicans [17]	1	0.8051
Growth Curve Glu -O2	Glu	microaerobic	0:18:45	C. albicans [17]	2	0.8062
Growth Curve Glu -O2	Glu	microaerobic	0:18:45	C. albicans [17]	3	0.7921
Growth Curve Glu -O2	Glu	microaerobic	0:18:45	C. albicans [25]	0	0.75
Growth Curve Glu -O2	Glu	microaerobic	0:18:45	C. albicans [25]	1	0.7675
Growth Curve Glu -O2	Glu	microaerobic	0:18:45	C. albicans [25]	2	0.7334
Growth Curve Glu -O2	Glu	microaerobic	0:18:45	C. albicans [25]	3	0.7335
Growth Curve Glu -O2	Glu	microaerobic	0:18:45	C. albicans [28]	0	0.8443
Growth Curve Glu -O2	Glu	microaerobic	0:18:45	C. albicans [28]	1	0.8253
Growth Curve Glu -O2	Glu	microaerobic	0:18:45	C. albicans [28]	2	0.8116
Growth Curve Glu -O2	Glu	microaerobic	0:18:45	C. albicans [28]	3	0.796
Growth Curve Glu -O2	Glu	microaerobic	0:19:00	S. cerevisiae [YJM128]	0	0.6289
Growth Curve Glu -O2	Glu	microaerobic	0:19:00	S. cerevisiae [YJM128]	1	0.6132
Growth Curve Glu -O2	Glu	microaerobic	0:19:00	S. cerevisiae [YJM128]	2	0.5984
Growth Curve Glu -O2	Glu	microaerobic	0:19:00	S. cerevisiae [YJM128]	3	0.6246
Growth Curve Glu -O2	Glu	microaerobic	0:19:00	C. albicans [16]	0	0.7987
Growth Curve Glu -O2	Glu	microaerobic	0:19:00	C. albicans [16]	1	0.796
Growth Curve Glu -O2	Glu	microaerobic	0:19:00	C. albicans [16]	2	0.7858
Growth Curve Glu -O2	Glu	microaerobic	0:19:00	C. albicans [16]	3	0.8298
Growth Curve Glu -O2	Glu	microaerobic	0:19:00	C. albicans [17]	0	0.8118
Growth Curve Glu -O2	Glu	microaerobic	0:19:00	C. albicans [17]	1	0.8051
Growth Curve Glu -O2	Glu	microaerobic	0:19:00	C. albicans [17]	2	0.8065
Growth Curve Glu -O2	Glu	microaerobic	0:19:00	C. albicans [17]	3	0.7912
Growth Curve Glu -O2	Glu	microaerobic	0:19:00	C. albicans [25]	0	0.7496
Growth Curve Glu -O2	Glu	microaerobic	0:19:00	C. albicans [25]	1	0.7659
Growth Curve Glu -O2	Glu	microaerobic	0:19:00	C. albicans [25]	2	0.7319
Growth Curve Glu -O2	Glu	microaerobic	0:19:00	C. albicans [25]	3	0.7334
Growth Curve Glu -O2	Glu	microaerobic	0:19:00	C. albicans [28]	0	0.8436
Growth Curve Glu -O2	Glu	microaerobic	0:19:00	C. albicans [28]	1	0.825
Growth Curve Glu -O2	Glu	microaerobic	0:19:00	C. albicans [28]	2	0.8105
Growth Curve Glu -O2	Glu	microaerobic	0:19:00	C. albicans [28]	3	0.7954
Growth Curve Glu -O2	Glu	microaerobic	0:19:15	S. cerevisiae [YJM128]	0	0.6298
Growth Curve Glu -O2	Glu	microaerobic	0:19:15	S. cerevisiae [YJM128]	1	0.6132
Growth Curve Glu -O2	Glu	microaerobic	0:19:15	S. cerevisiae [YJM128]	2	0.5992
Growth Curve Glu -O2	Glu	microaerobic	0:19:15	S. cerevisiae [YJM128]	3	0.6255
Growth Curve Glu -O2	Glu	microaerobic	0:19:15	C. albicans [16]	0	0.7956
Growth Curve Glu -O2	Glu	microaerobic	0:19:15	C. albicans [16]	1	0.7967
Growth Curve Glu -O2	Glu	microaerobic	0:19:15	C. albicans [16]	2	0.7849
Growth Curve Glu -O2	Glu	microaerobic	0:19:15	C. albicans [16]	3	0.8293
Growth Curve Glu -O2	Glu	microaerobic	0:19:15	C. albicans [17]	0	0.8116
Growth Curve Glu -O2	Glu	microaerobic	0:19:15	C. albicans [17]	1	0.8044
Growth Curve Glu -O2	Glu	microaerobic	0:19:15	C. albicans [17]	2	0.8058
Growth Curve Glu -O2	Glu	microaerobic	0:19:15	C. albicans [17]	3	0.7914
Growth Curve Glu -O2	Glu	microaerobic	0:19:15	C. albicans [25]	0	0.7515
Growth Curve Glu -O2	Glu	microaerobic	0:19:15	C. albicans [25]	1	0.7675
Growth Curve Glu -O2	Glu	microaerobic	0:19:15	C. albicans [25]	2	0.7317
Growth Curve Glu -O2	Glu	microaerobic	0:19:15	C. albicans [25]	3	0.7337
Growth Curve Glu -O2	Glu	microaerobic	0:19:15	C. albicans [28]	0	0.8449
Growth Curve Glu -O2	Glu	microaerobic	0:19:15	C. albicans [28]	1	0.8239
Growth Curve Glu -O2	Glu	microaerobic	0:19:15	C. albicans [28]	2	0.8106
Growth Curve Glu -O2	Glu	microaerobic	0:19:15	C. albicans [28]	3	0.7972
Growth Curve Glu -O2	Glu	microaerobic	0:19:30	S. cerevisiae [YJM128]	0	0.6266
Growth Curve Glu -O2	Glu	microaerobic	0:19:30	S. cerevisiae [YJM128]	1	0.611
Growth Curve Glu -O2	Glu	microaerobic	0:19:30	S. cerevisiae [YJM128]	2	0.5964
Growth Curve Glu -O2	Glu	microaerobic	0:19:30	S. cerevisiae [YJM128]	3	0.6246
Growth Curve Glu -O2	Glu	microaerobic	0:19:30	C. albicans [16]	0	0.7969
Growth Curve Glu -O2	Glu	microaerobic	0:19:30	C. albicans [16]	1	0.793
Growth Curve Glu -O2	Glu	microaerobic	0:19:30	C. albicans [16]	2	0.7884
Growth Curve Glu -O2	Glu	microaerobic	0:19:30	C. albicans [16]	3	0.8285
Growth Curve Glu -O2	Glu	microaerobic	0:19:30	C. albicans [17]	0	0.811
Growth Curve Glu -O2	Glu	microaerobic	0:19:30	C. albicans [17]	1	0.8046
Growth Curve Glu -O2	Glu	microaerobic	0:19:30	C. albicans [17]	2	0.8052
Growth Curve Glu -O2	Glu	microaerobic	0:19:30	C. albicans [17]	3	0.7907
Growth Curve Glu -O2	Glu	microaerobic	0:19:30	C. albicans [25]	0	0.748
Growth Curve Glu -O2	Glu	microaerobic	0:19:30	C. albicans [25]	1	0.765
Growth Curve Glu -O2	Glu	microaerobic	0:19:30	C. albicans [25]	2	0.7319
Growth Curve Glu -O2	Glu	microaerobic	0:19:30	C. albicans [25]	3	0.7324
Growth Curve Glu -O2	Glu	microaerobic	0:19:30	C. albicans [28]	0	0.844
Growth Curve Glu -O2	Glu	microaerobic	0:19:30	C. albicans [28]	1	0.8234
Growth Curve Glu -O2	Glu	microaerobic	0:19:30	C. albicans [28]	2	0.8093
Growth Curve Glu -O2	Glu	microaerobic	0:19:30	C. albicans [28]	3	0.7972
Growth Curve Glu -O2	Glu	microaerobic	0:19:45	S. cerevisiae [YJM128]	0	0.6283
Growth Curve Glu -O2	Glu	microaerobic	0:19:45	S. cerevisiae [YJM128]	1	0.6125
Growth Curve Glu -O2	Glu	microaerobic	0:19:45	S. cerevisiae [YJM128]	2	0.5958
Growth Curve Glu -O2	Glu	microaerobic	0:19:45	S. cerevisiae [YJM128]	3	0.6226
Growth Curve Glu -O2	Glu	microaerobic	0:19:45	C. albicans [16]	0	0.7995
Growth Curve Glu -O2	Glu	microaerobic	0:19:45	C. albicans [16]	1	0.7943
Growth Curve Glu -O2	Glu	microaerobic	0:19:45	C. albicans [16]	2	0.7908
Growth Curve Glu -O2	Glu	microaerobic	0:19:45	C. albicans [16]	3	0.8299
Growth Curve Glu -O2	Glu	microaerobic	0:19:45	C. albicans [17]	0	0.8119
Growth Curve Glu -O2	Glu	microaerobic	0:19:45	C. albicans [17]	1	0.8048
Growth Curve Glu -O2	Glu	microaerobic	0:19:45	C. albicans [17]	2	0.8034
Growth Curve Glu -O2	Glu	microaerobic	0:19:45	C. albicans [17]	3	0.7883
Growth Curve Glu -O2	Glu	microaerobic	0:19:45	C. albicans [25]	0	0.7499
Growth Curve Glu -O2	Glu	microaerobic	0:19:45	C. albicans [25]	1	0.7657
Growth Curve Glu -O2	Glu	microaerobic	0:19:45	C. albicans [25]	2	0.7306
Growth Curve Glu -O2	Glu	microaerobic	0:19:45	C. albicans [25]	3	0.7331
Growth Curve Glu -O2	Glu	microaerobic	0:19:45	C. albicans [28]	0	0.844
Growth Curve Glu -O2	Glu	microaerobic	0:19:45	C. albicans [28]	1	0.8238
Growth Curve Glu -O2	Glu	microaerobic	0:19:45	C. albicans [28]	2	0.8085
Growth Curve Glu -O2	Glu	microaerobic	0:19:45	C. albicans [28]	3	0.7965
Growth Curve Glu -O2	Glu	microaerobic	0:20:00	S. cerevisiae [YJM128]	0	0.6305
Growth Curve Glu -O2	Glu	microaerobic	0:20:00	S. cerevisiae [YJM128]	1	0.6081
Growth Curve Glu -O2	Glu	microaerobic	0:20:00	S. cerevisiae [YJM128]	2	0.5973
Growth Curve Glu -O2	Glu	microaerobic	0:20:00	S. cerevisiae [YJM128]	3	0.6249
Growth Curve Glu -O2	Glu	microaerobic	0:20:00	C. albicans [16]	0	0.7986
Growth Curve Glu -O2	Glu	microaerobic	0:20:00	C. albicans [16]	1	0.7925
Growth Curve Glu -O2	Glu	microaerobic	0:20:00	C. albicans [16]	2	0.7914
Growth Curve Glu -O2	Glu	microaerobic	0:20:00	C. albicans [16]	3	0.8316
Growth Curve Glu -O2	Glu	microaerobic	0:20:00	C. albicans [17]	0	0.8086
Growth Curve Glu -O2	Glu	microaerobic	0:20:00	C. albicans [17]	1	0.8037
Growth Curve Glu -O2	Glu	microaerobic	0:20:00	C. albicans [17]	2	0.8053
Growth Curve Glu -O2	Glu	microaerobic	0:20:00	C. albicans [17]	3	0.7906
Growth Curve Glu -O2	Glu	microaerobic	0:20:00	C. albicans [25]	0	0.747
Growth Curve Glu -O2	Glu	microaerobic	0:20:00	C. albicans [25]	1	0.7651
Growth Curve Glu -O2	Glu	microaerobic	0:20:00	C. albicans [25]	2	0.731
Growth Curve Glu -O2	Glu	microaerobic	0:20:00	C. albicans [25]	3	0.7327
Growth Curve Glu -O2	Glu	microaerobic	0:20:00	C. albicans [28]	0	0.8405
Growth Curve Glu -O2	Glu	microaerobic	0:20:00	C. albicans [28]	1	0.8226
Growth Curve Glu -O2	Glu	microaerobic	0:20:00	C. albicans [28]	2	0.8079
Growth Curve Glu -O2	Glu	microaerobic	0:20:00	C. albicans [28]	3	0.7952
Growth Curve Glu -O2	Glu	microaerobic	0:20:15	S. cerevisiae [YJM128]	0	0.6308
Growth Curve Glu -O2	Glu	microaerobic	0:20:15	S. cerevisiae [YJM128]	1	0.6127
Growth Curve Glu -O2	Glu	microaerobic	0:20:15	S. cerevisiae [YJM128]	2	0.5966
Growth Curve Glu -O2	Glu	microaerobic	0:20:15	S. cerevisiae [YJM128]	3	0.6246
Growth Curve Glu -O2	Glu	microaerobic	0:20:15	C. albicans [16]	0	0.8001
Growth Curve Glu -O2	Glu	microaerobic	0:20:15	C. albicans [16]	1	0.7919
Growth Curve Glu -O2	Glu	microaerobic	0:20:15	C. albicans [16]	2	0.7907
Growth Curve Glu -O2	Glu	microaerobic	0:20:15	C. albicans [16]	3	0.8303
Growth Curve Glu -O2	Glu	microaerobic	0:20:15	C. albicans [17]	0	0.8097
Growth Curve Glu -O2	Glu	microaerobic	0:20:15	C. albicans [17]	1	0.8029
Growth Curve Glu -O2	Glu	microaerobic	0:20:15	C. albicans [17]	2	0.8037
Growth Curve Glu -O2	Glu	microaerobic	0:20:15	C. albicans [17]	3	0.7901
Growth Curve Glu -O2	Glu	microaerobic	0:20:15	C. albicans [25]	0	0.7478
Growth Curve Glu -O2	Glu	microaerobic	0:20:15	C. albicans [25]	1	0.7659
Growth Curve Glu -O2	Glu	microaerobic	0:20:15	C. albicans [25]	2	0.7318
Growth Curve Glu -O2	Glu	microaerobic	0:20:15	C. albicans [25]	3	0.7334
Growth Curve Glu -O2	Glu	microaerobic	0:20:15	C. albicans [28]	0	0.8429
Growth Curve Glu -O2	Glu	microaerobic	0:20:15	C. albicans [28]	1	0.8225
Growth Curve Glu -O2	Glu	microaerobic	0:20:15	C. albicans [28]	2	0.8083
Growth Curve Glu -O2	Glu	microaerobic	0:20:15	C. albicans [28]	3	0.7959
Growth Curve Glu -O2	Glu	microaerobic	0:20:30	S. cerevisiae [YJM128]	0	0.6306
Growth Curve Glu -O2	Glu	microaerobic	0:20:30	S. cerevisiae [YJM128]	1	0.613
Growth Curve Glu -O2	Glu	microaerobic	0:20:30	S. cerevisiae [YJM128]	2	0.5965
Growth Curve Glu -O2	Glu	microaerobic	0:20:30	S. cerevisiae [YJM128]	3	0.6254
Growth Curve Glu -O2	Glu	microaerobic	0:20:30	C. albicans [16]	0	0.8045
Growth Curve Glu -O2	Glu	microaerobic	0:20:30	C. albicans [16]	1	0.7963
Growth Curve Glu -O2	Glu	microaerobic	0:20:30	C. albicans [16]	2	0.7898
Growth Curve Glu -O2	Glu	microaerobic	0:20:30	C. albicans [16]	3	0.8298
Growth Curve Glu -O2	Glu	microaerobic	0:20:30	C. albicans [17]	0	0.8087
Growth Curve Glu -O2	Glu	microaerobic	0:20:30	C. albicans [17]	1	0.8028
Growth Curve Glu -O2	Glu	microaerobic	0:20:30	C. albicans [17]	2	0.804
Growth Curve Glu -O2	Glu	microaerobic	0:20:30	C. albicans [17]	3	0.7896
Growth Curve Glu -O2	Glu	microaerobic	0:20:30	C. albicans [25]	0	0.7476
Growth Curve Glu -O2	Glu	microaerobic	0:20:30	C. albicans [25]	1	0.7651
Growth Curve Glu -O2	Glu	microaerobic	0:20:30	C. albicans [25]	2	0.7307
Growth Curve Glu -O2	Glu	microaerobic	0:20:30	C. albicans [25]	3	0.7319
Growth Curve Glu -O2	Glu	microaerobic	0:20:30	C. albicans [28]	0	0.8418
Growth Curve Glu -O2	Glu	microaerobic	0:20:30	C. albicans [28]	1	0.8218
Growth Curve Glu -O2	Glu	microaerobic	0:20:30	C. albicans [28]	2	0.8085
Growth Curve Glu -O2	Glu	microaerobic	0:20:30	C. albicans [28]	3	0.7945
Growth Curve Glu -O2	Glu	microaerobic	0:20:45	S. cerevisiae [YJM128]	0	0.6291
Growth Curve Glu -O2	Glu	microaerobic	0:20:45	S. cerevisiae [YJM128]	1	0.6108
Growth Curve Glu -O2	Glu	microaerobic	0:20:45	S. cerevisiae [YJM128]	2	0.5957
Growth Curve Glu -O2	Glu	microaerobic	0:20:45	S. cerevisiae [YJM128]	3	0.624
Growth Curve Glu -O2	Glu	microaerobic	0:20:45	C. albicans [16]	0	0.8028
Growth Curve Glu -O2	Glu	microaerobic	0:20:45	C. albicans [16]	1	0.7946
Growth Curve Glu -O2	Glu	microaerobic	0:20:45	C. albicans [16]	2	0.791
Growth Curve Glu -O2	Glu	microaerobic	0:20:45	C. albicans [16]	3	0.8298
Growth Curve Glu -O2	Glu	microaerobic	0:20:45	C. albicans [17]	0	0.8092
Growth Curve Glu -O2	Glu	microaerobic	0:20:45	C. albicans [17]	1	0.8021
Growth Curve Glu -O2	Glu	microaerobic	0:20:45	C. albicans [17]	2	0.8034
Growth Curve Glu -O2	Glu	microaerobic	0:20:45	C. albicans [17]	3	0.7892
Growth Curve Glu -O2	Glu	microaerobic	0:20:45	C. albicans [25]	0	0.7468
Growth Curve Glu -O2	Glu	microaerobic	0:20:45	C. albicans [25]	1	0.7654
Growth Curve Glu -O2	Glu	microaerobic	0:20:45	C. albicans [25]	2	0.7294
Growth Curve Glu -O2	Glu	microaerobic	0:20:45	C. albicans [25]	3	0.7312
Growth Curve Glu -O2	Glu	microaerobic	0:20:45	C. albicans [28]	0	0.8404
Growth Curve Glu -O2	Glu	microaerobic	0:20:45	C. albicans [28]	1	0.8219
Growth Curve Glu -O2	Glu	microaerobic	0:20:45	C. albicans [28]	2	0.8079
Growth Curve Glu -O2	Glu	microaerobic	0:20:45	C. albicans [28]	3	0.795
Growth Curve Glu -O2	Glu	microaerobic	0:21:00	S. cerevisiae [YJM128]	0	0.6285
Growth Curve Glu -O2	Glu	microaerobic	0:21:00	S. cerevisiae [YJM128]	1	0.6102
Growth Curve Glu -O2	Glu	microaerobic	0:21:00	S. cerevisiae [YJM128]	2	0.5975
Growth Curve Glu -O2	Glu	microaerobic	0:21:00	S. cerevisiae [YJM128]	3	0.6243
Growth Curve Glu -O2	Glu	microaerobic	0:21:00	C. albicans [16]	0	0.7976
Growth Curve Glu -O2	Glu	microaerobic	0:21:00	C. albicans [16]	1	0.7919
Growth Curve Glu -O2	Glu	microaerobic	0:21:00	C. albicans [16]	2	0.7901
Growth Curve Glu -O2	Glu	microaerobic	0:21:00	C. albicans [16]	3	0.8304
Growth Curve Glu -O2	Glu	microaerobic	0:21:00	C. albicans [17]	0	0.8084
Growth Curve Glu -O2	Glu	microaerobic	0:21:00	C. albicans [17]	1	0.8021
Growth Curve Glu -O2	Glu	microaerobic	0:21:00	C. albicans [17]	2	0.803
Growth Curve Glu -O2	Glu	microaerobic	0:21:00	C. albicans [17]	3	0.7889
Growth Curve Glu -O2	Glu	microaerobic	0:21:00	C. albicans [25]	0	0.7493
Growth Curve Glu -O2	Glu	microaerobic	0:21:00	C. albicans [25]	1	0.7661
Growth Curve Glu -O2	Glu	microaerobic	0:21:00	C. albicans [25]	2	0.7285
Growth Curve Glu -O2	Glu	microaerobic	0:21:00	C. albicans [25]	3	0.7309
Growth Curve Glu -O2	Glu	microaerobic	0:21:00	C. albicans [28]	0	0.841
Growth Curve Glu -O2	Glu	microaerobic	0:21:00	C. albicans [28]	1	0.8227
Growth Curve Glu -O2	Glu	microaerobic	0:21:00	C. albicans [28]	2	0.8066
Growth Curve Glu -O2	Glu	microaerobic	0:21:00	C. albicans [28]	3	0.7946
Growth Curve Glu -O2	Glu	microaerobic	0:21:15	S. cerevisiae [YJM128]	0	0.629
Growth Curve Glu -O2	Glu	microaerobic	0:21:15	S. cerevisiae [YJM128]	1	0.6128
Growth Curve Glu -O2	Glu	microaerobic	0:21:15	S. cerevisiae [YJM128]	2	0.5969
Growth Curve Glu -O2	Glu	microaerobic	0:21:15	S. cerevisiae [YJM128]	3	0.626
Growth Curve Glu -O2	Glu	microaerobic	0:21:15	C. albicans [16]	0	0.8025
Growth Curve Glu -O2	Glu	microaerobic	0:21:15	C. albicans [16]	1	0.793
Growth Curve Glu -O2	Glu	microaerobic	0:21:15	C. albicans [16]	2	0.7929
Growth Curve Glu -O2	Glu	microaerobic	0:21:15	C. albicans [16]	3	0.8312
Growth Curve Glu -O2	Glu	microaerobic	0:21:15	C. albicans [17]	0	0.8085
Growth Curve Glu -O2	Glu	microaerobic	0:21:15	C. albicans [17]	1	0.8011
Growth Curve Glu -O2	Glu	microaerobic	0:21:15	C. albicans [17]	2	0.8029
Growth Curve Glu -O2	Glu	microaerobic	0:21:15	C. albicans [17]	3	0.7901
Growth Curve Glu -O2	Glu	microaerobic	0:21:15	C. albicans [25]	0	0.745
Growth Curve Glu -O2	Glu	microaerobic	0:21:15	C. albicans [25]	1	0.7659
Growth Curve Glu -O2	Glu	microaerobic	0:21:15	C. albicans [25]	2	0.7307
Growth Curve Glu -O2	Glu	microaerobic	0:21:15	C. albicans [25]	3	0.7307
Growth Curve Glu -O2	Glu	microaerobic	0:21:15	C. albicans [28]	0	0.8396
Growth Curve Glu -O2	Glu	microaerobic	0:21:15	C. albicans [28]	1	0.8215
Growth Curve Glu -O2	Glu	microaerobic	0:21:15	C. albicans [28]	2	0.8067
Growth Curve Glu -O2	Glu	microaerobic	0:21:15	C. albicans [28]	3	0.7936
Growth Curve Glu -O2	Glu	microaerobic	0:21:30	S. cerevisiae [YJM128]	0	0.6258
Growth Curve Glu -O2	Glu	microaerobic	0:21:30	S. cerevisiae [YJM128]	1	0.6108
Growth Curve Glu -O2	Glu	microaerobic	0:21:30	S. cerevisiae [YJM128]	2	0.5967
Growth Curve Glu -O2	Glu	microaerobic	0:21:30	S. cerevisiae [YJM128]	3	0.6242
Growth Curve Glu -O2	Glu	microaerobic	0:21:30	C. albicans [16]	0	0.7986
Growth Curve Glu -O2	Glu	microaerobic	0:21:30	C. albicans [16]	1	0.7905
Growth Curve Glu -O2	Glu	microaerobic	0:21:30	C. albicans [16]	2	0.7943
Growth Curve Glu -O2	Glu	microaerobic	0:21:30	C. albicans [16]	3	0.8304
Growth Curve Glu -O2	Glu	microaerobic	0:21:30	C. albicans [17]	0	0.808
Growth Curve Glu -O2	Glu	microaerobic	0:21:30	C. albicans [17]	1	0.8018
Growth Curve Glu -O2	Glu	microaerobic	0:21:30	C. albicans [17]	2	0.8023
Growth Curve Glu -O2	Glu	microaerobic	0:21:30	C. albicans [17]	3	0.7875
Growth Curve Glu -O2	Glu	microaerobic	0:21:30	C. albicans [25]	0	0.7462
Growth Curve Glu -O2	Glu	microaerobic	0:21:30	C. albicans [25]	1	0.7644
Growth Curve Glu -O2	Glu	microaerobic	0:21:30	C. albicans [25]	2	0.7284
Growth Curve Glu -O2	Glu	microaerobic	0:21:30	C. albicans [25]	3	0.7306
Growth Curve Glu -O2	Glu	microaerobic	0:21:30	C. albicans [28]	0	0.8403
Growth Curve Glu -O2	Glu	microaerobic	0:21:30	C. albicans [28]	1	0.822
Growth Curve Glu -O2	Glu	microaerobic	0:21:30	C. albicans [28]	2	0.8058
Growth Curve Glu -O2	Glu	microaerobic	0:21:30	C. albicans [28]	3	0.793
Growth Curve Glu -O2	Glu	microaerobic	0:21:45	S. cerevisiae [YJM128]	0	0.6293
Growth Curve Glu -O2	Glu	microaerobic	0:21:45	S. cerevisiae [YJM128]	1	0.6124
Growth Curve Glu -O2	Glu	microaerobic	0:21:45	S. cerevisiae [YJM128]	2	0.5957
Growth Curve Glu -O2	Glu	microaerobic	0:21:45	S. cerevisiae [YJM128]	3	0.6245
Growth Curve Glu -O2	Glu	microaerobic	0:21:45	C. albicans [16]	0	0.8014
Growth Curve Glu -O2	Glu	microaerobic	0:21:45	C. albicans [16]	1	0.7925
Growth Curve Glu -O2	Glu	microaerobic	0:21:45	C. albicans [16]	2	0.792
Growth Curve Glu -O2	Glu	microaerobic	0:21:45	C. albicans [16]	3	0.83
Growth Curve Glu -O2	Glu	microaerobic	0:21:45	C. albicans [17]	0	0.8092
Growth Curve Glu -O2	Glu	microaerobic	0:21:45	C. albicans [17]	1	0.8024
Growth Curve Glu -O2	Glu	microaerobic	0:21:45	C. albicans [17]	2	0.803
Growth Curve Glu -O2	Glu	microaerobic	0:21:45	C. albicans [17]	3	0.7883
Growth Curve Glu -O2	Glu	microaerobic	0:21:45	C. albicans [25]	0	0.7466
Growth Curve Glu -O2	Glu	microaerobic	0:21:45	C. albicans [25]	1	0.7656
Growth Curve Glu -O2	Glu	microaerobic	0:21:45	C. albicans [25]	2	0.728
Growth Curve Glu -O2	Glu	microaerobic	0:21:45	C. albicans [25]	3	0.7298
Growth Curve Glu -O2	Glu	microaerobic	0:21:45	C. albicans [28]	0	0.8425
Growth Curve Glu -O2	Glu	microaerobic	0:21:45	C. albicans [28]	1	0.8221
Growth Curve Glu -O2	Glu	microaerobic	0:21:45	C. albicans [28]	2	0.8062
Growth Curve Glu -O2	Glu	microaerobic	0:21:45	C. albicans [28]	3	0.7935
Growth Curve Glu -O2	Glu	microaerobic	0:22:00	S. cerevisiae [YJM128]	0	0.6294
Growth Curve Glu -O2	Glu	microaerobic	0:22:00	S. cerevisiae [YJM128]	1	0.6097
Growth Curve Glu -O2	Glu	microaerobic	0:22:00	S. cerevisiae [YJM128]	2	0.5958
Growth Curve Glu -O2	Glu	microaerobic	0:22:00	S. cerevisiae [YJM128]	3	0.6244
Growth Curve Glu -O2	Glu	microaerobic	0:22:00	C. albicans [16]	0	0.7994
Growth Curve Glu -O2	Glu	microaerobic	0:22:00	C. albicans [16]	1	0.7906
Growth Curve Glu -O2	Glu	microaerobic	0:22:00	C. albicans [16]	2	0.7889
Growth Curve Glu -O2	Glu	microaerobic	0:22:00	C. albicans [16]	3	0.8297
Growth Curve Glu -O2	Glu	microaerobic	0:22:00	C. albicans [17]	0	0.8064
Growth Curve Glu -O2	Glu	microaerobic	0:22:00	C. albicans [17]	1	0.8023
Growth Curve Glu -O2	Glu	microaerobic	0:22:00	C. albicans [17]	2	0.8026
Growth Curve Glu -O2	Glu	microaerobic	0:22:00	C. albicans [17]	3	0.7891
Growth Curve Glu -O2	Glu	microaerobic	0:22:00	C. albicans [25]	0	0.7464
Growth Curve Glu -O2	Glu	microaerobic	0:22:00	C. albicans [25]	1	0.7652
Growth Curve Glu -O2	Glu	microaerobic	0:22:00	C. albicans [25]	2	0.729
Growth Curve Glu -O2	Glu	microaerobic	0:22:00	C. albicans [25]	3	0.73
Growth Curve Glu -O2	Glu	microaerobic	0:22:00	C. albicans [28]	0	0.8393
Growth Curve Glu -O2	Glu	microaerobic	0:22:00	C. albicans [28]	1	0.8218
Growth Curve Glu -O2	Glu	microaerobic	0:22:00	C. albicans [28]	2	0.8044
Growth Curve Glu -O2	Glu	microaerobic	0:22:00	C. albicans [28]	3	0.7934
Growth Curve Glu -O2	Glu	microaerobic	0:22:15	S. cerevisiae [YJM128]	0	0.6296
Growth Curve Glu -O2	Glu	microaerobic	0:22:15	S. cerevisiae [YJM128]	1	0.6109
Growth Curve Glu -O2	Glu	microaerobic	0:22:15	S. cerevisiae [YJM128]	2	0.5946
Growth Curve Glu -O2	Glu	microaerobic	0:22:15	S. cerevisiae [YJM128]	3	0.6254
Growth Curve Glu -O2	Glu	microaerobic	0:22:15	C. albicans [16]	0	0.8021
Growth Curve Glu -O2	Glu	microaerobic	0:22:15	C. albicans [16]	1	0.7916
Growth Curve Glu -O2	Glu	microaerobic	0:22:15	C. albicans [16]	2	0.794
Growth Curve Glu -O2	Glu	microaerobic	0:22:15	C. albicans [16]	3	0.8295
Growth Curve Glu -O2	Glu	microaerobic	0:22:15	C. albicans [17]	0	0.8075
Growth Curve Glu -O2	Glu	microaerobic	0:22:15	C. albicans [17]	1	0.8003
Growth Curve Glu -O2	Glu	microaerobic	0:22:15	C. albicans [17]	2	0.8023
Growth Curve Glu -O2	Glu	microaerobic	0:22:15	C. albicans [17]	3	0.7879
Growth Curve Glu -O2	Glu	microaerobic	0:22:15	C. albicans [25]	0	0.7444
Growth Curve Glu -O2	Glu	microaerobic	0:22:15	C. albicans [25]	1	0.7656
Growth Curve Glu -O2	Glu	microaerobic	0:22:15	C. albicans [25]	2	0.728
Growth Curve Glu -O2	Glu	microaerobic	0:22:15	C. albicans [25]	3	0.7286
Growth Curve Glu -O2	Glu	microaerobic	0:22:15	C. albicans [28]	0	0.8389
Growth Curve Glu -O2	Glu	microaerobic	0:22:15	C. albicans [28]	1	0.82
Growth Curve Glu -O2	Glu	microaerobic	0:22:15	C. albicans [28]	2	0.8048
Growth Curve Glu -O2	Glu	microaerobic	0:22:15	C. albicans [28]	3	0.7919
Growth Curve Glu -O2	Glu	microaerobic	0:22:30	S. cerevisiae [YJM128]	0	0.6266
Growth Curve Glu -O2	Glu	microaerobic	0:22:30	S. cerevisiae [YJM128]	1	0.6107
Growth Curve Glu -O2	Glu	microaerobic	0:22:30	S. cerevisiae [YJM128]	2	0.5955
Growth Curve Glu -O2	Glu	microaerobic	0:22:30	S. cerevisiae [YJM128]	3	0.6235
Growth Curve Glu -O2	Glu	microaerobic	0:22:30	C. albicans [16]	0	0.7991
Growth Curve Glu -O2	Glu	microaerobic	0:22:30	C. albicans [16]	1	0.7883
Growth Curve Glu -O2	Glu	microaerobic	0:22:30	C. albicans [16]	2	0.791
Growth Curve Glu -O2	Glu	microaerobic	0:22:30	C. albicans [16]	3	0.8293
Growth Curve Glu -O2	Glu	microaerobic	0:22:30	C. albicans [17]	0	0.8069
Growth Curve Glu -O2	Glu	microaerobic	0:22:30	C. albicans [17]	1	0.8016
Growth Curve Glu -O2	Glu	microaerobic	0:22:30	C. albicans [17]	2	0.8007
Growth Curve Glu -O2	Glu	microaerobic	0:22:30	C. albicans [17]	3	0.7856
Growth Curve Glu -O2	Glu	microaerobic	0:22:30	C. albicans [25]	0	0.7474
Growth Curve Glu -O2	Glu	microaerobic	0:22:30	C. albicans [25]	1	0.7651
Growth Curve Glu -O2	Glu	microaerobic	0:22:30	C. albicans [25]	2	0.7262
Growth Curve Glu -O2	Glu	microaerobic	0:22:30	C. albicans [25]	3	0.7281
Growth Curve Glu -O2	Glu	microaerobic	0:22:30	C. albicans [28]	0	0.8398
Growth Curve Glu -O2	Glu	microaerobic	0:22:30	C. albicans [28]	1	0.8219
Growth Curve Glu -O2	Glu	microaerobic	0:22:30	C. albicans [28]	2	0.8036
Growth Curve Glu -O2	Glu	microaerobic	0:22:30	C. albicans [28]	3	0.791
Growth Curve Glu -O2	Glu	microaerobic	0:22:45	S. cerevisiae [YJM128]	0	0.6277
Growth Curve Glu -O2	Glu	microaerobic	0:22:45	S. cerevisiae [YJM128]	1	0.6065
Growth Curve Glu -O2	Glu	microaerobic	0:22:45	S. cerevisiae [YJM128]	2	0.5947
Growth Curve Glu -O2	Glu	microaerobic	0:22:45	S. cerevisiae [YJM128]	3	0.6241
Growth Curve Glu -O2	Glu	microaerobic	0:22:45	C. albicans [16]	0	0.8001
Growth Curve Glu -O2	Glu	microaerobic	0:22:45	C. albicans [16]	1	0.7926
Growth Curve Glu -O2	Glu	microaerobic	0:22:45	C. albicans [16]	2	0.7925
Growth Curve Glu -O2	Glu	microaerobic	0:22:45	C. albicans [16]	3	0.8303
Growth Curve Glu -O2	Glu	microaerobic	0:22:45	C. albicans [17]	0	0.8063
Growth Curve Glu -O2	Glu	microaerobic	0:22:45	C. albicans [17]	1	0.8011
Growth Curve Glu -O2	Glu	microaerobic	0:22:45	C. albicans [17]	2	0.8011
Growth Curve Glu -O2	Glu	microaerobic	0:22:45	C. albicans [17]	3	0.7865
Growth Curve Glu -O2	Glu	microaerobic	0:22:45	C. albicans [25]	0	0.7474
Growth Curve Glu -O2	Glu	microaerobic	0:22:45	C. albicans [25]	1	0.7636
Growth Curve Glu -O2	Glu	microaerobic	0:22:45	C. albicans [25]	2	0.7241
Growth Curve Glu -O2	Glu	microaerobic	0:22:45	C. albicans [25]	3	0.727
Growth Curve Glu -O2	Glu	microaerobic	0:22:45	C. albicans [28]	0	0.8389
Growth Curve Glu -O2	Glu	microaerobic	0:22:45	C. albicans [28]	1	0.8221
Growth Curve Glu -O2	Glu	microaerobic	0:22:45	C. albicans [28]	2	0.8029
Growth Curve Glu -O2	Glu	microaerobic	0:22:45	C. albicans [28]	3	0.7898
Growth Curve Glu -O2	Glu	microaerobic	0:23:00	S. cerevisiae [YJM128]	0	0.627
Growth Curve Glu -O2	Glu	microaerobic	0:23:00	S. cerevisiae [YJM128]	1	0.6094
Growth Curve Glu -O2	Glu	microaerobic	0:23:00	S. cerevisiae [YJM128]	2	0.5963
Growth Curve Glu -O2	Glu	microaerobic	0:23:00	S. cerevisiae [YJM128]	3	0.6251
Growth Curve Glu -O2	Glu	microaerobic	0:23:00	C. albicans [16]	0	0.7978
Growth Curve Glu -O2	Glu	microaerobic	0:23:00	C. albicans [16]	1	0.7891
Growth Curve Glu -O2	Glu	microaerobic	0:23:00	C. albicans [16]	2	0.7931
Growth Curve Glu -O2	Glu	microaerobic	0:23:00	C. albicans [16]	3	0.8292
Growth Curve Glu -O2	Glu	microaerobic	0:23:00	C. albicans [17]	0	0.8064
Growth Curve Glu -O2	Glu	microaerobic	0:23:00	C. albicans [17]	1	0.7999
Growth Curve Glu -O2	Glu	microaerobic	0:23:00	C. albicans [17]	2	0.8009
Growth Curve Glu -O2	Glu	microaerobic	0:23:00	C. albicans [17]	3	0.7857
Growth Curve Glu -O2	Glu	microaerobic	0:23:00	C. albicans [25]	0	0.7472
Growth Curve Glu -O2	Glu	microaerobic	0:23:00	C. albicans [25]	1	0.7665
Growth Curve Glu -O2	Glu	microaerobic	0:23:00	C. albicans [25]	2	0.726
Growth Curve Glu -O2	Glu	microaerobic	0:23:00	C. albicans [25]	3	0.7277
Growth Curve Glu -O2	Glu	microaerobic	0:23:00	C. albicans [28]	0	0.8384
Growth Curve Glu -O2	Glu	microaerobic	0:23:00	C. albicans [28]	1	0.821
Growth Curve Glu -O2	Glu	microaerobic	0:23:00	C. albicans [28]	2	0.8034
Growth Curve Glu -O2	Glu	microaerobic	0:23:00	C. albicans [28]	3	0.7911
Growth Curve Glu -O2	Glu	microaerobic	0:23:15	S. cerevisiae [YJM128]	0	0.6301
Growth Curve Glu -O2	Glu	microaerobic	0:23:15	S. cerevisiae [YJM128]	1	0.6102
Growth Curve Glu -O2	Glu	microaerobic	0:23:15	S. cerevisiae [YJM128]	2	0.596
Growth Curve Glu -O2	Glu	microaerobic	0:23:15	S. cerevisiae [YJM128]	3	0.6256
Growth Curve Glu -O2	Glu	microaerobic	0:23:15	C. albicans [16]	0	0.8047
Growth Curve Glu -O2	Glu	microaerobic	0:23:15	C. albicans [16]	1	0.7935
Growth Curve Glu -O2	Glu	microaerobic	0:23:15	C. albicans [16]	2	0.7941
Growth Curve Glu -O2	Glu	microaerobic	0:23:15	C. albicans [16]	3	0.8311
Growth Curve Glu -O2	Glu	microaerobic	0:23:15	C. albicans [17]	0	0.8066
Growth Curve Glu -O2	Glu	microaerobic	0:23:15	C. albicans [17]	1	0.8005
Growth Curve Glu -O2	Glu	microaerobic	0:23:15	C. albicans [17]	2	0.8
Growth Curve Glu -O2	Glu	microaerobic	0:23:15	C. albicans [17]	3	0.7865
Growth Curve Glu -O2	Glu	microaerobic	0:23:15	C. albicans [25]	0	0.7465
Growth Curve Glu -O2	Glu	microaerobic	0:23:15	C. albicans [25]	1	0.7666
Growth Curve Glu -O2	Glu	microaerobic	0:23:15	C. albicans [25]	2	0.7263
Growth Curve Glu -O2	Glu	microaerobic	0:23:15	C. albicans [25]	3	0.7275
Growth Curve Glu -O2	Glu	microaerobic	0:23:15	C. albicans [28]	0	0.8395
Growth Curve Glu -O2	Glu	microaerobic	0:23:15	C. albicans [28]	1	0.8222
Growth Curve Glu -O2	Glu	microaerobic	0:23:15	C. albicans [28]	2	0.802
Growth Curve Glu -O2	Glu	microaerobic	0:23:15	C. albicans [28]	3	0.7899
Growth Curve Glu -O2	Glu	microaerobic	0:23:30	S. cerevisiae [YJM128]	0	0.6318
Growth Curve Glu -O2	Glu	microaerobic	0:23:30	S. cerevisiae [YJM128]	1	0.6115
Growth Curve Glu -O2	Glu	microaerobic	0:23:30	S. cerevisiae [YJM128]	2	0.5946
Growth Curve Glu -O2	Glu	microaerobic	0:23:30	S. cerevisiae [YJM128]	3	0.6247
Growth Curve Glu -O2	Glu	microaerobic	0:23:30	C. albicans [16]	0	0.8016
Growth Curve Glu -O2	Glu	microaerobic	0:23:30	C. albicans [16]	1	0.792
Growth Curve Glu -O2	Glu	microaerobic	0:23:30	C. albicans [16]	2	0.7926
Growth Curve Glu -O2	Glu	microaerobic	0:23:30	C. albicans [16]	3	0.8301
Growth Curve Glu -O2	Glu	microaerobic	0:23:30	C. albicans [17]	0	0.8062
Growth Curve Glu -O2	Glu	microaerobic	0:23:30	C. albicans [17]	1	0.8003
Growth Curve Glu -O2	Glu	microaerobic	0:23:30	C. albicans [17]	2	0.7999
Growth Curve Glu -O2	Glu	microaerobic	0:23:30	C. albicans [17]	3	0.7865
Growth Curve Glu -O2	Glu	microaerobic	0:23:30	C. albicans [25]	0	0.7459
Growth Curve Glu -O2	Glu	microaerobic	0:23:30	C. albicans [25]	1	0.7661
Growth Curve Glu -O2	Glu	microaerobic	0:23:30	C. albicans [25]	2	0.7247
Growth Curve Glu -O2	Glu	microaerobic	0:23:30	C. albicans [25]	3	0.7277
Growth Curve Glu -O2	Glu	microaerobic	0:23:30	C. albicans [28]	0	0.8382
Growth Curve Glu -O2	Glu	microaerobic	0:23:30	C. albicans [28]	1	0.8217
Growth Curve Glu -O2	Glu	microaerobic	0:23:30	C. albicans [28]	2	0.8026
Growth Curve Glu -O2	Glu	microaerobic	0:23:30	C. albicans [28]	3	0.789
Growth Curve Glu -O2	Glu	microaerobic	0:23:45	S. cerevisiae [YJM128]	0	0.6297
Growth Curve Glu -O2	Glu	microaerobic	0:23:45	S. cerevisiae [YJM128]	1	0.6095
Growth Curve Glu -O2	Glu	microaerobic	0:23:45	S. cerevisiae [YJM128]	2	0.5964
Growth Curve Glu -O2	Glu	microaerobic	0:23:45	S. cerevisiae [YJM128]	3	0.6248
Growth Curve Glu -O2	Glu	microaerobic	0:23:45	C. albicans [16]	0	0.7992
Growth Curve Glu -O2	Glu	microaerobic	0:23:45	C. albicans [16]	1	0.7886
Growth Curve Glu -O2	Glu	microaerobic	0:23:45	C. albicans [16]	2	0.7933
Growth Curve Glu -O2	Glu	microaerobic	0:23:45	C. albicans [16]	3	0.8301
Growth Curve Glu -O2	Glu	microaerobic	0:23:45	C. albicans [17]	0	0.8051
Growth Curve Glu -O2	Glu	microaerobic	0:23:45	C. albicans [17]	1	0.7997
Growth Curve Glu -O2	Glu	microaerobic	0:23:45	C. albicans [17]	2	0.7991
Growth Curve Glu -O2	Glu	microaerobic	0:23:45	C. albicans [17]	3	0.7849
Growth Curve Glu -O2	Glu	microaerobic	0:23:45	C. albicans [25]	0	0.7461
Growth Curve Glu -O2	Glu	microaerobic	0:23:45	C. albicans [25]	1	0.7665
Growth Curve Glu -O2	Glu	microaerobic	0:23:45	C. albicans [25]	2	0.7247
Growth Curve Glu -O2	Glu	microaerobic	0:23:45	C. albicans [25]	3	0.7262
Growth Curve Glu -O2	Glu	microaerobic	0:23:45	C. albicans [28]	0	0.839
Growth Curve Glu -O2	Glu	microaerobic	0:23:45	C. albicans [28]	1	0.8221
Growth Curve Glu -O2	Glu	microaerobic	0:23:45	C. albicans [28]	2	0.8008
Growth Curve Glu -O2	Glu	microaerobic	0:23:45	C. albicans [28]	3	0.7898
Growth Curve Glu -O2	Glu	microaerobic	0:24:00	S. cerevisiae [YJM128]	0	0.6296
Growth Curve Glu -O2	Glu	microaerobic	0:24:00	S. cerevisiae [YJM128]	1	0.609
Growth Curve Glu -O2	Glu	microaerobic	0:24:00	S. cerevisiae [YJM128]	2	0.5957
Growth Curve Glu -O2	Glu	microaerobic	0:24:00	S. cerevisiae [YJM128]	3	0.625
Growth Curve Glu -O2	Glu	microaerobic	0:24:00	C. albicans [16]	0	0.8014
Growth Curve Glu -O2	Glu	microaerobic	0:24:00	C. albicans [16]	1	0.7881
Growth Curve Glu -O2	Glu	microaerobic	0:24:00	C. albicans [16]	2	0.7936
Growth Curve Glu -O2	Glu	microaerobic	0:24:00	C. albicans [16]	3	0.8298
Growth Curve Glu -O2	Glu	microaerobic	0:24:00	C. albicans [17]	0	0.8043
Growth Curve Glu -O2	Glu	microaerobic	0:24:00	C. albicans [17]	1	0.7979
Growth Curve Glu -O2	Glu	microaerobic	0:24:00	C. albicans [17]	2	0.7997
Growth Curve Glu -O2	Glu	microaerobic	0:24:00	C. albicans [17]	3	0.7861
Growth Curve Glu -O2	Glu	microaerobic	0:24:00	C. albicans [25]	0	0.7432
Growth Curve Glu -O2	Glu	microaerobic	0:24:00	C. albicans [25]	1	0.7635
Growth Curve Glu -O2	Glu	microaerobic	0:24:00	C. albicans [25]	2	0.7246
Growth Curve Glu -O2	Glu	microaerobic	0:24:00	C. albicans [25]	3	0.7264
Growth Curve Glu -O2	Glu	microaerobic	0:24:00	C. albicans [28]	0	0.8387
Growth Curve Glu -O2	Glu	microaerobic	0:24:00	C. albicans [28]	1	0.8204
Growth Curve Glu -O2	Glu	microaerobic	0:24:00	C. albicans [28]	2	0.8015
Growth Curve Glu -O2	Glu	microaerobic	0:24:00	C. albicans [28]	3	0.7896
Growth Curve Glu -O2	Glu	microaerobic	0:24:15	S. cerevisiae [YJM128]	0	0.6278
Growth Curve Glu -O2	Glu	microaerobic	0:24:15	S. cerevisiae [YJM128]	1	0.6092
Growth Curve Glu -O2	Glu	microaerobic	0:24:15	S. cerevisiae [YJM128]	2	0.5955
Growth Curve Glu -O2	Glu	microaerobic	0:24:15	S. cerevisiae [YJM128]	3	0.6251
Growth Curve Glu -O2	Glu	microaerobic	0:24:15	C. albicans [16]	0	0.7999
Growth Curve Glu -O2	Glu	microaerobic	0:24:15	C. albicans [16]	1	0.7918
Growth Curve Glu -O2	Glu	microaerobic	0:24:15	C. albicans [16]	2	0.7925
Growth Curve Glu -O2	Glu	microaerobic	0:24:15	C. albicans [16]	3	0.8288
Growth Curve Glu -O2	Glu	microaerobic	0:24:15	C. albicans [17]	0	0.803
Growth Curve Glu -O2	Glu	microaerobic	0:24:15	C. albicans [17]	1	0.8006
Growth Curve Glu -O2	Glu	microaerobic	0:24:15	C. albicans [17]	2	0.8
Growth Curve Glu -O2	Glu	microaerobic	0:24:15	C. albicans [17]	3	0.7839
Growth Curve Glu -O2	Glu	microaerobic	0:24:15	C. albicans [25]	0	0.7461
Growth Curve Glu -O2	Glu	microaerobic	0:24:15	C. albicans [25]	1	0.7654
Growth Curve Glu -O2	Glu	microaerobic	0:24:15	C. albicans [25]	2	0.7228
Growth Curve Glu -O2	Glu	microaerobic	0:24:15	C. albicans [25]	3	0.7259
Growth Curve Glu -O2	Glu	microaerobic	0:24:15	C. albicans [28]	0	0.837
Growth Curve Glu -O2	Glu	microaerobic	0:24:15	C. albicans [28]	1	0.8211
Growth Curve Glu -O2	Glu	microaerobic	0:24:15	C. albicans [28]	2	0.8005
Growth Curve Glu -O2	Glu	microaerobic	0:24:15	C. albicans [28]	3	0.7892
Growth Curve Glu -O2	Glu	microaerobic	0:24:30	S. cerevisiae [YJM128]	0	0.6291
Growth Curve Glu -O2	Glu	microaerobic	0:24:30	S. cerevisiae [YJM128]	1	0.6087
Growth Curve Glu -O2	Glu	microaerobic	0:24:30	S. cerevisiae [YJM128]	2	0.5955
Growth Curve Glu -O2	Glu	microaerobic	0:24:30	S. cerevisiae [YJM128]	3	0.6247
Growth Curve Glu -O2	Glu	microaerobic	0:24:30	C. albicans [16]	0	0.7966
Growth Curve Glu -O2	Glu	microaerobic	0:24:30	C. albicans [16]	1	0.7865
Growth Curve Glu -O2	Glu	microaerobic	0:24:30	C. albicans [16]	2	0.7939
Growth Curve Glu -O2	Glu	microaerobic	0:24:30	C. albicans [16]	3	0.8298
Growth Curve Glu -O2	Glu	microaerobic	0:24:30	C. albicans [17]	0	0.8042
Growth Curve Glu -O2	Glu	microaerobic	0:24:30	C. albicans [17]	1	0.7988
Growth Curve Glu -O2	Glu	microaerobic	0:24:30	C. albicans [17]	2	0.7994
Growth Curve Glu -O2	Glu	microaerobic	0:24:30	C. albicans [17]	3	0.7851
Growth Curve Glu -O2	Glu	microaerobic	0:24:30	C. albicans [25]	0	0.7458
Growth Curve Glu -O2	Glu	microaerobic	0:24:30	C. albicans [25]	1	0.765
Growth Curve Glu -O2	Glu	microaerobic	0:24:30	C. albicans [25]	2	0.7225
Growth Curve Glu -O2	Glu	microaerobic	0:24:30	C. albicans [25]	3	0.7241
Growth Curve Glu -O2	Glu	microaerobic	0:24:30	C. albicans [28]	0	0.8385
Growth Curve Glu -O2	Glu	microaerobic	0:24:30	C. albicans [28]	1	0.8204
Growth Curve Glu -O2	Glu	microaerobic	0:24:30	C. albicans [28]	2	0.8002
[truncated: 20,247 more rows]

## Sheet: Competition Data
Experiment	Medium	Oxygen	Candida strain	Saccharomyces strain	log2 (Ratio_Retrieved / Ratio_Inoculum )	Replicate
Glu+O2 [16]	Glu	+O2	C. albicans [16]	S. cerevisiae [YJM128]	2.452	1
Glu+O2 [16]	Glu	+O2	C. albicans [16]	S. cerevisiae [YJM128]	1.6381	2
Glu+O2 [16]	Glu	+O2	C. albicans [16]	S. cerevisiae [YJM128]	0.149016	3
Glu+O2 [16]	Glu	+O2	C. albicans [16]	S. cerevisiae [YJM128]	0.929786	4
Glu+O2 [16]	Glu	+O2	C. albicans [16]	S. cerevisiae [YJM128]	1.62747	5
Lac+O2 [16]	Lac	+O2	C. albicans [16]	S. cerevisiae [YJM128]	2.73997	1
Lac+O2 [16]	Lac	+O2	C. albicans [16]	S. cerevisiae [YJM128]	0.90458	2
Lac+O2 [16]	Lac	+O2	C. albicans [16]	S. cerevisiae [YJM128]	0.521249	3
Lac+O2 [16]	Lac	+O2	C. albicans [16]	S. cerevisiae [YJM128]	0.0212784	4
Lac+O2 [16]	Lac	+O2	C. albicans [16]	S. cerevisiae [YJM128]	1.72036	5
G&L+O2 [16]	G+L	+O2	C. albicans [16]	S. cerevisiae [YJM128]	2.98995	1
G&L+O2 [16]	G+L	+O2	C. albicans [16]	S. cerevisiae [YJM128]	1.57175	2
G&L+O2 [16]	G+L	+O2	C. albicans [16]	S. cerevisiae [YJM128]	1.23648	3
G&L+O2 [16]	G+L	+O2	C. albicans [16]	S. cerevisiae [YJM128]	0.6547	4
G&L+O2 [16]	G+L	+O2	C. albicans [16]	S. cerevisiae [YJM128]	2.4216	5
Glu-O2 [16]	Glu	-O2	C. albicans [16]	S. cerevisiae [YJM128]	0.955697	1
Glu-O2 [16]	Glu	-O2	C. albicans [16]	S. cerevisiae [YJM128]	0.0706587	2
Glu-O2 [16]	Glu	-O2	C. albicans [16]	S. cerevisiae [YJM128]	-0.236809	3
Lac-O2 [16]	Lac	-O2	C. albicans [16]	S. cerevisiae [YJM128]	1.59826	1
Lac-O2 [16]	Lac	-O2	C. albicans [16]	S. cerevisiae [YJM128]	0.690456	2
Lac-O2 [16]	Lac	-O2	C. albicans [16]	S. cerevisiae [YJM128]	1.33177	3
G&L-O2 [16]	G+L	-O2	C. albicans [16]	S. cerevisiae [YJM128]	1.03165	1
G&L-O2 [16]	G+L	-O2	C. albicans [16]	S. cerevisiae [YJM128]	1.04107	2
G&L-O2 [16]	G+L	-O2	C. albicans [16]	S. cerevisiae [YJM128]	1.40534	3
Glu+O2 [17]	Glu	+O2	C. albicans [17]	S. cerevisiae [YJM128]	2.18527	1
Glu+O2 [17]	Glu	+O2	C. albicans [17]	S. cerevisiae [YJM128]	2.80535	2
Glu+O2 [17]	Glu	+O2	C. albicans [17]	S. cerevisiae [YJM128]	1.73118	3
Glu+O2 [17]	Glu	+O2	C. albicans [17]	S. cerevisiae [YJM128]	2.71207	4
Glu+O2 [17]	Glu	+O2	C. albicans [17]	S. cerevisiae [YJM128]	1.96959	5
Glu+O2 [17]	Glu	+O2	C. albicans [17]	S. cerevisiae [YJM128]	2.46819	6
Lac+O2 [17]	Lac	+O2	C. albicans [17]	S. cerevisiae [YJM128]	0.21818	1
Lac+O2 [17]	Lac	+O2	C. albicans [17]	S. cerevisiae [YJM128]	-0.466687	2
Lac+O2 [17]	Lac	+O2	C. albicans [17]	S. cerevisiae [YJM128]	0.444562	3
Lac+O2 [17]	Lac	+O2	C. albicans [17]	S. cerevisiae [YJM128]	0.572979	4
Lac+O2 [17]	Lac	+O2	C. albicans [17]	S. cerevisiae [YJM128]	0.401333	5
Lac+O2 [17]	Lac	+O2	C. albicans [17]	S. cerevisiae [YJM128]	1.165	6
G&L+O2 [17]	G+L	+O2	C. albicans [17]	S. cerevisiae [YJM128]	2.72054	1
G&L+O2 [17]	G+L	+O2	C. albicans [17]	S. cerevisiae [YJM128]	2.90529	2
G&L+O2 [17]	G+L	+O2	C. albicans [17]	S. cerevisiae [YJM128]	2.29207	3
G&L+O2 [17]	G+L	+O2	C. albicans [17]	S. cerevisiae [YJM128]	2.22304	4
G&L+O2 [17]	G+L	+O2	C. albicans [17]	S. cerevisiae [YJM128]	2.63221	5
G&L+O2 [17]	G+L	+O2	C. albicans [17]	S. cerevisiae [YJM128]	3.0332	6
Glu-O2 [17]	Glu	-O2	C. albicans [17]	S. cerevisiae [YJM128]	1.11126	1
Glu-O2 [17]	Glu	-O2	C. albicans [17]	S. cerevisiae [YJM128]	0.2834	2
Glu-O2 [17]	Glu	-O2	C. albicans [17]	S. cerevisiae [YJM128]	-0.368714	3
Glu-O2 [17]	Glu	-O2	C. albicans [17]	S. cerevisiae [YJM128]	-0.297803	4
Lac-O2 [17]	Lac	-O2	C. albicans [17]	S. cerevisiae [YJM128]	1.20121	1
Lac-O2 [17]	Lac	-O2	C. albicans [17]	S. cerevisiae [YJM128]	0.533014	2
Lac-O2 [17]	Lac	-O2	C. albicans [17]	S. cerevisiae [YJM128]	0.639568	3
Lac-O2 [17]	Lac	-O2	C. albicans [17]	S. cerevisiae [YJM128]	1.77529	4
G&L-O2 [17]	G+L	-O2	C. albicans [17]	S. cerevisiae [YJM128]	1.48208	1
G&L-O2 [17]	G+L	-O2	C. albicans [17]	S. cerevisiae [YJM128]	0.873077	2
G&L-O2 [17]	G+L	-O2	C. albicans [17]	S. cerevisiae [YJM128]	0.67836	3
G&L-O2 [17]	G+L	-O2	C. albicans [17]	S. cerevisiae [YJM128]	0.563553	4
Glu+O2 [25]	Glu	+O2	C. albicans [25]	S. cerevisiae [YJM128]	-0.146389	1
Glu+O2 [25]	Glu	+O2	C. albicans [25]	S. cerevisiae [YJM128]	-0.310993	2
Glu+O2 [25]	Glu	+O2	C. albicans [25]	S. cerevisiae [YJM128]	0.928479	3
Glu+O2 [25]	Glu	+O2	C. albicans [25]	S. cerevisiae [YJM128]	0.884523	4
Lac+O2 [25]	Lac	+O2	C. albicans [25]	S. cerevisiae [YJM128]	2.62722	1
Lac+O2 [25]	Lac	+O2	C. albicans [25]	S. cerevisiae [YJM128]	2.99301	2
Lac+O2 [25]	Lac	+O2	C. albicans [25]	S. cerevisiae [YJM128]	2.69913	3
Lac+O2 [25]	Lac	+O2	C. albicans [25]	S. cerevisiae [YJM128]	2.75743	4
G&L+O2 [25]	G+L	+O2	C. albicans [25]	S. cerevisiae [YJM128]	1.58696	1
G&L+O2 [25]	G+L	+O2	C. albicans [25]	S. cerevisiae [YJM128]	1.06672	2
G&L+O2 [25]	G+L	+O2	C. albicans [25]	S. cerevisiae [YJM128]	1.70463	3
G&L+O2 [25]	G+L	+O2	C. albicans [25]	S. cerevisiae [YJM128]	1.35614	4
Glu-O2 [25]	Glu	-O2	C. albicans [25]	S. cerevisiae [YJM128]	-0.805353	1
Glu-O2 [25]	Glu	-O2	C. albicans [25]	S. cerevisiae [YJM128]	0.83279	2
Glu-O2 [25]	Glu	-O2	C. albicans [25]	S. cerevisiae [YJM128]	-0.930659	3
Glu-O2 [25]	Glu	-O2	C. albicans [25]	S. cerevisiae [YJM128]	-1.90422	4
Lac-O2 [25]	Lac	-O2	C. albicans [25]	S. cerevisiae [YJM128]	0.813777	1
Lac-O2 [25]	Lac	-O2	C. albicans [25]	S. cerevisiae [YJM128]	2.14276	2
Lac-O2 [25]	Lac	-O2	C. albicans [25]	S. cerevisiae [YJM128]	0.567889	3
Lac-O2 [25]	Lac	-O2	C. albicans [25]	S. cerevisiae [YJM128]	1.35364	4
G&L-O2 [25]	G+L	-O2	C. albicans [25]	S. cerevisiae [YJM128]	-0.92083	1
G&L-O2 [25]	G+L	-O2	C. albicans [25]	S. cerevisiae [YJM128]	-1.64442	2
G&L-O2 [25]	G+L	-O2	C. albicans [25]	S. cerevisiae [YJM128]	0.104233	3
G&L-O2 [25]	G+L	-O2	C. albicans [25]	S. cerevisiae [YJM128]	0.474058	4
Glu+O2 [28]	Glu	+O2	C. albicans [28]	S. cerevisiae [YJM128]	0.755388	1
Glu+O2 [28]	Glu	+O2	C. albicans [28]	S. cerevisiae [YJM128]	0.00568962	2
Glu+O2 [28]	Glu	+O2	C. albicans [28]	S. cerevisiae [YJM128]	1.40965	3
Glu+O2 [28]	Glu	+O2	C. albicans [28]	S. cerevisiae [YJM128]	1.35566	4
Lac+O2 [28]	Lac	+O2	C. albicans [28]	S. cerevisiae [YJM128]	1.41038	1
Lac+O2 [28]	Lac	+O2	C. albicans [28]	S. cerevisiae [YJM128]	0.389761	2
Lac+O2 [28]	Lac	+O2	C. albicans [28]	S. cerevisiae [YJM128]	0.683973	3
Lac+O2 [28]	Lac	+O2	C. albicans [28]	S. cerevisiae [YJM128]	2.57032	4
G&L+O2 [28]	G+L	+O2	C. albicans [28]	S. cerevisiae [YJM128]	2.69166	1
G&L+O2 [28]	G+L	+O2	C. albicans [28]	S. cerevisiae [YJM128]	0.994176	2
G&L+O2 [28]	G+L	+O2	C. albicans [28]	S. cerevisiae [YJM128]	1.32287	3
G&L+O2 [28]	G+L	+O2	C. albicans [28]	S. cerevisiae [YJM128]	2.21547	4
Glu-O2 [28]	Glu	-O2	C. albicans [28]	S. cerevisiae [YJM128]	1.35791	1
Glu-O2 [28]	Glu	-O2	C. albicans [28]	S. cerevisiae [YJM128]	0.174748	2
Glu-O2 [28]	Glu	-O2	C. albicans [28]	S. cerevisiae [YJM128]	-1.25171	3
Glu-O2 [28]	Glu	-O2	C. albicans [28]	S. cerevisiae [YJM128]	0.16151	4
Lac-O2 [28]	Lac	-O2	C. albicans [28]	S. cerevisiae [YJM128]	0.544677	1
Lac-O2 [28]	Lac	-O2	C. albicans [28]	S. cerevisiae [YJM128]	-1.18922	2
Lac-O2 [28]	Lac	-O2	C. albicans [28]	S. cerevisiae [YJM128]	-0.60043	3
Lac-O2 [28]	Lac	-O2	C. albicans [28]	S. cerevisiae [YJM128]	0.282968	4
G&L-O2 [28]	G+L	-O2	C. albicans [28]	S. cerevisiae [YJM128]	1.39127	1
G&L-O2 [28]	G+L	-O2	C. albicans [28]	S. cerevisiae [YJM128]	1.70613	2
G&L-O2 [28]	G+L	-O2	C. albicans [28]	S. cerevisiae [YJM128]	0.626639	3
G&L-O2 [28]	G+L	-O2	C. albicans [28]	S. cerevisiae [YJM128]	0.781339	4

## Sheet: Competition Stats
Generalized Linear Model of G+L vs G														two-sided one-sample test (mu=0)
Oxygen	shap.P	term	estimate	std.error	statistic	p.value	label	Parameter	Std_Coefficient	CI	CI_low	CI_high		Experiment	Medium	Oxygen	Candida	Saccharomyces	t_n	t_statistic	t_df	t_p	shapiro p	t_p.signif	t_p.adj	t_p.adj.signif
aerobic	0.592102	MediumG+L	0.635233	0.20801	3.05385	0.00444463	★★	MediumG+L	0.693551	0.95	0.24843	1.13867		Glu <sup>+</sup>O<sub>2</sub>	Glu	aerobic	*C. albicans* [16]	*S. cerevisiae* [YJM128]	5	3.51379	4	0.0246	0.858642	★	0.070725	ns
microaerobic	0.885518	MediumG+L	0.696056	0.276858	2.51413	0.0187386	★	MediumG+L	0.724562	0.95	0.159707	1.28942		G+L <sup>+</sup>O<sub>2</sub>	G+L	aerobic	*C. albicans* [16]	*S. cerevisiae* [YJM128]	5	4.25464	4	0.0131	0.880015	★	0.06026	ns
														Glu <sup>-</sup>O<sub>2</sub>	Glu	microaerobic	*C. albicans* [16]	*S. cerevisiae* [YJM128]	3	0.736273	2	0.538	0.479247	ns	0.6187	ns
Model: log2 (Ratio_Retrieved / Ratio_Inoculum ) ~ Strain + Medium														G+L <sup>-</sup>O<sub>2</sub>	G+L	microaerobic	*C. albicans* [16]	*S. cerevisiae* [YJM128]	3	9.42367	2	0.0111	0.0422403	★	0.0567333	ns
														Glu <sup>+</sup>O<sub>2</sub>	Glu	aerobic	*C. albicans* [17]	*S. cerevisiae* [YJM128]	6	13.3591	5	4.2e-05	0.742938	★★	0.000789667	★★★
														G+L <sup>+</sup>O<sub>2</sub>	G+L	aerobic	*C. albicans* [17]	*S. cerevisiae* [YJM128]	6	19.8903	5	5.93e-06	0.606255	★★	0.00027278	★★★
														Glu <sup>-</sup>O<sub>2</sub>	Glu	microaerobic	*C. albicans* [17]	*S. cerevisiae* [YJM128]	4	0.531564	3	0.632	0.345179	ns	0.661773	ns
														G+L <sup>-</sup>O<sub>2</sub>	G+L	microaerobic	*C. albicans* [17]	*S. cerevisiae* [YJM128]	4	4.39731	3	0.0218	0.328573	★	0.0668533	ns
														Glu <sup>+</sup>O<sub>2</sub>	Glu	aerobic	*C. albicans* [25]	*S. cerevisiae* [YJM128]	4	1.02841	3	0.379	0.108775	ns	0.471189	ns
														G+L <sup>+</sup>O<sub>2</sub>	G+L	aerobic	*C. albicans* [25]	*S. cerevisiae* [YJM128]	4	10.1554	3	0.00203	0.762063	★★	0.01334	★
														Glu <sup>-</sup>O<sub>2</sub>	Glu	microaerobic	*C. albicans* [25]	*S. cerevisiae* [YJM128]	4	-1.23689	3	0.304	0.63103	ns	0.420765	ns
														G+L <sup>-</sup>O<sub>2</sub>	G+L	microaerobic	*C. albicans* [25]	*S. cerevisiae* [YJM128]	4	-1.02823	3	0.379	0.682315	ns	0.471189	ns
														Glu <sup>+</sup>O<sub>2</sub>	Glu	aerobic	*C. albicans* [28]	*S. cerevisiae* [YJM128]	4	2.69227	3	0.0743	0.343166	ns	0.142408	ns
														G+L <sup>+</sup>O<sub>2</sub>	G+L	aerobic	*C. albicans* [28]	*S. cerevisiae* [YJM128]	4	4.60655	3	0.0192	0.639862	★	0.0668533	ns
														Glu <sup>-</sup>O<sub>2</sub>	Glu	microaerobic	*C. albicans* [28]	*S. cerevisiae* [YJM128]	4	0.207251	3	0.849	0.674521	ns	0.849	ns
														G+L <sup>-</sup>O<sub>2</sub>	G+L	microaerobic	*C. albicans* [28]	*S. cerevisiae* [YJM128]	4	4.43192	3	0.0213	0.523816	★	0.0668533	ns
