# Supplementary material for: Candida expansion in the gut of lung cancer patients associates with an ecological signature that supports growth under dysbiotic conditions
Source: Nat Commun. 2023 May 9;14:2673. doi: 10.1038/s41467-023-38058-8 (PMC10169812; doi:10.1038/s41467-023-38058-8)
Supplement: Supplementary file 9 — Supplementary Data 6 [file 41467_2023_38058_MOESM9_ESM.xlsx]

## Sheet: Cancer - Cohort #1
PatientID	Candida Group	Sex	Age	BMI	Age'
MT254	Low	M	64.3781	31.0979	60
MT253	High	M	56.5781	31.3536	60
MT252	Low	M	66.7041	31.6374	70
MT251	Low	F	72.8959	27.5312	70
MT249	Low	F	67.9918	19.052	70
MT247	Low	M	64.2685	29.4118	60
MT246	Low	F	64.7781	34.7222	60
MT245	Low	M	54.674	26.1493	50
MT242	Low	F	64.474	26.4381	60
MT241	High	M	74.1479	21.3839	70
MT240	Low	M	63.537	35.8302	60
MT239	High	F	79.2822	21.4844	80
MT238	Low	M	60.6384	17.9163	60
MT237	High	F	87.0411	33.2671	90
MT235	Low	M	60.5096	26.8519	60
MT232	Low	F	57.7918	39.6694	60
MT231	High	M	62.6493	40.1592	60
MT230	High	M	82.4959	32.1799	80
MT229	High	M	54.3863	32.2831	50
MT226	High	F	72.389	21.9671	70
MT219	High	F	75.3671	21.4573	80
MT218	Low	M	51.9425	25.5354	50
MT216	Low	M	64	21.2963	60
MT213	High	F	65.3589	37.1652	70
MT205	Low	M	65.1151	28.6851	70
MT196	High	M	71.8904	27.9155	70
MT195	High	M	69	35.2941	70
MT100	Low	M	57.7041	16.9796	60
MK329	High	M	77.3068	26.6436	80
MK325	High	F	64.9014	22.8928	60
MK324	High	M	79.8247	18.5185	80
MK323	High	M	70.011	28.4082	70
MK322	Low	M	60.2685	30.9917	60
MK316	Low	F	76.5589	22.151	80
MK311	High	M	67.1671	26.0276	70
MK310	Low	M	74.8219	26.3036	70
MK309	Low	M	74.5589	32.8306	70
MK304	High	M	64.0685	25.8806	60
MK300	High	M	68.0904	20.9042	70
MK292	High	F	60.9781	22.1453	60
MK291	High	F	77.8493	26.0375	80
MK289	Low	M	76.463	33.91	80
MK288	High	F	68.9699	24.0346	70
MK287	Low	F	65.0822	27.6398	70
MK285	High	F	63.3671	31.2175	60
MK279	Low	M	63.3014	28.4005	60
MK275	Low	M	70.7589	23.5479	70
MK264	Low	M	69.2521	33.8021	70
MK263	High	M	46.5918	20.5151	50
MK261	High	M	69.6055	20.8307	70
MK260	Low	F	68.7945	27.9155	70
MK251	Low	M	68.2932	34.0807	70
MK250	High	F	69.8164	20.9366	70
MK249	High	M	55.9288	17.51	60
MK248	Low	F	69.1945	29.0006	70
MK243	High	M	70.9945	23.9591	70
MK242	Low	M	63.2822	22.1297	60
MK232	Low	F	69.1068	33.3276	70
MK228	Low	F	65.2247	35.4917	70
MK227	Low	F	51.126	25.8876	50
MK218	High	F	51.9233	18.3655	50
MK209	High	M	72.8164	19.7133	70
MK205	High	F	54	22.8928	50
MK198	High	M	67.9616	24.7555	70
MK191	High	F	44.2247	24.3911	40
MK189	High	F	75.7205	24.2188	80
MK186	Low	F	65.4603	28.7201	70
MK175	High	F	73.3151	20.3125	70
MK125	High	M	65.0658	29.3724	70
MK124	Low	M	69.3918	28.6801	70
MK123	High	M	74.4932	25.763	70
MK122	Low	M	72.8603	25.1559	70
MK115	Low	F	75.2082	29.7442	80
MK112	High	F	68.6055	21.3954	70
MK110	Low	M	65.789	34.7222	70

## Sheet: ICU - Cohort #2
Patient	Age	Sex	BMI	Age'
MS-ICU-1004	82	male	30.8642	80
MS-ICU-1005	77	female	19.5717	80
MS-ICU-1010	63	female	23.8751	60
MS-ICU-1014	38	male	28.9461	40
MS-ICU-1015	82	male	24.0741	80
MS-ICU-1016	72	male	26.6097	70
MS-ICU-1017	60	male	29.8606	60
MS-ICU-1020	72	male	26.8519	70
MS-ICU-1022	65	female	26.7698	70
MS-ICU-1024	69	male	32.6608	70
MS-ICU-1025	54	male	23.6295	50
MS-ICU-1028	74	male	31.5617	70
MS-ICU-1029	57	male	31.4879	60
MS-ICU-1031	70	male	25.3069	70
MS-ICU-1032	72	female	28.4799	70
MS-ICU-1037	73	male	36.9608	70
MS-ICU-1041	79	male	32.6059	80
MS-ICU-1044	80	male	23.6713	80
MS-ICU-1046	61	male	24.5675	60
MS-ICU-1048	78	male	25.9455	80
MS-ICU-1054	63	male	28.7317	60
MS-ICU-1055	67	male	26.7299	70
MS-ICU-1056	74	female	37.911	70
MS-ICU-1058	71	female	41.9143	70
MS-ICU-1059	76	female	34.2757	80
MS-ICU-1060	49	female	23.3067	50
MS-ICU-1078	43	male	26.2346	40

## Sheet: Cohort Characteristics
Main Cancer - Cohort #1						ICU - Cohort #2
Variable	N	High Candida N = 38	Low Candida N = 37	p-value		Characteristic	N = 27
Eating habits | Low-Sodium diet	64			>0.9		Sepsis
Yes		6 (18%)	5 (16%)			No Sepsis	8 (30%)
No		27 (82%)	26 (84%)			Sepsis	19 (70%)
Unknown		5	6			Antibiotic
Eating habits | High-Sodium Diet	63			>0.9		Mero	4 (15%)
Yes		6 (19%)	6 (19%)			None	5 (19%)
No		26 (81%)	25 (81%)			Pip/Taz	18 (67%)
Unknown		6	6			Age	71 (62, 75)
Eating habits | High Meat Consumption	64			0.9		Sex
Yes		23 (70%)	20 (65%)			female	8 (30%)
No		10 (30%)	11 (35%)			male	19 (70%)
Unknown		5	6			Weight	85 (74, 99)
Eating habits | High Vegetable Consumption	63			0.2		Height	172 (166, 180)
Yes		28 (85%)	20 (67%)			BMI	26.9 (24.9, 31.5)
No		5 (15%)	10 (33%)			apacheii	18.0 (13.5, 20.0)
Unknown		5	7			sapsii	41 (32, 50)
Eating habits | Low Vegetable Consumption	64			0.2		Diet
Yes		2 (6.1%)	5 (16%)			Oral diet	5 (19%)
No		31 (94%)	26 (84%)			Tube fed	22 (81%)
Unknown		5	6			SOFA	10.00 (8.00, 12.50)
Eating habits | High Fruit Consumption	64			>0.9		Reason its
Yes		28 (85%)	25 (81%)			Non-surgery	8 (30%)
No		5 (15%)	6 (19%)			Surgery	19 (70%)
Unknown		5	6			COPD
Eating habits | Low Fruit Consumption	64			0.7		with	2 (7.4%)
Yes		2 (6.1%)	3 (9.7%)			without	25 (93%)
No		31 (94%)	28 (90%)			ITS Length Of Stay	21 (18, 26)
Unknown		5	6			Vasopressor Dependency Index	0.18 (0.02, 0.45)
Eating habits | Sugar free Diet	64			0.5		Ventilation
Yes		5 (15%)	8 (26%)			with	23 (85%)
No		28 (85%)	23 (74%)			without	4 (15%)
Unknown		5	6			Infection
Eating habits | Diary-free Diet	64			0.6		Gastrointestinal	1 (3.7%)
Yes		3 (9.1%)	1 (3.2%)			intra-abdominal	1 (3.7%)
No		30 (91%)	30 (97%)			None	5 (19%)
Unknown		5	6			Other airways	4 (15%)
Variable	N	High Candida N = 38	Low Candida N = 37	p-value		Pneumonia	11 (41%)
Colitis	75			0.7		Thoracic	1 (3.7%)
No		34 (89%)	32 (86%)			Unknown focus	3 (11%)
Yes		4 (11%)	5 (14%)			Urogenital	1 (3.7%)
Probiotic Use	75			>0.9		Pathogen
No		36 (95%)	36 (97%)			Bacteroides fragilis	1 (3.7%)
Yes		2 (5.3%)	1 (2.7%)			Candida	1 (3.7%)
Cancer Stage	70			0.8		Citrobacter	1 (3.7%)
I		3 (8.3%)	1 (2.9%)			Clostridium, Actinomyces, Propionibacterium	1 (3.7%)
II		2 (5.6%)	2 (5.9%)			Enterobacter	1 (3.7%)
III		11 (31%)	9 (26%)			Enterococcus faecium	1 (3.7%)
IV		20 (56%)	22 (65%)			Escherichia coli	3 (11%)
Unknown		2	3			Haemophilus	1 (3.7%)
SGA Ranking	74			0.7		Klebsiella	1 (3.7%)
well nourished		29 (78%)	32 (86%)			None	5 (19%)
moderately malnourished		6 (16%)	3 (8.1%)			Proteus	1 (3.7%)
severely malnourished		2 (5.4%)	2 (5.4%)			Serratia	1 (3.7%)
Unknown		1	0			Unknown	9 (33%)
Food intake over last 4 weeks	73			0.8
unchanged		31 (82%)	27 (77%)
more		4 (11%)	3 (8.6%)
less		2 (5.3%)	4 (11%)
much less		1 (2.6%)	1 (2.9%)
Unknown		0	2
Before immunotherapy | Streoids	74			>0.9
No		28 (76%)	27 (73%)
Yes		9 (24%)	10 (27%)
Unknown		1	0
Before immunotherapy | PPI or H blocker	74			0.5
No		19 (51%)	15 (41%)
Yes		18 (49%)	22 (59%)
Unknown		1	0
Unknown		1	0
After immunotherapy | Streoids	72			0.5
No		28 (76%)	23 (66%)
Yes		9 (24%)	12 (34%)
Unknown		1	2
After immunotherapy | PPI or H blocker	72			>0.9
No		21 (57%)	19 (54%)
Yes		16 (43%)	16 (46%)
Unknown		1	2
PD-L1>50%?	73			0.7
above		14 (38%)	11 (31%)
below		23 (62%)	25 (69%)
Unknown		1	1
Exposition of Toxins	73	17 (45%)	19 (54%)	0.6
Unknown		0	2

## Sheet: Candida Abundance Cutoffs
Group	CLR cutoff
Candida genus	5.64985
Candida_albicans	5.35325
Candida_glabrata	2.80321
Candida_palmioleophila	0.98165
Candida_parapsilosis	-0.886035
Candida_sake	1.7247
Candida_zeylanoides	-1.06842

## Sheet: Candida isolates
Species	Sample	r1	r2	Dilution factor (r1)	Dilution factor (r2)	CFUs1	CFUs2	CFU/ml	CFU/ml	CFU/g of feces	CFU/g of feces	CFUs/g AVG	STDev	W (g)	empty(g)	Diff	volume (ml)	g/ml
C.albicans	MS-ICU-01-016	128	196	100	100	12800	19600	85333.3	130667	77802.1	119134	98468.3	29226.4	67.71	12.87	54.84	50	1.0968
C.albicans	MS-ICU-01-017	136	100	1000	1000	136000	100000	906667	666667	848462	623869	736166	158811	66.3	12.87	53.43	50	1.0686
Candida sp	MS-ICU-01-022	10	15	10	10	100	150	666.667	1000	648.243	972.364	810.304	229.188	61.72	12.87	48.85	47.5	1.02842
C.albicans	MS-ICU-01-028	64	56	10	10	640	560	4266.67	3733.33	4111.72	3597.75	3854.74	363.428	62.16	12.87	49.29	47.5	1.03768
Candida sp	MS-ICU-01-037	48	60	1000	1000	48000	60000	320000	400000	286326	357907	322116	50615.7	64.28	12.87	51.41	46	1.11761
C.albicans	MS-ICU-01-025	59	61	1	1	59	61	393.333	406.667	376.54	389.304	382.922	9.02555	65.1	12.87	52.23	50	1.0446
C.albicans	MS-ICU-01-060	103	110	10	10	1030	1100	6866.67	7333.33	6477.99	6918.24	6698.11	311.305	60.57	12.87	47.7	45	1.06
