# Supplementary material for: Candida expansion in the gut of lung cancer patients associates with an ecological signature that supports growth under dysbiotic conditions
Source: Nat Commun. 2023 May 9;14:2673. doi: 10.1038/s41467-023-38058-8 (PMC10169812; doi:10.1038/s41467-023-38058-8)
Supplement: Supplementary file 12 — Source Data [file 41467_2023_38058_MOESM12_ESM.xlsx]

## Sheet: F1b
samples	Genus	Abundance
MK110	*Candida*	0.00158469
MK110	*Saccharomyces*	0.0359197
MK110	*Dipodascus*	0.00604531
MK110	*Yarrowia*	0.00099777
MK110	*Alternaria*	0
MK110	*Fusarium*	0.000117385
MK110	*Debaryomyces*	0
MK110	*Cladosporium*	0.00117385
MK110	*Penicillium*	0.000880385
MK110	*Aspergillus*	0.00129123
MK110	Other	0.95199
MK112	*Candida*	0.333199
MK112	*Saccharomyces*	0.63384
MK112	*Dipodascus*	0
MK112	*Yarrowia*	0
MK112	*Alternaria*	0.000957162
MK112	*Fusarium*	0
MK112	*Debaryomyces*	2.12703e-05
MK112	*Cladosporium*	0.00568625
MK112	*Penicillium*	0.00595567
MK112	*Aspergillus*	0.000787
MK112	Other	0.0195545
MK115	*Candida*	0.000519555
MK115	*Saccharomyces*	0.996571
MK115	*Dipodascus*	0.000467599
MK115	*Yarrowia*	0.000272766
MK115	*Alternaria*	0.00166258
MK115	*Fusarium*	0
MK115	*Debaryomyces*	0
MK115	*Cladosporium*	0
MK115	*Penicillium*	0
MK115	*Aspergillus*	0
MK115	Other	0.000506566
MK122	*Candida*	0.00436303
MK122	*Saccharomyces*	0.978679
MK122	*Dipodascus*	0.00164276
MK122	*Yarrowia*	0.00107751
MK122	*Alternaria*	0.00367413
MK122	*Fusarium*	0
MK122	*Debaryomyces*	0
MK122	*Cladosporium*	0
MK122	*Penicillium*	0
MK122	*Aspergillus*	0
MK122	Other	0.0105631
MK123	*Candida*	0.00743164
MK123	*Saccharomyces*	0.0499413
MK123	*Dipodascus*	0.0107197
MK123	*Yarrowia*	0.0478443
MK123	*Alternaria*	0.000150981
MK123	*Fusarium*	0.000436168
MK123	*Debaryomyces*	0.00070458
MK123	*Cladosporium*	0
MK123	*Penicillium*	0.410887
MK123	*Aspergillus*	0.000553598
MK123	Other	0.47133
MK124	*Candida*	0.00440883
MK124	*Saccharomyces*	0.0274174
MK124	*Dipodascus*	0.000551103
MK124	*Yarrowia*	0.00034444
MK124	*Alternaria*	0.002457
MK124	*Fusarium*	0
MK124	*Debaryomyces*	0.000964431
MK124	*Cladosporium*	0.000183701
MK124	*Penicillium*	0.000390365
MK124	*Aspergillus*	0.000597029
MK124	Other	0.962686
MK125	*Candida*	0.994302
MK125	*Saccharomyces*	0.000139556
MK125	*Dipodascus*	0
MK125	*Yarrowia*	0
MK125	*Alternaria*	0
MK125	*Fusarium*	0
MK125	*Debaryomyces*	0
MK125	*Cladosporium*	0
MK125	*Penicillium*	0.00381132
MK125	*Aspergillus*	0
MK125	Other	0.00174686
MK175	*Candida*	0.794057
MK175	*Saccharomyces*	0.204582
MK175	*Dipodascus*	5.19499e-05
MK175	*Yarrowia*	0
MK175	*Alternaria*	0.000502182
MK175	*Fusarium*	6.92665e-06
MK175	*Debaryomyces*	0
MK175	*Cladosporium*	0
MK175	*Penicillium*	0.000443305
MK175	*Aspergillus*	6.58031e-05
MK175	Other	0.000290919
MK186	*Candida*	0.000474723
MK186	*Saccharomyces*	0.00179762
MK186	*Dipodascus*	0.000563337
MK186	*Yarrowia*	0.000651952
MK186	*Alternaria*	0
MK186	*Fusarium*	0
MK186	*Debaryomyces*	6.9626e-05
MK186	*Cladosporium*	4.43074e-05
MK186	*Penicillium*	0.000240526
MK186	*Aspergillus*	0
MK186	Other	0.996158
MK189	*Candida*	0.0140283
MK189	*Saccharomyces*	0.955609
MK189	*Dipodascus*	0.000912803
MK189	*Yarrowia*	0.00105693
MK189	*Alternaria*	0.0024982
MK189	*Fusarium*	0
MK189	*Debaryomyces*	0.00403555
MK189	*Cladosporium*	0
MK189	*Penicillium*	0.00100889
MK189	*Aspergillus*	0.000288254
MK189	Other	0.0205621
MK191	*Candida*	0.0151034
MK191	*Saccharomyces*	0.947197
MK191	*Dipodascus*	0.0012929
MK191	*Yarrowia*	0.000940291
MK191	*Alternaria*	0
MK191	*Fusarium*	0.00249765
MK191	*Debaryomyces*	0.000528914
MK191	*Cladosporium*	0
MK191	*Penicillium*	0
MK191	*Aspergillus*	0
MK191	Other	0.0324401
MK198	*Candida*	0.053804
MK198	*Saccharomyces*	0.673399
MK198	*Dipodascus*	0.000117093
MK198	*Yarrowia*	0
MK198	*Alternaria*	0.000526917
MK198	*Fusarium*	0
MK198	*Debaryomyces*	0.000234185
MK198	*Cladosporium*	0.0156319
MK198	*Penicillium*	0.217734
MK198	*Aspergillus*	0.00245894
MK198	Other	0.0360938
MK205	*Candida*	0.143125
MK205	*Saccharomyces*	0.00509821
MK205	*Dipodascus*	0.424059
MK205	*Yarrowia*	0.352152
MK205	*Alternaria*	0.0626173
MK205	*Fusarium*	0
MK205	*Debaryomyces*	0
MK205	*Cladosporium*	0.00603653
MK205	*Penicillium*	0
MK205	*Aspergillus*	0
MK205	Other	0.0069123
MK209	*Candida*	0.459102
MK209	*Saccharomyces*	0.498466
MK209	*Dipodascus*	0.00279311
MK209	*Yarrowia*	0.00110941
MK209	*Alternaria*	0
MK209	*Fusarium*	0.00250597
MK209	*Debaryomyces*	0.00160539
MK209	*Cladosporium*	0
MK209	*Penicillium*	0
MK209	*Aspergillus*	0
MK209	Other	0.0344179
MK218	*Candida*	0.0585372
MK218	*Saccharomyces*	0.89951
MK218	*Dipodascus*	7.47482e-05
MK218	*Yarrowia*	0
MK218	*Alternaria*	8.40917e-05
MK218	*Fusarium*	0
MK218	*Debaryomyces*	0.00031768
MK218	*Cladosporium*	0.00082223
MK218	*Penicillium*	0.00816624
MK218	*Aspergillus*	0.00988545
MK218	Other	0.022602
MK227	*Candida*	0.000706025
MK227	*Saccharomyces*	0.994578
MK227	*Dipodascus*	0.00084723
MK227	*Yarrowia*	0.00026829
MK227	*Alternaria*	0.00175094
MK227	*Fusarium*	0
MK227	*Debaryomyces*	0
MK227	*Cladosporium*	0
MK227	*Penicillium*	0
MK227	*Aspergillus*	0
MK227	Other	0.00184979
MK228	*Candida*	0.000232527
MK228	*Saccharomyces*	0.994785
MK228	*Dipodascus*	0
MK228	*Yarrowia*	0.000116264
MK228	*Alternaria*	0
MK228	*Fusarium*	0
MK228	*Debaryomyces*	0.00181039
MK228	*Cladosporium*	0
MK228	*Penicillium*	0
MK228	*Aspergillus*	0
MK228	Other	0.00305607
MK232	*Candida*	0.00617766
MK232	*Saccharomyces*	0.648074
MK232	*Dipodascus*	0.0102589
MK232	*Yarrowia*	0.00136042
MK232	*Alternaria*	0.00033453
MK232	*Fusarium*	0.0421285
MK232	*Debaryomyces*	0.000735966
MK232	*Cladosporium*	0
MK232	*Penicillium*	0.000535248
MK232	*Aspergillus*	0.00466112
MK232	Other	0.285733
MK242	*Candida*	0.000731187
MK242	*Saccharomyces*	0.00467959
MK242	*Dipodascus*	0.00105291
MK242	*Yarrowia*	0.00380217
MK242	*Alternaria*	0.00137463
MK242	*Fusarium*	0.0194496
MK242	*Debaryomyces*	0.00011699
MK242	*Cladosporium*	0.0034512
MK242	*Penicillium*	0
MK242	*Aspergillus*	0.0408587
MK242	Other	0.924483
MK243	*Candida*	0.149605
MK243	*Saccharomyces*	0.0137532
MK243	*Dipodascus*	0
MK243	*Yarrowia*	0
MK243	*Alternaria*	0.000435621
MK243	*Fusarium*	0.0119485
MK243	*Debaryomyces*	0
MK243	*Cladosporium*	0.0399527
MK243	*Penicillium*	0.00199141
MK243	*Aspergillus*	0.0303068
MK243	Other	0.752007
MK248	*Candida*	0.0150762
MK248	*Saccharomyces*	0.442641
MK248	*Dipodascus*	0.00262784
MK248	*Yarrowia*	0.00111073
MK248	*Alternaria*	0.00102946
MK248	*Fusarium*	0.0536133
MK248	*Debaryomyces*	0.000623095
MK248	*Cladosporium*	0.00262784
MK248	*Penicillium*	0.00326448
MK248	*Aspergillus*	0.00723332
MK248	Other	0.470152
MK249	*Candida*	0.270673
MK249	*Saccharomyces*	0.0634138
MK249	*Dipodascus*	0.0346555
MK249	*Yarrowia*	0.0017772
MK249	*Alternaria*	0.000457764
MK249	*Fusarium*	0
MK249	*Debaryomyces*	0.000780892
MK249	*Cladosporium*	0
MK249	*Penicillium*	0.0305894
MK249	*Aspergillus*	0.0149177
MK249	Other	0.582734
MK250	*Candida*	0.981233
MK250	*Saccharomyces*	0.01535
MK250	*Dipodascus*	0
MK250	*Yarrowia*	0
MK250	*Alternaria*	0
MK250	*Fusarium*	0
MK250	*Debaryomyces*	0.00294005
MK250	*Cladosporium*	2.84154e-05
MK250	*Penicillium*	9.09292e-05
MK250	*Aspergillus*	1.32605e-05
MK250	Other	0.000344773
MK251	*Candida*	0.00262522
MK251	*Saccharomyces*	0.00455959
MK251	*Dipodascus*	0.000794473
MK251	*Yarrowia*	0.00117444
MK251	*Alternaria*	0.000552677
MK251	*Fusarium*	0
MK251	*Debaryomyces*	0.00162349
MK251	*Cladosporium*	6.90846e-05
MK251	*Penicillium*	0.000310881
MK251	*Aspergillus*	6.90846e-05
MK251	Other	0.988221
MK260	*Candida*	0.0237831
MK260	*Saccharomyces*	0.902105
MK260	*Dipodascus*	0.0066999
MK260	*Yarrowia*	0.00555679
MK260	*Alternaria*	0.00228622
MK260	*Fusarium*	0.0165751
MK260	*Debaryomyces*	0.00136538
MK260	*Cladosporium*	0.00273077
MK260	*Penicillium*	0
MK260	*Aspergillus*	9.52593e-05
MK260	Other	0.0388023
MK261	*Candida*	0.972546
MK261	*Saccharomyces*	0.00544019
MK261	*Dipodascus*	0.00929521
MK261	*Yarrowia*	0.000206352
MK261	*Alternaria*	0.000844167
MK261	*Fusarium*	0
MK261	*Debaryomyces*	0.00326411
MK261	*Cladosporium*	0
MK261	*Penicillium*	0.000778509
MK261	*Aspergillus*	4.68982e-05
MK261	Other	0.00757874
MK263	*Candida*	0.0143829
MK263	*Saccharomyces*	0.927833
MK263	*Dipodascus*	0.00176411
MK263	*Yarrowia*	0.000918059
MK263	*Alternaria*	0
MK263	*Fusarium*	0.00480631
MK263	*Debaryomyces*	0.000576037
MK263	*Cladosporium*	0.000450029
MK263	*Penicillium*	0
MK263	*Aspergillus*	0
MK263	Other	0.0492692
MK264	*Candida*	0.00159463
MK264	*Saccharomyces*	0.0827285
MK264	*Dipodascus*	0.00219949
MK264	*Yarrowia*	0.00159463
MK264	*Alternaria*	0.00690091
MK264	*Fusarium*	0.0727483
MK264	*Debaryomyces*	0.000549874
MK264	*Cladosporium*	0.486418
MK264	*Penicillium*	0
MK264	*Aspergillus*	0.0103101
MK264	Other	0.334955
MK275	*Candida*	0.0175948
MK275	*Saccharomyces*	0.866763
MK275	*Dipodascus*	0.00866912
MK275	*Yarrowia*	0.00661661
MK275	*Alternaria*	0.00274117
MK275	*Fusarium*	0.00143135
MK275	*Debaryomyces*	0.00209301
MK275	*Cladosporium*	0.00667063
MK275	*Penicillium*	0.000945231
MK275	*Aspergillus*	0.00199849
MK275	Other	0.0844766
MK279	*Candida*	0.000495408
MK279	*Saccharomyces*	0.992881
MK279	*Dipodascus*	0.000293575
MK279	*Yarrowia*	0.000155962
MK279	*Alternaria*	2.75227e-05
MK279	*Fusarium*	0.000119265
MK279	*Debaryomyces*	0.00367887
MK279	*Cladosporium*	0
MK279	*Penicillium*	0
MK279	*Aspergillus*	0
MK279	Other	0.0023486
MK285	*Candida*	0.503724
MK285	*Saccharomyces*	0.0801403
MK285	*Dipodascus*	0.000742804
MK285	*Yarrowia*	0.0110389
MK285	*Alternaria*	0.00596307
MK285	*Fusarium*	0.0739296
MK285	*Debaryomyces*	0
MK285	*Cladosporium*	0.00874858
MK285	*Penicillium*	0.000845971
MK285	*Aspergillus*	0.136944
MK285	Other	0.177922
MK287	*Candida*	0.000575573
MK287	*Saccharomyces*	0
MK287	*Dipodascus*	0
MK287	*Yarrowia*	0
MK287	*Alternaria*	0.0101876
MK287	*Fusarium*	0.126741
MK287	*Debaryomyces*	0
MK287	*Cladosporium*	0.00477725
MK287	*Penicillium*	0
MK287	*Aspergillus*	0.0108783
MK287	Other	0.84684
MK288	*Candida*	0.0180511
MK288	*Saccharomyces*	0.949627
MK288	*Dipodascus*	0.00197018
MK288	*Yarrowia*	0.000878594
MK288	*Alternaria*	0.000425985
MK288	*Fusarium*	0.00111821
MK288	*Debaryomyces*	0.00118477
MK288	*Cladosporium*	0.00142439
MK288	*Penicillium*	0
MK288	*Aspergillus*	0
MK288	Other	0.0253195
MK289	*Candida*	0.0198209
MK289	*Saccharomyces*	0.893908
MK289	*Dipodascus*	0.00563276
MK289	*Yarrowia*	0.00329463
MK289	*Alternaria*	0.00185987
MK289	*Fusarium*	0.00629699
MK289	*Debaryomyces*	0.00124877
MK289	*Cladosporium*	0.00324149
MK289	*Penicillium*	0
MK289	*Aspergillus*	0
MK289	Other	0.064697
MK291	*Candida*	0.0218297
MK291	*Saccharomyces*	0.938266
MK291	*Dipodascus*	0.00513852
MK291	*Yarrowia*	0.00409645
MK291	*Alternaria*	0
MK291	*Fusarium*	0.00449172
MK291	*Debaryomyces*	0.000682741
MK291	*Cladosporium*	0.00361134
MK291	*Penicillium*	0
MK291	*Aspergillus*	0
MK291	Other	0.0218836
MK292	*Candida*	0.0113975
MK292	*Saccharomyces*	0.644828
MK292	*Dipodascus*	0.00183866
MK292	*Yarrowia*	0.00207126
MK292	*Alternaria*	0
MK292	*Fusarium*	0.00106332
MK292	*Debaryomyces*	0
MK292	*Cladosporium*	0
MK292	*Penicillium*	0.00715528
MK292	*Aspergillus*	0.00182759
MK292	Other	0.329818
MK300	*Candida*	0.997729
MK300	*Saccharomyces*	0.00211523
MK300	*Dipodascus*	0
MK300	*Yarrowia*	0
MK300	*Alternaria*	0
MK300	*Fusarium*	0
MK300	*Debaryomyces*	3.11063e-05
MK300	*Cladosporium*	0
MK300	*Penicillium*	5.18438e-05
MK300	*Aspergillus*	0
MK300	Other	7.25814e-05
MK304	*Candida*	0.0895598
MK304	*Saccharomyces*	0.0503386
MK304	*Dipodascus*	0.0280474
MK304	*Yarrowia*	0.173476
MK304	*Alternaria*	0.0022009
MK304	*Fusarium*	0.0591986
MK304	*Debaryomyces*	0.000733634
MK304	*Cladosporium*	0.0845937
MK304	*Penicillium*	0
MK304	*Aspergillus*	0.0243792
MK304	Other	0.487472
MK309	*Candida*	0.0144634
MK309	*Saccharomyces*	0.915871
MK309	*Dipodascus*	0.0237963
MK309	*Yarrowia*	0.00163061
MK309	*Alternaria*	0.000490508
MK309	*Fusarium*	0.00694665
MK309	*Debaryomyces*	0.00261162
MK309	*Cladosporium*	0.00225369
MK309	*Penicillium*	0
MK309	*Aspergillus*	0
MK309	Other	0.031936
MK310	*Candida*	0.00851178
MK310	*Saccharomyces*	0.103554
MK310	*Dipodascus*	0.00122142
MK310	*Yarrowia*	0.000674326
MK310	*Alternaria*	0.0359301
MK310	*Fusarium*	0.0933114
MK310	*Debaryomyces*	0.000343525
MK310	*Cladosporium*	0.00171762
MK310	*Penicillium*	0.00479662
MK310	*Aspergillus*	0.0139446
MK310	Other	0.735995
MK311	*Candida*	0.600871
MK311	*Saccharomyces*	0.39849
MK311	*Dipodascus*	0
MK311	*Yarrowia*	0
MK311	*Alternaria*	5.23578e-06
MK311	*Fusarium*	0
MK311	*Debaryomyces*	5.49757e-05
MK311	*Cladosporium*	5.49757e-05
MK311	*Penicillium*	7.33009e-05
MK311	*Aspergillus*	2.61789e-05
MK311	Other	0.000424098
MK316	*Candida*	0.0028693
MK316	*Saccharomyces*	0.00677748
MK316	*Dipodascus*	0.00133571
MK316	*Yarrowia*	0.001682
MK316	*Alternaria*	0
MK316	*Fusarium*	0.0773721
MK316	*Debaryomyces*	0
MK316	*Cladosporium*	0.00563966
MK316	*Penicillium*	0
MK316	*Aspergillus*	0.00781636
MK316	Other	0.896507
MK322	*Candida*	0.00148963
MK322	*Saccharomyces*	0.000916695
MK322	*Dipodascus*	0.0017188
MK322	*Yarrowia*	0.005271
MK322	*Alternaria*	0.000190978
MK322	*Fusarium*	0.0132539
MK322	*Debaryomyces*	0
MK322	*Cladosporium*	0.00194798
MK322	*Penicillium*	0
MK322	*Aspergillus*	0.0435048
MK322	Other	0.931706
MK323	*Candida*	0.0137854
MK323	*Saccharomyces*	0.962108
MK323	*Dipodascus*	0.0012356
MK323	*Yarrowia*	0.000678369
MK323	*Alternaria*	0
MK323	*Fusarium*	0.00328282
MK323	*Debaryomyces*	0.000823733
MK323	*Cladosporium*	0.00151422
MK323	*Penicillium*	0
MK323	*Aspergillus*	0
MK323	Other	0.0165716
MK324	*Candida*	0.997957
MK324	*Saccharomyces*	0.00138957
MK324	*Dipodascus*	0
MK324	*Yarrowia*	0
MK324	*Alternaria*	0
MK324	*Fusarium*	0
MK324	*Debaryomyces*	1.81644e-05
MK324	*Cladosporium*	0
MK324	*Penicillium*	0.000388263
MK324	*Aspergillus*	3.40582e-05
MK324	Other	0.000213431
MK325	*Candida*	0.0226629
MK325	*Saccharomyces*	0
MK325	*Dipodascus*	0
MK325	*Yarrowia*	0
MK325	*Alternaria*	0
MK325	*Fusarium*	0
MK325	*Debaryomyces*	0
MK325	*Cladosporium*	0
MK325	*Penicillium*	0
MK325	*Aspergillus*	0
MK325	Other	0.977337
MK329	*Candida*	0.663648
MK329	*Saccharomyces*	0.00481397
MK329	*Dipodascus*	0.000598346
MK329	*Yarrowia*	0
MK329	*Alternaria*	0.0691634
MK329	*Fusarium*	0.00174064
MK329	*Debaryomyces*	0.0355744
MK329	*Cladosporium*	0.00840405
MK329	*Penicillium*	0.00650022
MK329	*Aspergillus*	0.00010879
MK329	Other	0.209448
MT100	*Candida*	0.00507525
MT100	*Saccharomyces*	0.967325
MT100	*Dipodascus*	0.000380278
MT100	*Yarrowia*	0.00105308
MT100	*Alternaria*	0
MT100	*Fusarium*	0.00314461
MT100	*Debaryomyces*	0.00248643
MT100	*Cladosporium*	0.000248643
MT100	*Penicillium*	0.000234017
MT100	*Aspergillus*	0.00215003
MT100	Other	0.0179023
MT195	*Candida*	0.0465437
MT195	*Saccharomyces*	0.898198
MT195	*Dipodascus*	0.0123421
MT195	*Yarrowia*	0.01231
MT195	*Alternaria*	0.000385189
MT195	*Fusarium*	0
MT195	*Debaryomyces*	0
MT195	*Cladosporium*	0
MT195	*Penicillium*	0.000706181
MT195	*Aspergillus*	0
MT195	Other	0.0295151
MT196	*Candida*	0.936107
MT196	*Saccharomyces*	0.0348778
MT196	*Dipodascus*	2.27036e-05
MT196	*Yarrowia*	0
MT196	*Alternaria*	0.000547409
MT196	*Fusarium*	7.06334e-05
MT196	*Debaryomyces*	0.00140258
MT196	*Cladosporium*	0.00369816
MT196	*Penicillium*	0.00136474
MT196	*Aspergillus*	0.00146312
MT196	Other	0.0204458
MT205	*Candida*	0.00192815
MT205	*Saccharomyces*	0.489296
MT205	*Dipodascus*	0.00170131
MT205	*Yarrowia*	0.000935719
MT205	*Alternaria*	0.310432
MT205	*Fusarium*	0.0276746
MT205	*Debaryomyces*	0
MT205	*Cladosporium*	0.00110585
MT205	*Penicillium*	0
MT205	*Aspergillus*	0.00436669
MT205	Other	0.16256
MT213	*Candida*	0.76327
MT213	*Saccharomyces*	0
MT213	*Dipodascus*	0.00065373
MT213	*Yarrowia*	0
MT213	*Alternaria*	0.00924789
MT213	*Fusarium*	0.0323517
MT213	*Debaryomyces*	0
MT213	*Cladosporium*	0.00908844
MT213	*Penicillium*	0.00023917
MT213	*Aspergillus*	0.00167419
MT213	Other	0.183475
MT216	*Candida*	0.0229684
MT216	*Saccharomyces*	0.129214
MT216	*Dipodascus*	0.00174614
MT216	*Yarrowia*	0.0115514
MT216	*Alternaria*	0.00214909
MT216	*Fusarium*	0.0899933
MT216	*Debaryomyces*	0.00134318
MT216	*Cladosporium*	0.00282069
MT216	*Penicillium*	0
MT216	*Aspergillus*	0.0124916
MT216	Other	0.725722
MT218	*Candida*	0.0379477
MT218	*Saccharomyces*	0.0174371
MT218	*Dipodascus*	0.00175626
MT218	*Yarrowia*	0.0116666
MT218	*Alternaria*	0.141065
MT218	*Fusarium*	0.0664869
MT218	*Debaryomyces*	0.0113529
MT218	*Cladosporium*	0.0246503
MT218	*Penicillium*	0.00489243
MT218	*Aspergillus*	0.0233958
MT218	Other	0.659349
MT219	*Candida*	0.0245621
MT219	*Saccharomyces*	0.00598485
MT219	*Dipodascus*	4.6126e-05
MT219	*Yarrowia*	0
MT219	*Alternaria*	5.76575e-05
MT219	*Fusarium*	0
MT219	*Debaryomyces*	0
MT219	*Cladosporium*	0
MT219	*Penicillium*	0.00584647
MT219	*Aspergillus*	0.000357476
MT219	Other	0.963145
MT226	*Candida*	0.133925
MT226	*Saccharomyces*	0.813207
MT226	*Dipodascus*	0.00195749
MT226	*Yarrowia*	0.000734059
MT226	*Alternaria*	0.00329511
MT226	*Fusarium*	0.000685121
MT226	*Debaryomyces*	0.000717746
MT226	*Cladosporium*	0
MT226	*Penicillium*	0
MT226	*Aspergillus*	0
MT226	Other	0.045479
MT229	*Candida*	0.015857
MT229	*Saccharomyces*	0.981742
MT229	*Dipodascus*	0.000494872
MT229	*Yarrowia*	0.000221113
MT229	*Alternaria*	0
MT229	*Fusarium*	0
MT229	*Debaryomyces*	0
MT229	*Cladosporium*	0
MT229	*Penicillium*	0.000431697
MT229	*Aspergillus*	0
MT229	Other	0.00125297
MT230	*Candida*	0.0119138
MT230	*Saccharomyces*	0.041618
MT230	*Dipodascus*	0.000337239
MT230	*Yarrowia*	0
MT230	*Alternaria*	9.69077e-06
MT230	*Fusarium*	0
MT230	*Debaryomyces*	0
MT230	*Cladosporium*	0.000736498
MT230	*Penicillium*	0.911202
MT230	*Aspergillus*	6.97735e-05
MT230	Other	0.0341134
MT231	*Candida*	0.138954
MT231	*Saccharomyces*	0.222072
MT231	*Dipodascus*	0.161974
MT231	*Yarrowia*	0.461826
MT231	*Alternaria*	0
MT231	*Fusarium*	0
MT231	*Debaryomyces*	0
MT231	*Cladosporium*	0
MT231	*Penicillium*	0.00159305
MT231	*Aspergillus*	0.0080051
MT231	Other	0.00557569
MT232	*Candida*	0.00123382
MT232	*Saccharomyces*	0.991287
MT232	*Dipodascus*	0.00138614
MT232	*Yarrowia*	0.000411272
MT232	*Alternaria*	0
MT232	*Fusarium*	0.000274181
MT232	*Debaryomyces*	0.00222391
MT232	*Cladosporium*	0
MT232	*Penicillium*	0
MT232	*Aspergillus*	0
MT232	Other	0.00318355
MT235	*Candida*	0.00601782
MT235	*Saccharomyces*	0.970967
MT235	*Dipodascus*	0.00188344
MT235	*Yarrowia*	0.00143938
MT235	*Alternaria*	0.0018375
MT235	*Fusarium*	0.000903439
MT235	*Debaryomyces*	0
MT235	*Cladosporium*	0.00140875
MT235	*Penicillium*	0
MT235	*Aspergillus*	0
MT235	Other	0.0155422
MT237	*Candida*	0.493339
MT237	*Saccharomyces*	0.478742
MT237	*Dipodascus*	0.00343521
MT237	*Yarrowia*	0.0036214
MT237	*Alternaria*	0
MT237	*Fusarium*	0
MT237	*Debaryomyces*	0
MT237	*Cladosporium*	0
MT237	*Penicillium*	0.00110783
MT237	*Aspergillus*	0
MT237	Other	0.0197548
MT238	*Candida*	0.00106787
MT238	*Saccharomyces*	0.988831
MT238	*Dipodascus*	0
MT238	*Yarrowia*	0.000432919
MT238	*Alternaria*	0.00193371
MT238	*Fusarium*	0
MT238	*Debaryomyces*	0
MT238	*Cladosporium*	0
MT238	*Penicillium*	0
MT238	*Aspergillus*	0
MT238	Other	0.00773482
MT239	*Candida*	0.891184
MT239	*Saccharomyces*	0.000744258
MT239	*Dipodascus*	0
MT239	*Yarrowia*	0
MT239	*Alternaria*	0.000590273
MT239	*Fusarium*	0.0113692
MT239	*Debaryomyces*	0
MT239	*Cladosporium*	0.00305402
MT239	*Penicillium*	0.00603105
MT239	*Aspergillus*	0.0115232
MT239	Other	0.0755037
MT240	*Candida*	0.000423318
MT240	*Saccharomyces*	0.996258
MT240	*Dipodascus*	0.000491595
MT240	*Yarrowia*	0.000259453
MT240	*Alternaria*	0.00133823
MT240	*Fusarium*	0
MT240	*Debaryomyces*	0
MT240	*Cladosporium*	0.000259453
MT240	*Penicillium*	0
MT240	*Aspergillus*	0
MT240	Other	0.000969535
MT241	*Candida*	0.00627358
MT241	*Saccharomyces*	0.930178
MT241	*Dipodascus*	0.000210942
MT241	*Yarrowia*	0
MT241	*Alternaria*	0.000125003
MT241	*Fusarium*	0
MT241	*Debaryomyces*	0.000617202
MT241	*Cladosporium*	0
MT241	*Penicillium*	0.000664078
MT241	*Aspergillus*	7.81268e-05
MT241	Other	0.061853
MT242	*Candida*	0.00211245
MT242	*Saccharomyces*	0.996031
MT242	*Dipodascus*	0.00100495
MT242	*Yarrowia*	0.000143565
MT242	*Alternaria*	0
MT242	*Fusarium*	0
MT242	*Debaryomyces*	0
MT242	*Cladosporium*	2.05092e-05
MT242	*Penicillium*	0.000112801
MT242	*Aspergillus*	0
MT242	Other	0.000574259
MT245	*Candida*	0.00219739
MT245	*Saccharomyces*	0.00575317
MT245	*Dipodascus*	0.000559336
MT245	*Yarrowia*	0.00146493
MT245	*Alternaria*	0
MT245	*Fusarium*	0.021601
MT245	*Debaryomyces*	0.000133175
MT245	*Cladosporium*	0.0050873
MT245	*Penicillium*	0.000998815
MT245	*Aspergillus*	0.0373557
MT245	Other	0.924849
MT246	*Candida*	0.00405563
MT246	*Saccharomyces*	0.981049
MT246	*Dipodascus*	0.000913768
MT246	*Yarrowia*	0.00161474
MT246	*Alternaria*	0.000150208
MT246	*Fusarium*	0
MT246	*Debaryomyces*	0.00416828
MT246	*Cladosporium*	0
MT246	*Penicillium*	0
MT246	*Aspergillus*	0
MT246	Other	0.00804867
MT247	*Candida*	0.00233957
MT247	*Saccharomyces*	0.964041
MT247	*Dipodascus*	0.00265414
MT247	*Yarrowia*	0.00104199
MT247	*Alternaria*	0.00159248
MT247	*Fusarium*	0
MT247	*Debaryomyces*	0
MT247	*Cladosporium*	0
MT247	*Penicillium*	0
MT247	*Aspergillus*	0
MT247	Other	0.0283304
MT249	*Candida*	0.00171765
MT249	*Saccharomyces*	0.98538
MT249	*Dipodascus*	0.00233956
MT249	*Yarrowia*	0.000177688
MT249	*Alternaria*	0
MT249	*Fusarium*	0.00101677
MT249	*Debaryomyces*	0.00157945
MT249	*Cladosporium*	0
MT249	*Penicillium*	0
MT249	*Aspergillus*	0
MT249	Other	0.00778867
MT251	*Candida*	0.000954463
MT251	*Saccharomyces*	0
MT251	*Dipodascus*	0
MT251	*Yarrowia*	5.20616e-05
MT251	*Alternaria*	0
MT251	*Fusarium*	0.0014664
MT251	*Debaryomyces*	0
MT251	*Cladosporium*	0.00166597
MT251	*Penicillium*	0.000182216
MT251	*Aspergillus*	0.00042517
MT251	Other	0.995254
MT252	*Candida*	0.000590877
MT252	*Saccharomyces*	0.994824
MT252	*Dipodascus*	0.000590877
MT252	*Yarrowia*	0.000685417
MT252	*Alternaria*	0.00127629
MT252	*Fusarium*	0.000709052
MT252	*Debaryomyces*	0
MT252	*Cladosporium*	0
MT252	*Penicillium*	0
MT252	*Aspergillus*	0
MT252	Other	0.00132356
MT253	*Candida*	0.0215442
MT253	*Saccharomyces*	0.0254455
MT253	*Dipodascus*	0
MT253	*Yarrowia*	9.3895e-06
MT253	*Alternaria*	9.3895e-06
MT253	*Fusarium*	0
MT253	*Debaryomyces*	0.253784
MT253	*Cladosporium*	0.000107979
MT253	*Penicillium*	0.698212
MT253	*Aspergillus*	0.000131453
MT253	Other	0.000755854
MT254	*Candida*	0.0186475
MT254	*Saccharomyces*	0.753452
MT254	*Dipodascus*	0.00731736
MT254	*Yarrowia*	0.00342264
MT254	*Alternaria*	0.00855659
MT254	*Fusarium*	0.000413077
MT254	*Debaryomyces*	0.0048389
MT254	*Cladosporium*	0.000826154
MT254	*Penicillium*	0.00224242
MT254	*Aspergillus*	0
MT254	Other	0.200283

## Sheet: F1c
term	df	AIC	statistic	p.value	Type	R2	setup
<i>Clavispora</i>	1	353.199	1.46194	0.012	Cummulative Adj. R2	0.386337	Multivariate
<i>Pichia</i>	1	353.24	1.50349	0.022	Cummulative Adj. R2	0.381087	Multivariate
<i>Fusarium</i>	1	353.299	1.68875	0.008	Cummulative Adj. R2	0.375422	Multivariate
<i>Thelebolus</i>	1	353.568	1.70142	0.016	Cummulative Adj. R2	0.36774	Multivariate
<i>Mycosphaerella</i>	1	353.812	1.66255	0.008	Cummulative Adj. R2	0.35996	Multivariate
<i>Saitozyma</i>	1	353.969	1.73256	0.006	Cummulative Adj. R2	0.352648	Multivariate
<i>Mortierella</i>	1	354.176	1.74577	0.004	Cummulative Adj. R2	0.344611	Multivariate
<i>Talaromyces</i>	1	354.363	1.787	0.01	Cummulative Adj. R2	0.336464	Multivariate
<i>Aureobasidium</i>	1	354.564	1.95631	0.002	Cummulative Adj. R2	0.327904	Multivariate
<i>Myxocephala</i>	1	354.932	1.97019	0.004	Cummulative Adj. R2	0.317537	Multivariate
<i>Clonostachys</i>	1	355.278	1.86211	0.002	Cummulative Adj. R2	0.307027	Multivariate
<i>Alternaria</i>	1	355.463	1.95332	0.002	Cummulative Adj. R2	0.297692	Multivariate
<i>Debaryomyces</i>	1	355.718	2.01452	0.002	Cummulative Adj. R2	0.287392	Multivariate
<i>Trichosporon</i>	1	356.007	2.20728	0.002	Cummulative Adj. R2	0.276438	Multivariate
<i>Penicillium</i>	1	356.474	2.44453	0.002	Cummulative Adj. R2	0.2634	Multivariate
<i>Chaetomium</i>	1	357.162	2.65998	0.002	Cummulative Adj. R2	0.247753	Multivariate
<i>Aspergillus</i>	1	358.039	3.42493	0.002	Cummulative Adj. R2	0.229655	Multivariate
<i>Yarrowia</i>	1	359.673	3.76113	0.002	Cummulative Adj. R2	0.202969	Multivariate
<i>Humicola</i>	1	361.598	5.10518	0.002	Cummulative Adj. R2	0.171973	Multivariate
<i>Candida</i>	1	364.806	5.84462	0.002	Cummulative Adj. R2	0.124762	Multivariate
<i>Saccharomyces</i>	1	368.659	6.28661	0.002	Cummulative Adj. R2	0.0666772	Multivariate
<i>Saccharomyces</i>	1		6.28661	0.001	Univariate Adj. R2	0.0666772	Multivariate
<i>Candida</i>	1		5.41176	0.001	Univariate Adj. R2	0.056264	Multivariate
<i>Aspergillus</i>	1		4.77606	0.001	Univariate Adj. R2	0.0485504	Multivariate
<i>Humicola</i>	1		4.58334	0.001	Univariate Adj. R2	0.046187	Multivariate
<i>Chaetomium</i>	1		4.31922	0.001	Univariate Adj. R2	0.0429288	Multivariate
<i>Acremonium</i>	1		4.23531	0.001	Univariate Adj. R2	0.041889	Univariate
<i>Fusarium</i>	1		4.16124	0.001	Univariate Adj. R2	0.0409693	Multivariate
<i>Pichia</i>	1		4.07383	0.001	Univariate Adj. R2	0.0398816	Multivariate
<i>Yarrowia</i>	1		3.88638	0.001	Univariate Adj. R2	0.0375409	Multivariate
<i>Clonostachys</i>	1		3.7876	0.001	Univariate Adj. R2	0.0363027	Multivariate
<i>Myxocephala</i>	1		3.69855	0.001	Univariate Adj. R2	0.0351838	Multivariate
<i>Trichoderma</i>	1		3.62169	0.001	Univariate Adj. R2	0.034216	Univariate
<i>Saitozyma</i>	1		3.36783	0.001	Univariate Adj. R2	0.0310057	Multivariate
<i>Talaromyces</i>	1		3.25809	0.001	Univariate Adj. R2	0.0296111	Multivariate
<i>Cladosporium</i>	1		3.19025	0.001	Univariate Adj. R2	0.0287472	Univariate
<i>Mortierella</i>	1		3.06162	0.001	Univariate Adj. R2	0.0271046	Multivariate
<i>Metarhizium</i>	1		3.0586	0.001	Univariate Adj. R2	0.0270659	Univariate
<i>Penicillium</i>	1		2.89012	0.001	Univariate Adj. R2	0.024906	Multivariate
<i>Mycosphaerella</i>	1		2.65068	0.001	Univariate Adj. R2	0.0218198	Multivariate
<i>Dipodascus</i>	1		2.58572	0.001	Univariate Adj. R2	0.0209791	Univariate
<i>Debaryomyces</i>	1		2.30079	0.001	Univariate Adj. R2	0.0172745	Multivariate
<i>Alternaria</i>	1		2.26993	0.002	Univariate Adj. R2	0.0168716	Multivariate
<i>Gibberella</i>	1		1.88587	0.004	Univariate Adj. R2	0.0118295	Univariate
<i>Trichosporon</i>	1		1.82263	0.013	Univariate Adj. R2	0.0109944	Multivariate
<i>Colletotrichum</i>	1		1.81915	0.006	Univariate Adj. R2	0.0109484	Univariate
<i>Thelebolus</i>	1		1.648	0.03	Univariate Adj. R2	0.00868077	Multivariate
<i>Clavispora</i>	1		1.60719	0.033	Univariate Adj. R2	0.00813843	Multivariate

## Sheet: F1d
term	df	AIC	statistic	p.value	Type	R2	setup
<i>Holdemania filiformis</i>	1	374.627	1.48217	0.028	Cummulative Adj. R2	0.130629	Multivariate
<i>Bacteroides cellulosilyticus</i>	1	374.457	1.46885	0.048	Cummulative Adj. R2	0.123757	Multivariate
<i>Anaerotruncus unclassified</i>	1	374.242	1.44088	0.044	Cummulative Adj. R2	0.117131	Multivariate
<i>Clostridium citroniae</i>	1	373.965	1.48611	0.03	Cummulative Adj. R2	0.110953	Multivariate
<i>Eubacterium ventriosum</i>	1	373.714	1.57365	0.01	Cummulative Adj. R2	0.1042	Multivariate
<i>Ruminococcus lactaris</i>	1	373.535	1.52282	0.024	Cummulative Adj. R2	0.0962944	Multivariate
<i>Lactobacillus curvatus</i>	1	373.272	1.60243	0.02	Cummulative Adj. R2	0.0891356	Multivariate
<i>Coriobacteriaceae phI</i>	1	373.071	1.59242	0.018	Cummulative Adj. R2	0.0809456	Multivariate
<i>Subdoligranulum sp 4_3_54A2FAA</i>	1	372.833	1.65303	0.02	Cummulative Adj. R2	0.0729387	Multivariate
<i>Eubacterium cylindroides</i>	1	372.635	1.72956	0.008	Cummulative Adj. R2	0.0641648	Multivariate
<i>Eubacterium rectale</i>	1	372.491	1.69614	0.006	Cummulative Adj. R2	0.0544112	Multivariate
<i>Citrobacter freundii</i>	1	372.287	1.64534	0.032	Cummulative Adj. R2	0.0451398	Multivariate
<i>Lactobacillus vaginalis</i>	1	372.005	2.25319	0.002	Cummulative Adj. R2	0.0365814	Multivariate
<i>Clostridium hathewayi</i>	1	372.316	2.51347	0.002	Cummulative Adj. R2	0.0200424	Multivariate
<i>Clostridium hathewayi</i>	1		2.51347	0.001	Univariate Adj. R2	0.0200424	Multivariate
<i>Lactobacillus vaginalis</i>	1		2.43089	0.001	Univariate Adj. R2	0.0189695	Multivariate
<i>Coprobacillus unclassified</i>	1		1.89987	0.004	Univariate Adj. R2	0.0120143	Univariate
<i>Lachnospiraceae 9_1_43BFAA</i>	1		1.89979	0.011	Univariate Adj. R2	0.0120133	Univariate
<i>Ruminococcus lactaris</i>	1		1.71733	0.009	Univariate Adj. R2	0.00960052	Multivariate
<i>Clostridium citroniae</i>	1		1.70758	0.014	Univariate Adj. R2	0.00947131	Multivariate
<i>Anaerotruncus unclassified</i>	1		1.66868	0.015	Univariate Adj. R2	0.00895524	Multivariate
<i>Citrobacter freundii</i>	1		1.64195	0.03	Univariate Adj. R2	0.00860042	Multivariate
<i>Lachnospiraceae 3_1_57FAA_CT1</i>	1		1.63977	0.017	Univariate Adj. R2	0.00857141	Univariate
<i>Citrobacter unclassified</i>	1		1.58611	0.04	Univariate Adj. R2	0.00785818	Univariate
<i>Holdemania filiformis</i>	1		1.56343	0.021	Univariate Adj. R2	0.00755633	Multivariate
<i>Erysipelotrichaceae 6_1_45</i>	1		1.56074	0.023	Univariate Adj. R2	0.0075206	Univariate
<i>Actinomyces odontolyticus</i>	1		1.55273	0.023	Univariate Adj. R2	0.00741393	Univariate
<i>Subdoligranulum sp 4_3_54A2FAA</i>	1		1.53433	0.04	Univariate Adj. R2	0.00716889	Multivariate
<i>Clostridium clostridioforme</i>	1		1.5229	0.035	Univariate Adj. R2	0.00701661	Univariate
<i>Clostridium ramosum</i>	1		1.51227	0.028	Univariate Adj. R2	0.00687499	Univariate
<i>Lachnospiraceae 1_1_57FAA</i>	1		1.48291	0.034	Univariate Adj. R2	0.00648354	Univariate
<i>Clostridium asparagiforme</i>	1		1.47073	0.044	Univariate Adj. R2	0.00632105	Univariate
<i>Clostridium bolteae</i>	1		1.46136	0.042	Univariate Adj. R2	0.006196	Univariate
<i>Eubacterium cylindroides</i>	1		1.45126	0.048	Univariate Adj. R2	0.00606112	Multivariate
<i>Lactobacillus gasseri</i>	1		1.44979	0.047	Univariate Adj. R2	0.00604152	Univariate
<i>Clostridium symbiosum</i>	1		1.43839	0.044	Univariate Adj. R2	0.00588935	Univariate
<i>Roseburia hominis</i>	1		1.4134	0.034	Univariate Adj. R2	0.00555546	Univariate

## Sheet: F1e_PCoA
Sample	Axis.1	Axis.2	Axis.3	Axis.4	Axis.5	Axis.6	Axis.7	Axis.8	Axis.9	Axis.10	Acremonium	Alternaria	Aspergillus	Aureobasidium	Candida	Chaetomium	Cladosporium	Clavispora	Clonostachys	Colletotrichum	Debaryomyces	Dipodascus	Fusarium	Gibberella	Humicola	Kazachstania	Malassezia	Metarhizium	Mortierella	Mucor	Mycosphaerella	Myxocephala	OTHER	Penicillium	Pichia	Saccharomyces	Saitozyma	Talaromyces	Thelebolus	Trichoderma	Trichosporon	Yarrowia	LOW_PREV
MK110	0.218727	0.659335	-2.52401	-1.66923	0.725635	2.70418	2.22903	-0.581733	0.8705	0.105106	-2.53431	-2.9027	3.03574	-3.04505	4.96858	-2.46921	2.94043	-3.36966	-2.10472	-2.18828	-1.65876	4.57943	0.637844	-2.82073	-2.35848	-0.921218	-2.49724	-2.89332	-2.79787	-1.81396	-1.40386	-1.05345	6.3282	2.65275	9.50259	6.36143	-1.41999	-2.53304	-3.76059	-1.64867	-2.74012	2.77791	7.15033
MK112	-2.33287	-2.46231	0.889952	1.04275	-0.80415	-0.0866453	-2.12277	-0.000651794	-1.03111	-2.24772	2.8039	3.14482	4.39653	-2.63669	8.99743	-4.14925	4.92666	-5.0497	-1.83064	-3.86833	-0.661839	-1.24561	-2.21448	-3.69511	-4.03852	-1.73398	-2.97955	-4.57336	0.436773	-1.96703	-0.995492	-2.7335	4.30101	5.53325	1.18399	9.6404	-2.18342	-2.12468	2.20984	2.19079	-4.42017	-1.91026	5.24624
MK115	-2.1093	2.82673	-1.92217	-0.481926	0.39004	2.25888	0.00835617	0.526953	0.411665	0.625262	-2.01759	4.75855	-0.50335	-1.57497	3.5954	-2.4922	-0.0672652	-3.39265	-0.634646	-2.21127	-0.18868	3.49004	-1.15277	-2.03806	-2.38147	-0.0769265	2.67911	-2.91631	-2.20844	-0.309979	0.0662198	-1.07645	0.129774	0.860095	0.94321	11.1545	-0.526365	-1.06297	-3.78359	-0.290882	-2.76312	2.95104	3.04201
MK122	-2.63859	2.67797	-1.40909	0.394047	2.22403	2.30798	-0.902561	0.0825883	0.143253	0.568114	-3.10553	4.15427	-1.9006	3.79346	4.32612	-3.58014	-1.46452	1.52478	-2.0319	3.25938	-1.58593	3.34933	-2.55002	3.66876	-3.46941	1.58932	2.34309	-4.00425	-3.29638	-1.39791	-1.33103	-2.16438	3.64504	-0.537156	-0.454041	9.73916	-1.6143	-2.46022	-4.87152	-1.37882	-3.85105	2.9276	2.72875
MK123	1.64664	1.90254	-2.65152	-2.32003	-1.09454	-3.64673	6.22561	-1.18873	-3.24572	-4.22899	-3.22022	0.89684	2.19612	-3.0378	4.79319	-3.69483	-1.53009	-4.59528	-2.09747	-3.41391	2.43729	5.15952	1.95771	-3.24069	-3.5841	1.09751	0.0859099	-4.11894	-3.41107	-1.51261	-1.3966	-2.27908	8.93961	8.80576	-0.519613	6.69829	-1.729	1.18452	-4.98622	-1.49351	-3.96575	6.65539	2.91912
MK124	1.71528	-0.299519	-0.633116	-3.57664	-0.704059	0.118604	4.34343	1.20031	-1.10726	1.82848	-2.7416	3.82489	2.41016	-2.89929	4.41992	-3.21621	1.2315	-4.11666	-1.95897	-2.93528	2.88973	2.33011	-2.47708	-2.76207	-3.10548	2.19658	-2.04651	-3.64032	-2.93245	1.71701	-1.2581	-1.80046	8.66974	1.98527	-0.381109	6.23712	-1.25037	9.40225	-4.50759	-1.50291	-3.48713	1.86011	-0.154793
MK125	1.26195	-5.16189	0.872559	-0.760408	2.37582	4.53605	-0.0530936	-0.95728	1.20768	-2.46713	-2.18833	-0.615117	-0.078582	-0.757466	11.9698	-2.66295	0.212178	-3.5634	-0.344334	-2.38202	0.977076	0.240696	-0.335257	-2.2088	-2.55221	-0.247669	-1.49324	-3.08706	-2.37918	-0.480722	0.883728	-1.24719	3.6432	6.40574	1.60995	3.09848	-0.697108	-0.245458	-3.95433	-0.461625	-2.93386	0.397667	5.47738
MK175	-3.80291	-4.89463	2.44634	0.920812	0.138914	0.886864	-2.0292	0.465948	-1.43018	-1.12748	-2.78324	4.11125	2.07895	-1.02524	11.4772	-3.25785	-0.382726	-4.1583	-0.939239	-2.97692	0.382172	1.84256	-0.17234	-2.8037	-3.14712	-0.842574	-2.08815	-3.68196	-2.97409	-1.07563	0.615952	-1.84209	3.17756	3.98654	1.01504	10.121	-1.29201	-0.513233	-4.54923	-1.05653	0.926273	-0.197237	2.02488
MK186	2.93259	1.46018	-2.37081	-3.23668	-1.23422	-1.33898	5.74751	-1.74763	0.144471	-0.12322	-2.45559	-1.17096	-0.345835	-1.31331	3.7669	-2.9302	1.39533	-3.83065	-0.611587	-2.64927	1.84731	3.93805	-0.891098	-2.47605	-2.81947	1.24117	-1.76049	-3.35431	-2.64644	-0.747975	0.327887	-1.51444	11.4157	3.087	1.34269	5.09839	-0.964361	2.08847	-4.22158	-0.728877	-3.20112	4.08414	1.00054
MK189	-2.23725	1.55362	-0.761728	-1.46009	-0.1562	-1.18902	1.00336	0.845921	0.28547	0.599104	-2.47453	3.41549	1.25601	-3.32529	5.141	-2.94914	-1.81758	-3.84959	-2.38496	-2.66821	3.89506	2.40869	-2.90308	-3.10096	-2.83841	2.86544	2.0292	-3.37325	-2.66538	2.72234	-1.68409	-1.53339	5.01332	2.50877	-0.807101	9.36227	-1.70022	3.88309	-4.24052	-1.92891	-3.22006	2.55529	2.40869
MK191	-1.85779	0.291993	-0.638294	0.312706	0.983466	1.36949	-0.170554	1.57318	0.726262	0.470385	-3.58882	-3.81515	-2.88588	2.55992	4.58845	-4.06343	-2.44979	-4.96388	2.60309	2.1246	1.23078	2.1246	2.78306	1.89576	-3.9527	-1.64816	-3.40969	-4.48754	0.979469	-2.72641	4.52043	2.27224	2.68422	-1.52243	-1.43932	8.72122	2.97514	2.36576	-5.35482	1.92393	-4.33435	1.80615	2.48355
MK198	-1.48087	-1.76284	0.764882	-0.370002	-0.0962801	-1.95721	1.1175	3.50023	-0.5945	-0.564964	-3.02938	1.7898	3.33024	-3.39469	6.43525	-3.50399	5.17982	-4.40444	-2.45436	-3.22306	0.978865	0.285718	-2.97248	-3.04984	-3.39326	-1.08871	0.845334	-3.9281	-3.22023	4.92045	-1.7535	-2.08823	5.29301	7.81673	-0.876506	8.94285	-1.53815	-2.88268	1.09665	-1.99831	0.691183	-2.66827	3.86227
MK205	2.53055	0.951373	-1.88387	0.561757	8.48893	-1.42695	1.24626	-2.7315	-2.02244	-4.15489	-2.7292	6.7716	-2.11899	0.961453	7.61582	-3.20381	4.43238	-4.10426	-2.25029	-2.92288	-1.80432	8.68443	-2.76841	-2.74966	-3.09308	-0.788534	2.21422	-3.62792	-2.92005	-1.95952	-1.54942	-1.78805	2.57089	-0.755547	1.1156	4.26344	-1.23797	-2.67861	-4.49519	-1.79424	0.779132	8.49862	3.43237
MK209	-3.89357	-2.93136	0.753311	0.597934	2.82996	-0.138746	-0.449307	4.67834	0.95286	-0.358357	-4.3428	-3.76989	-2.84062	2.81062	8.04227	-4.81741	-2.40453	-5.71786	2.60462	2.3782	2.38636	2.94016	2.83167	0.793055	-4.70668	4.50467	2.79454	-5.24152	-4.53365	-2.63519	-2.27105	2.05152	2.73323	-1.47717	-1.39406	8.12453	3.35492	2.09597	-6.10879	2.30157	-5.08833	2.01683	2.58481
MK218	-2.86563	-2.43887	1.0762	0.434771	-3.69537	-2.20154	0.0385756	-0.943731	-1.25391	-1.7736	0.125564	0.376879	5.18725	0.125564	6.92303	-0.434051	2.65699	-5.11481	-1.89575	-3.93344	1.70601	0.259096	-2.55038	-3.76022	-4.10363	-1.79909	1.22418	-4.63847	-3.9306	3.60019	1.39853	-2.79861	5.6309	4.98205	0.259096	9.65458	-2.24853	-2.46058	0.376879	-2.01304	-4.48528	-2.24616	3.92586
MK227	-1.47843	2.05055	-1.42163	-0.68017	1.44218	3.08065	0.747485	1.6192	-0.537341	0.410519	-2.01487	4.72995	-0.583749	-1.65537	3.82169	-2.48948	-0.147664	-3.38993	-0.715044	-2.20855	-0.269078	4.00401	-1.23316	-2.03534	-2.37875	4.62817	-1.31978	-2.91359	-2.20572	-0.307259	-0.0141789	-1.07373	0.0493752	0.779696	2.85411	11.0721	-0.523645	-1.14336	-3.78087	-0.288162	-2.7604	2.85411	0.658476
MK228	-4.07314	2.56411	-2.12012	0.879248	-2.02815	0.203961	-1.33661	-2.28342	0.778278	1.76305	-2.17714	-1.83932	-0.910047	-1.98167	2.38474	-2.65176	-0.473962	-3.55221	-1.04134	-2.37083	4.43703	-0.372315	-1.55946	-2.19761	0.438825	-0.23648	2.31063	-3.07587	0.84429	-0.469532	-0.340477	-1.236	3.55234	0.453398	0.536513	10.746	-0.685918	-1.46966	-3.94314	-0.450435	4.50785	1.69159	1.13197
MK232	1.83673	9.37655	12.9527	2.70909	-3.37843	-1.79015	-1.56165	-3.03522	2.31602	-3.1766	1.67424	-1.11896	1.54826	-5.84925	1.797	0.51679	-4.34154	-7.10415	3.44121	-5.92277	-0.330508	2.30421	3.82411	0.00162633	1.04818	-3.78842	-2.03526	0.300119	-0.648961	-4.61816	0.104811	2.38959	4.11499	1.20994	-0.648961	6.45007	3.57361	2.82585	-2.21758	3.45368	-6.47461	0.283859	4.23699
MK242	9.41697	0.657073	-4.89409	6.29241	-1.88782	1.21343	-0.913649	1.04342	1.24017	0.531176	-0.65369	2.09784	5.49975	-4.04556	1.5799	1.08091	3.01838	0.812647	-3.10524	0.0394568	-0.366008	1.83122	4.74748	1.19214	-4.03675	-1.7322	-3.49775	-4.57159	-3.86372	-2.81447	1.85862	-2.73172	7.32096	-1.6105	8.21613	3.32287	-2.18164	-3.53356	-5.43886	-2.64919	-4.4184	3.11523	5.51731
MK243	4.01692	-5.01868	1.13033	-0.0317258	-1.91077	0.505408	-2.94463	-3.31905	-4.29732	0.247401	0.731922	0.279937	4.87217	-0.279679	6.11975	-4.07958	4.79862	-4.98003	-3.77401	0.531252	-3.32804	-3.10498	3.59152	-4.49001	1.37855	-2.5905	0.125786	-4.50369	3.10471	-3.48324	2.34136	-2.66383	4.91882	2.83384	1.5529	3.73219	-0.567361	2.0476	-5.37097	0.973084	-4.3505	-3.98791	7.62031
MK248	2.77235	7.95326	11.4131	0.974071	-1.44808	2.15818	1.30377	2.68742	-2.5605	-2.32131	1.16117	-0.843148	1.10651	0.45374	1.84093	0.233291	0.0939772	-2.22944	3.08143	0.64323	-1.34524	0.0939772	3.24592	-0.0924766	0.763655	-5.0786	-2.68897	-0.52949	0.755708	-5.31165	-1.56296	2.18431	3.96163	1.24285	-1.43621	5.22058	2.74584	2.90388	-8.78526	3.04437	-7.76479	-0.767162	3.65841
MK249	0.314351	-3.86002	1.92438	-1.06412	-3.8301	-1.78957	2.39183	-1.30358	-1.00082	-0.54259	-3.02724	1.73256	5.21651	-3.31127	8.11487	-3.50185	-1.80356	-4.4023	-2.37094	-3.22092	2.26664	6.05941	-2.88906	-0.00204579	-3.39112	1.84378	-2.76346	-3.92596	-3.21809	1.67193	-1.67008	-2.08609	8.87835	5.93461	-0.793086	6.66364	-1.53601	2.23155	-4.79323	-1.91489	-3.77276	3.089	0.691101
MK250	-3.35352	-6.35864	3.15384	1.16752	0.193268	0.0328449	-1.51555	2.43119	0.552495	-1.10709	-3.03383	-0.770452	0.825319	-0.683808	12.0371	-3.50844	1.58746	-4.40889	-1.18983	-3.22751	6.22671	-0.604798	-0.336037	-0.0219791	-3.39771	-1.09316	-2.33874	-3.93255	0.488847	-1.32622	0.799949	-2.09268	3.18347	2.83065	0.764454	7.8794	-1.5426	0.265703	-4.79982	-1.30712	-0.0219791	-0.447827	3.1969
MK251	2.07152	0.673555	-1.15965	-3.3772	-0.810046	-0.235423	5.53069	-1.06955	0.379246	0.25353	-2.31322	2.31831	0.238871	-2.9139	3.87646	-2.78783	0.238871	-3.68828	-1.97357	-2.5069	3.39587	2.68122	-2.49169	-2.33369	-2.6771	2.37894	-2.36609	-3.21194	-2.50407	9.01488	-1.27271	-1.37208	9.20158	1.74295	-0.395717	4.42853	-1.28884	2.7646	-4.07921	-1.51752	-3.05875	3.07208	-0.600052
MK260	-0.896643	0.0190517	-0.869419	0.718629	1.81633	-0.778184	0.00448429	0.17254	-0.81245	-0.223138	-4.31226	1.89007	-1.28798	1.84751	4.23214	-4.78687	2.06775	-5.68732	2.04422	1.52543	1.37461	2.96526	3.87107	3.17409	-4.67614	-2.3716	0.557844	-5.21098	-4.50311	-3.53096	-3.12086	1.25099	3.46561	-2.32698	-2.24387	7.8679	2.16728	1.46355	0.252463	1.84751	-5.05779	2.77819	2.47322
MK261	-0.0652687	-2.80283	1.35136	-1.57055	-0.338471	1.34068	2.47533	4.34457	4.25191	1.09863	-3.07915	3.34171	0.45134	-2.31414	10.391	-3.55376	-0.678637	-4.45421	-1.23515	-3.27283	4.6941	5.74062	-1.89193	-3.09961	-3.44303	2.90235	-2.38406	-3.97787	-3.27	2.57957	-0.672948	-2.138	5.19279	3.26074	0.204042	5.20493	-1.58792	3.62939	-4.84514	-1.35244	-3.82468	1.93294	1.54995
MK263	-2.19577	0.668767	-0.0561266	0.326529	0.785662	1.28003	0.281819	1.74791	0.347078	0.463708	-4.00181	-3.74618	-2.81691	5.28582	4.60273	-0.471188	1.13825	-5.37687	2.90298	2.15348	1.38511	2.50434	3.50662	-4.02227	-4.36569	-2.06114	-3.30672	1.55696	-4.19266	-2.2942	-2.24734	2.04651	3.62316	-1.45346	-1.37035	8.76955	2.72339	2.46267	-5.7678	2.35019	-4.74734	1.8512	3.37896
MK264	5.30154	0.979248	-3.62278	-3.19614	-3.92172	-1.26192	-1.92336	3.15881	-1.3504	1.72862	-4.36173	3.05029	3.45176	-4.70658	1.72953	-4.83634	7.3057	0.415207	-3.76625	-4.55541	0.520567	1.90686	5.40564	2.40003	-4.72561	-2.42106	1.77333	-5.26045	0.782932	-3.47548	-3.06539	-3.42058	6.22302	-2.27151	5.09528	5.5342	-2.8705	3.21181	2.04662	-3.3102	-5.10726	1.58528	5.7163
MK275	-2.15979	1.79819	-0.840126	0.76572	1.48981	-7.14877	-0.537259	-1.3463	-1.16241	0.0710991	0.836512	2.5662	2.37099	-4.2675	4.4323	-5.13234	3.45553	-6.03279	-3.32717	-4.85141	2.29642	3.71758	2.00658	-4.67819	-0.262101	5.39243	-3.96263	1.89738	1.63502	1.83796	-2.6263	-3.71658	4.77539	1.50149	0.890579	8.32258	-3.1665	2.02368	-6.42372	-2.93102	-5.40326	3.4474	3.37549
MK279	-4.99712	2.99594	-2.47741	0.606887	-1.84576	-2.84991	-1.87967	-2.2599	0.802787	1.43271	-3.03551	-0.0187968	0.492029	-2.2513	2.92564	-3.51012	-0.635001	-4.41057	-1.19151	-3.2292	4.87655	2.34833	1.44754	-3.05598	-3.39939	0.962032	0.67435	-3.93423	0.67435	-1.3279	-0.0187968	-2.09437	3.1021	0.183771	0.266886	10.4746	-1.54429	-1.73929	0.67435	-0.424262	3.81706	1.7158	1.18518
MK285	5.04049	-4.74815	1.05471	5.26103	0.960866	-7.40433	-2.2341	5.16139	3.85287	-0.257558	-2.69952	1.58061	4.72629	-1.88859	6.02037	-0.214613	2.04541	1.65076	-2.29405	-0.279151	-4.64399	-0.502295	4.11831	0.819461	-1.60091	-4.02809	1.67309	-6.86748	-6.1596	-4.79919	2.20761	-5.02761	3.35198	0.190852	3.21736	4.17881	-0.589306	1.49768	-1.44676	-0.718518	0.270895	2.19645	4.01374
MK287	10.6235	2.77926	-3.40742	-14.1062	0.642992	-1.39477	-10.775	1.34282	1.78426	-3.05356	0.308627	3.40534	3.78215	1.8127	0.794135	-4.17846	2.64803	-5.07891	-3.80062	1.0624	-3.35465	-3.13159	5.92631	0.020945	3.54239	-2.61711	0.308627	-4.60257	1.00177	-3.50985	-3.09976	-2.7627	6.67917	-2.30588	2.62363	-1.31565	-3.11589	2.38807	1.00177	2.58589	-0.38452	-4.01452	7.38073
MK288	-2.16529	0.0148928	0.240584	0.497671	2.47763	1.6969	0.0933547	2.78637	-0.610526	0.0865507	-4.74332	0.641434	-3.25892	1.90309	4.40481	-5.21793	1.84853	-6.11838	2.28769	1.81043	1.66433	2.17291	1.60651	1.39521	-0.339395	2.13854	-4.04823	-0.627078	-4.93417	-3.03571	-2.68935	1.74005	2.8176	-0.0517134	2.51324	8.35085	3.07285	1.83914	-6.50932	1.77082	-5.48885	1.36535	1.71899
MK289	-1.97646	0.716557	-0.985639	0.589023	2.06245	1.34483	-0.0580893	1.14144	-0.310647	-0.544199	-4.39431	1.76657	-3.60754	3.60029	4.1328	-4.86892	2.32209	-5.76937	2.44532	4.01635	1.36822	2.87466	2.98613	3.29881	-0.0840335	-2.45365	0.562594	-5.29303	-4.58516	-3.44807	-3.03797	1.57851	3.33518	-2.2441	-2.16098	7.94166	2.21855	1.8488	-6.1603	1.91252	-5.13984	2.33835	2.69985
MK291	-2.65378	0.549742	-1.45266	1.04778	1.436	-1.87238	-1.11843	0.221695	0.155275	-0.292732	-4.17877	-3.92028	-2.991	2.2867	4.86061	-4.65338	3.04671	-5.55383	2.73384	1.88654	1.38099	3.3994	3.26487	1.87054	-4.54265	-2.23811	-3.48368	-5.07749	-4.36962	-2.47116	-2.42143	1.97751	2.94741	0.687846	-1.54444	8.60667	2.95834	2.4708	-5.94477	2.18606	0.83445	3.17275	2.81858
MK292	-1.46712	2.25024	-1.92064	-1.09597	-0.884019	-1.36723	1.8108	-1.9821	-0.679539	1.32253	-4.2267	-3.54129	2.7446	7.58879	4.575	1.85817	-0.569583	-5.60176	-2.3827	-4.42039	-2.29735	2.75065	2.23378	2.56591	-4.59058	-2.28604	4.63717	-5.12543	1.68171	-2.51909	-2.04245	-3.28556	5.82261	4.10946	-1.16546	8.61059	-2.73548	-3.17163	-5.9927	3.03682	-4.97223	2.86977	5.84141
MK300	-0.597583	-4.77303	2.13407	-0.250579	1.52771	3.1571	-1.4902	-1.65233	0.0510491	-1.98916	-1.99674	-0.497598	0.113015	-0.639947	12.0908	-2.47135	0.403775	-3.3718	-0.152738	-2.19042	1.71493	0.432293	-0.217738	-2.0172	-2.36062	-0.0560727	-1.30164	-2.89546	-2.18759	1.02178	1.00125	-1.05559	2.32107	2.22576	1.80154	5.93444	-0.505512	-0.127939	-3.76273	-0.270028	-2.74227	0.086478	1.6739
MK304	5.71808	-1.27152	-1.41044	2.64706	2.44518	-6.70424	2.48289	1.1776	-1.84488	-2.75571	-5.27945	0.823928	3.22879	-5.7902	4.6174	1.59118	4.50379	2.1508	-4.84987	-4.9559	-0.274684	3.36896	4.11596	-0.131583	-5.12609	0.295861	1.93949	-5.66093	-5.54301	-4.5591	2.57647	-3.82107	5.93236	-3.35513	3.62027	3.95383	-4.16513	0.849246	0.561564	0.251409	0.33842	5.1911	3.60131
MK309	-1.69776	0.938005	-0.366935	0.731696	0.840679	0.241698	-0.547456	2.53159	-1.25596	0.0679321	0.0935376	0.613413	-3.42793	1.99971	3.99735	-5.38719	2.13829	-6.28764	2.85182	1.72099	2.2857	4.49526	3.40275	1.4684	0.0470176	-2.97192	-4.21749	-5.8113	-2.30436	-3.20497	-2.85836	2.23894	2.73907	0.666057	-1.98137	8.1456	3.07554	2.27035	-6.67857	2.27549	-5.65811	1.81468	2.44923
MK310	4.85386	9.84231	13.255	0.530167	-1.41678	2.31268	0.264592	0.638134	-1.1883	0.346702	2.26771	3.10783	2.16134	0.555548	1.6677	1.56218	0.0671953	-7.97355	4.23334	0.734075	-1.54224	-0.273731	4.22608	0.933362	1.84528	-4.65783	-5.9034	0.745417	-6.78934	-4.89088	-1.47078	3.26843	4.56881	2.05659	-3.78086	4.16634	3.26964	3.88824	-8.36449	4.02299	-7.34402	-0.867788	4.5108
MK311	-5.24771	-4.28105	2.83749	1.75642	-2.10602	-0.73268	-3.50754	0.695474	-0.817363	-2.06367	1.55556	-0.390345	1.48146	-0.649695	11.2603	-3.47433	1.96103	-4.37478	-1.15571	-3.1934	1.96103	-0.570684	-0.301924	-3.02018	-3.36359	-1.05905	0.0151197	-3.89844	1.62456	-1.2921	0.834062	-2.05857	3.04364	2.24871	0.798567	10.8496	-1.50849	-0.215531	-4.76571	-1.27301	-3.74524	-0.413713	3.09089
MK316	7.86567	0.132582	-4.39088	5.25832	-3.33871	2.83543	-0.904681	-1.06663	0.00156212	0.748778	-3.31699	-4.05954	3.67957	-4.20188	2.80663	-3.7916	3.421	-4.69205	-0.28441	-3.51067	-2.81559	1.91281	5.98089	1.79503	-3.68087	-2.07805	-3.65407	0.408737	0.408737	-2.97079	-2.56069	-2.37584	6.6356	1.01487	7.23709	3.53696	-2.57682	1.18193	0.696419	0.00327158	-4.06251	2.14334	7.76948
MK322	7.89942	-0.151684	-4.84691	5.26077	-1.68444	2.74053	1.22102	-0.858717	0.751544	-1.14505	-3.16731	0.369463	5.79793	-3.80014	2.42359	0.369463	2.69185	1.15792	-2.85981	-3.361	-2.41385	2.56669	4.62649	0.369463	-3.53119	-1.67631	-3.25233	-4.06604	0.146319	-2.56904	-2.15895	-2.22617	7.68335	-1.36507	8.43862	1.93808	-2.17508	2.09223	-4.93331	-2.40376	-3.91284	3.68728	5.51346
MK323	-2.54962	0.566501	0.613162	0.645028	2.6028	2.32772	-0.800647	3.31614	-0.938323	0.49539	-1.26985	-3.23248	-2.3032	2.94227	5.08365	-4.35769	2.86531	-5.25814	3.21878	2.43145	2.25651	2.66197	3.63912	-3.90354	-4.24696	-1.94241	-3.18798	-4.7818	-4.07393	-2.17547	-1.73363	2.86531	3.28402	-0.939756	-0.856641	9.31954	3.80844	2.89681	-5.64907	2.79917	-4.62861	2.06235	2.40645
MK324	-1.77199	-6.19681	3.08845	0.838717	0.738176	2.53641	-1.70527	-0.119416	-0.0116559	-2.40305	-2.65212	-0.388739	2.20759	-0.0437018	12.2566	-3.12673	-0.251603	-4.02718	-0.808116	-2.8458	1.34259	-0.223085	0.0456753	-2.67258	0.361763	-0.711451	-1.95702	-3.55084	-2.84297	-0.944503	1.18166	-1.71097	1.66105	4.40481	1.14617	5.67988	-1.16089	0.132068	0.361763	-0.925406	-3.39764	-0.0661139	3.52583
MK325	1.74356	1.10389	-2.13431	-1.37259	1.86878	2.80359	2.16524	-1.25284	1.20256	-0.375403	-1.65309	-2.02149	-1.09221	-2.16384	6.78165	-0.0560267	-0.656129	-1.62897	-1.22351	1.82332	-0.777543	-0.554481	-1.74163	-1.93951	-1.75837	-0.0400025	-1.61602	-0.538775	-1.91666	-0.932741	-0.522644	0.968571	9.2348	0.271231	0.354346	1.26146	-0.538775	-1.65183	-1.75837	-0.767459	-1.93951	-1.43741	10.2316
MK329	1.3681	-6.41777	1.89139	-2.78124	0.635643	-1.13871	2.65815	-1.74371	-1.52235	3.71667	2.70524	5.50939	2.57356	1.58031	7.77067	0.803783	3.40163	-5.62668	-3.61201	-4.4453	4.84454	0.759331	1.82717	-4.27208	-4.6155	-2.31095	2.03774	-5.15034	2.91004	-3.32124	2.17915	-3.31047	6.32228	3.14475	-2.03415	2.84444	1.1648	-4.04033	-6.01761	0.440878	-4.99715	-3.82591	4.76003
MT100	-3.02835	0.450818	-1.79431	1.54749	-2.36781	-3.81623	-2.92237	-2.91764	1.17656	1.06111	-4.48094	-4.02006	2.42836	-0.482631	3.28725	-0.364848	0.271141	-0.616162	-3.22208	-4.67462	2.57373	0.696024	2.80857	0.328299	-4.84482	-2.54027	2.0229	-0.0771658	0.0769849	-0.164177	1.59681	-3.53979	2.8451	0.210516	-1.64423	8.53741	-0.259487	-1.46346	-0.364848	-2.75423	2.25821	1.71459	3.85792
MT195	-2.14239	0.665724	-0.762562	1.12996	2.90849	-1.61059	-0.678913	-0.859744	-0.424312	-1.31517	-3.04677	2.05339	-1.7462	2.43069	6.85331	2.20754	-1.31011	-4.42183	-1.87749	-3.24045	-1.43153	5.52043	-2.39561	-3.06723	-3.41065	-1.1061	4.40873	-3.94549	-3.23762	-1.33915	-1.17663	-2.10562	4.18854	2.65953	0.954779	9.8078	-1.55554	-2.30581	-4.81276	-1.32006	-3.79229	5.51782	6.04237
MT196	-2.57619	-7.46123	4.69961	-0.0364889	0.317266	-0.225724	0.848633	0.111412	-1.34053	4.56862	-1.65305	2.62824	3.67967	4.20489	10.0727	-5.13439	4.59628	-6.03484	-2.81578	-4.85346	3.56911	-0.554436	0.580544	-4.68024	-5.02366	-2.71911	3.00091	-5.5585	1.18017	0.192779	4.82341	-3.71863	4.06726	3.54176	3.59748	6.78265	-3.16855	0.986009	-6.42577	-2.93307	-5.40531	-2.07378	5.24869
MT205	0.51234	4.9318	2.24913	-0.228533	1.96044	1.70859	0.221745	0.0590969	-0.339921	2.6622	1.27532	6.05445	1.79049	-5.5088	0.973043	0.154733	0.417097	-0.0275888	3.16863	-5.33876	-4.1225	0.84788	3.73082	1.46307	1.31788	-0.11097	-4.96098	0.391122	-5.33592	-4.2777	-3.8676	2.2948	3.56036	1.54103	-2.99061	6.50945	3.68988	2.8804	-6.91107	3.15379	-5.8906	0.250043	3.87882
MT213	5.22226	-5.7821	9.02655	-2.33326	4.84855	-1.87005	2.21113	-5.02644	10.104	2.82477	-0.176753	2.9674	1.60832	1.03519	7.3817	2.14563	3.08748	-6.67148	0.0383582	-5.4901	-3.69594	0.317943	4.24833	1.14767	-5.6603	-3.35575	1.62165	-1.60387	3.13816	0.0383582	0.948176	-4.35527	5.30255	1.51703	-0.217575	-1.65693	1.89264	1.53884	-2.00933	0.611704	-6.04194	-4.35581	4.70393
MT216	4.76623	1.59365	-2.49621	0.769931	-1.59767	-0.527089	-0.870752	0.53297	0.731459	-0.985215	-4.80968	1.26983	3.23344	-5.32043	3.73899	0.895137	1.54176	-4.8465	-4.3801	-3.66512	0.799827	1.06219	5.05402	1.6753	-4.91496	5.63849	1.33046	-4.37016	1.71612	-4.08933	-3.67923	-2.53029	5.69916	-2.88536	5.32379	5.36626	1.58828	1.82945	-5.23743	-0.809611	-5.0961	2.95159	5.92021
MT218	9.63773	-0.759637	3.55347	-0.17171	2.91616	-3.16755	-1.24595	2.76788	-6.75923	8.07405	-1.42904	3.98661	2.30863	0.00604119	2.71409	0.328815	2.24218	-7.03919	0.903101	-5.85782	1.46687	-0.399424	3.2344	-6.5636	-0.596134	-4.66409	1.97215	-1.02358	0.442759	-5.55683	0.0750341	0.968852	4.70674	1.36824	2.57465	1.89599	1.45576	1.59138	-7.43013	1.39234	-1.09257	1.49412	4.52368
MT219	-0.493813	-3.7638	-1.0093	-0.901086	-1.35751	2.40262	1.53715	-1.41277	-0.213794	-3.11599	2.41208	0.587535	2.56162	1.28068	6.64197	-3.4023	-0.527176	-4.30275	-1.08369	-3.12137	-0.99817	0.364392	-1.96226	-2.94815	-3.29157	-0.987023	-2.2326	-0.328756	-3.11854	4.44193	-0.74327	-1.98654	4.2511	5.38001	0.13372	5.23	-0.328756	-1.87246	-4.69368	-0.328756	-3.67322	-1.65804	10.304
MT226	-2.50612	-1.13714	0.703182	0.415147	1.51704	0.116805	-0.26336	3.95228	1.04202	0.339998	-3.3577	3.86563	-2.08038	-3.152	7.57071	-3.83231	-1.6443	2.08372	-2.21168	2.386	2.34155	3.34485	2.29503	-3.37816	-3.72158	5.95431	5.28119	-4.25642	-3.54855	-1.65008	-1.51081	-2.41655	3.62626	-0.716936	-0.63382	9.37417	-1.86647	-2.64	-5.12369	-1.63099	-4.10322	2.36402	2.98818
MT229	-3.85261	2.83027	-2.22917	0.519734	-0.340808	0.840954	-1.54005	1.40067	1.76977	1.22653	-2.25927	-1.46541	-0.14952	3.85349	6.98105	-2.73388	0.14124	-3.63433	-0.415272	-2.45296	-0.221468	3.51399	-1.18555	-2.27974	-2.62315	-0.318607	-1.56418	-3.15799	-2.45012	-0.55166	0.033432	-1.31813	2.22879	3.37741	0.910422	11.1068	-0.768046	-1.09575	-4.02527	-0.532562	-3.0048	2.70836	3.35272
MT230	-1.25079	-3.77376	0.0662722	-3.84728	-10.0823	-1.21168	4.52498	5.20677	2.27138	-2.84205	-4.46966	-0.999908	1.37964	3.68407	6.13403	-4.94427	3.33083	-1.22305	-0.817586	-4.66334	-1.30425	2.54971	-1.77187	-4.49012	-4.83354	-2.52899	3.65785	3.18061	-1.51073	-2.76205	-0.635882	-3.52851	6.81772	10.4515	-0.671377	7.36521	-2.97843	-1.68548	-6.23565	-2.74295	2.60559	-1.88366	5.52454
MT231	-0.563253	1.25067	-1.57778	1.6235	6.52039	-1.51584	0.55701	-1.40354	-1.61718	-3.89912	-2.22763	-2.76845	5.06646	-2.9108	7.85569	-2.70224	2.33024	-3.60269	-1.97047	-2.42132	-1.5245	8.00184	-2.48859	-2.68647	-2.59151	-0.78696	-2.36298	-3.12635	-2.41848	-1.6797	-1.2696	-1.28649	2.63562	3.38006	2.94928	8.31741	-1.28573	-2.39879	-3.99363	-1.51442	-2.97316	9.0496	3.40475
MT232	-4.09669	2.95799	-2.01801	0.57822	-1.53804	-0.788167	-1.74942	-1.72576	1.79574	1.17881	-2.74237	-2.31923	-1.38996	-2.46158	3.57371	-3.21698	-0.953872	-4.11743	-1.52125	-2.93605	4.16287	3.69012	2.06963	1.74421	-3.10625	-0.801702	1.48185	-3.64109	-2.93322	-1.03475	-0.820387	-1.80122	2.76278	-0.0265114	0.0566037	10.2626	-1.25114	-1.94957	1.2587	-1.01566	3.88879	2.4751	2.61325
MT235	-1.07842	1.94022	-0.771668	-1.44418	1.95476	1.37823	1.46306	0.1367	-1.11761	-0.15678	-3.50051	3.20796	-2.15402	-3.22565	4.39428	1.51151	2.94226	1.19306	-2.28532	-3.6942	-1.83935	3.23266	2.49801	3.29567	-3.86439	2.05806	2.66897	-4.39923	-3.69136	-1.7929	-1.58445	-2.55937	4.94697	-0.790576	-0.707461	9.47785	-2.00929	-2.71364	-5.26651	-1.7738	1.82167	2.96377	1.63935
MT237	-1.51898	2.7824	-1.64281	-0.851162	1.37939	-0.563002	0.422117	-3.96888	1.26115	1.28649	-3.56984	-2.66836	-1.46009	2.34516	9.21574	-4.04446	-1.16933	-0.563562	-1.72584	-3.76353	-1.42442	4.24862	-2.3885	-3.59031	-3.93372	-1.62918	3.91756	-4.46857	-3.76069	-1.86223	-1.16952	-2.6287	5.55674	3.11695	1.59592	9.18571	-2.07862	-2.2987	3.29365	-1.84313	1.42887	4.3014	3.83499
MT238	-1.99251	2.63444	-2.26914	-0.623985	0.585411	1.94731	0.22709	0.854696	0.203397	1.09377	-2.13248	4.68978	-0.723185	5.82262	4.096	-2.60709	-0.2871	-3.50754	-0.85448	-2.32616	-0.408514	-0.185452	-1.3726	-2.15294	-2.49636	-0.191811	-1.43738	-3.0312	-2.32333	-0.424863	-0.153615	-1.19133	2.35689	0.64026	0.723375	10.9269	-0.64125	-1.2828	-3.89847	-0.405766	-2.878	3.19314	4.46477
MT239	3.95566	-7.27628	2.7881	-0.928105	-1.29967	2.20288	-1.63363	-4.93608	-2.99117	-0.322324	1.28367	1.64658	4.64665	-3.65148	8.96635	-3.88675	3.2902	-4.7872	-2.71115	-3.60582	-2.26518	-2.04212	4.60465	1.68914	2.19996	-1.47147	-2.71704	-4.31086	4.12785	-2.42038	2.55413	-2.47099	5.40067	3.99172	-1.13329	1.87838	0.302841	-3.13947	-5.17813	0.456991	-4.15766	-2.92505	5.83425
MT240	-2.4482	2.75029	-1.6683	-0.482705	0.80766	1.68102	-0.111619	0.633769	0.218103	0.64212	-2.28767	4.22097	-0.823941	-1.89556	3.06999	-2.76228	2.58044	2.34405	-0.955236	-2.48136	-0.50927	3.21952	-1.47336	-2.30814	-2.65155	-0.347007	3.10174	-3.18639	-2.47852	-0.580059	-0.254371	-1.34653	0.329147	0.539504	0.622619	10.8336	-0.796446	-1.38356	-4.05367	-0.560962	-3.0332	2.58044	2.72704
MT241	-4.10886	0.138435	0.419313	0.306052	-1.61027	-1.16077	-0.784499	-1.19058	-1.33608	-0.00151071	-2.95735	1.72119	1.25118	-2.0247	5.63695	-3.43196	-0.556836	-4.33241	-1.11335	-3.15103	3.31805	2.24444	-1.60249	-2.97781	-0.358253	7.8397	-2.26226	-3.85607	-3.1482	-1.24974	0.047212	-2.0162	4.47006	3.39125	4.43754	10.636	-1.46612	-1.51269	-4.72334	-1.23064	-3.70288	-1.29827	3.97904
MT242	-3.22514	3.14592	-1.92087	0.185775	-0.411334	1.57842	-1.35915	-0.172949	1.18233	1.32727	-2.13188	-1.31181	-0.0221268	3.64114	5.11887	-2.60649	0.484141	-3.50694	-0.287879	-2.32556	-0.067865	4.37596	-1.03195	-2.15234	-2.49576	-0.191214	1.98822	-3.0306	-2.32273	-0.424267	0.187035	-1.19073	0.250589	2.18889	1.06402	11.2748	-0.640653	-0.942151	-3.89787	-0.405169	-2.87741	2.43005	0.85969
MT245	7.86092	0.162253	-5.47794	6.44974	-2.13202	2.85177	-0.417004	-0.334496	1.56727	-0.0737671	-4.21843	-3.68465	5.63154	-3.827	2.78557	-4.69304	3.62505	-5.59349	-2.88667	-4.41211	-0.0177873	1.4173	5.07104	-4.23889	-4.58231	-2.27776	0.72415	0.569999	1.29055	-2.51082	4.76134	-3.27728	6.79302	1.99712	8.50086	3.74805	-2.7272	1.55083	-1.22176	-2.49172	-4.96396	2.38011	6.77837
MT246	-4.34132	2.00307	-2.02505	0.449717	-1.06088	-4.12568	-0.701586	-2.62536	0.140646	0.925908	-3.31867	1.08417	-1.77367	-2.84529	4.39835	0.796485	-0.918161	-4.69373	-1.47467	-3.51236	4.4074	2.88972	-2.42308	1.37185	-3.68255	1.5437	3.58287	-4.21739	-3.50952	-1.61106	-1.2041	-2.37753	3.96524	-0.410225	-0.32711	9.86852	-1.82745	-2.33329	0.208698	-1.59196	3.68686	3.45907	2.78891
MT247	-2.8366	2.42186	-0.871168	-1.85284	1.03107	1.03291	0.778202	0.231123	-0.162194	-0.102429	-3.01685	3.30222	-1.91667	-2.98829	4.19097	-3.49146	-1.48059	1.39268	-2.04797	-3.21054	-1.602	3.81304	-2.56609	3.26448	-3.38073	3.55216	-2.32176	2.08582	-3.2077	-1.7572	0.853679	-2.07571	4.39257	-0.553225	4.92636	9.70806	-1.52563	-2.47629	-4.78285	-1.29014	-3.76238	2.87806	5.09398
MT249	-4.8445	2.16536	-0.350839	1.48566	-2.67138	-2.74103	-1.42538	-1.91546	1.49321	2.2122	-3.66082	-2.80849	-1.55107	-2.95084	3.41537	-4.13543	-1.26031	-5.03588	2.22661	-3.8545	3.33149	3.72438	2.89105	-3.68128	0.558904	-1.72015	-2.96572	-4.55954	-0.134244	-1.95321	-1.30965	1.96989	3.29327	1.25205	-0.432659	9.76744	3.0766	2.04051	-5.42681	2.46101	3.35618	1.14669	2.92915
MT251	4.99357	-2.18067	-1.37193	0.788026	-0.2532	3.08073	0.23959	-1.73984	1.73393	1.28324	-3.70511	-2.81493	2.01265	0.893422	2.82131	1.06527	3.47269	-5.08018	-1.86111	-3.8988	-1.57099	-1.27608	3.25073	-3.72558	0.0667432	-1.76445	-0.780555	0.75989	0.200275	-1.9975	9.76172	0.60574	4.18462	3.03349	3.06248	0.468019	-2.21389	-2.44527	0.318058	-1.9784	-4.45064	-0.0874074	3.67379
MT252	-2.58014	2.90095	-2.22854	-0.615982	0.78432	1.79528	0.707354	0.443397	0.341844	0.804885	-1.88276	4.03514	-0.962332	-2.03396	3.26503	-2.35737	-0.526247	-3.25782	-1.09363	-2.07644	-0.647661	3.26503	3.44735	-1.90323	-2.24664	2.99059	-1.18767	-2.78148	-2.07361	-0.802859	3.65707	-0.941616	-0.329207	0.401113	0.484229	10.6937	-0.391534	-1.52195	-3.64875	-0.637577	-2.62829	3.41345	0.279893
MT253	-4.28359	-3.64739	0.686748	-1.41126	-4.02265	3.63302	-2.14103	-3.43761	-3.36442	0.948871	0.217631	-0.69866	1.9404	-1.85582	7.04113	-3.714	1.74369	-4.61444	-1.39538	-3.43307	9.50599	-0.810353	-1.43361	-3.25985	-3.60326	1.65272	-2.54429	-4.13811	-3.43023	2.39238	-0.214623	-2.29824	1.65272	10.518	1.0931	7.20604	-1.74816	-0.69866	-5.00538	-1.51267	-0.293194	-0.69866	2.43683
MT254	-1.76323	2.93349	-2.37884	-0.887452	-0.29422	-0.467169	0.19684	-0.310768	1.01028	0.669245	-3.70368	3.7575	-3.1428	-4.21443	4.53651	-3.63207	1.41983	-4.53252	-3.2741	-3.35114	3.18749	3.60105	0.726681	1.08336	-3.52134	6.63476	1.7765	-4.05618	-3.96725	2.11297	2.27728	-2.21631	5.18269	2.69279	-1.69624	8.23547	-2.58936	3.1115	-4.92345	-2.81805	-3.90298	2.84121	2.36429

## Sheet: F1e_Arrows
variable	source	var_name	scale_factor	Axis.1	Axis.2	Axis.3	Axis.4	Axis.5	Axis.6	Axis.7	Axis.8	Axis.9	Axis.10
s__Lactobacillus_vaginalis	Bacteria	Lactobacillus	10	2.73289	-3.96079	2.27327	0.162514	0.883563	-0.68331	0.374631	-0.771073	0.22794	4.10772
s__Clostridium_hathewayi	Bacteria	Clostridium	10	6.05729	-0.684721	-1.84895	1.55576	-2.595	-0.425735	3.85791	-1.48808	-1.29336	2.7325
s__Ruminococcus_lactaris	Bacteria	Ruminococcus	10	-4.00135	6.02347	1.56045	1.1577	-3.29007	1.09645	0.389085	1.42589	-2.61163	6.87548
s__Clostridium_citroniae	Bacteria	Clostridium	10	3.67333	-1.32421	0.477111	2.0424	-0.418724	-0.339096	-1.73423	2.1293	-1.18783	-2.85609
s__Clostridium_bolteae	Bacteria	Clostridium	10	4.40327	-2.52906	-0.414266	1.7399	-0.269897	0.296018	-0.460129	1.50573	1.10009	-4.66494
s__Actinomyces_odontolyticus	Bacteria	Actinomyces	10	-0.29399	3.89131	-0.690219	-1.45139	-3.62967	0.718976	-0.623598	-0.996017	-0.425368	5.20989
s__Bacteroides_stercoris	Bacteria	Bacteroides	10	-0.402085	6.35968	0.192149	4.87622	-1.35246	-2.52634	1.74162	-0.940188	-2.2287	-3.33228
s__Clostridium_symbiosum	Bacteria	Clostridium	10	4.72013	-0.283965	-0.558959	2.27734	0.197547	-1.65614	2.84931	1.88378	-1.31262	-0.809197
s__Dorea_formicigenerans	Bacteria	Dorea	10	0.77228	4.98827	-1.04477	0.69038	-0.886041	1.01741	-1.00369	-0.813033	-1.27617	6.53826
s__Lactobacillus_gasseri	Bacteria	Lactobacillus	10	1.65286	-4.89994	2.83882	0.00651156	-1.45578	-2.10395	1.26932	-4.10167	-2.03227	3.48489
Saccharomyces	Fungi	Saccharomyces	7	-6.2889	3.02477	0.288474	2.71855	-1.38266	-2.31011	-1.0708	3.66528	-2.84474	0.901856
Candida	Fungi	Candida	7	-1.62057	-5.60678	3.69619	0.882736	1.54169	-0.84218	-0.40651	0.711663	-0.153812	-2.53897
Aspergillus	Fungi	Aspergillus	7	4.4131	-1.52579	2.10844	1.95221	-3.48865	-3.00117	-1.15677	-0.600947	-1.8152	-0.470042
Pichia	Fungi	Pichia	7	4.92064	-0.14251	-1.51874	3.8948	-0.723249	-0.49714	-1.66294	0.552372	-0.00317294	0.891992
Fusarium	Fungi	Fusarium	7	4.63956	1.66625	2.09565	2.43154	-0.0585497	-2.11672	-3.16256	1.69756	0.408932	2.68124
Cladosporium	Fungi	Cladosporium	7	3.36341	-1.54951	0.866871	0.832279	-0.14677	-2.35712	-0.90214	1.98335	-2.33825	1.3584
Antibiotic Use | Before therapy	Basic	Antibiotic Use | Before therapy	100	1.99847	-2.2546	-0.342287	-0.425259	0.728006	0.0924534	1.41914	3.53534	-2.21672	-0.119206
Before immunotherapy | Supplement	Basic	Before immunotherapy | Supplement	100	-3.14222	0.958607	-2.12357	1.45131	-1.82726	-0.379008	-1.11724	-0.0680828	1.19762	0.773456
BMI	Basic	BMI	100	2.62036	45.5	-4.33677	-23.2075	22.0929	-8.41344	23.2218	-24.5995	54.8051	22.3113

## Sheet: F1g
Feature	Sample	Abundance	Age	Gender	BMI	Candida
Candida	MT100	347	57.7041	M	16.9796	Low
Candida	MK264	67	69.2521	M	33.8021	Low
Candida	MK285	24494	63.3671	F	31.2175	High
Candida	MK292	1029	60.9781	F	22.1453	High
Candida	MT249	174	67.9918	F	19.052	Low
Candida	MK325	8	64.9014	F	22.8928	High
Candida	MT245	165	54.674	M	26.1493	Low
Candida	MK261	103687	69.6055	M	20.8307	High
Candida	MT239	34727	79.2822	F	21.4844	High
Candida	MK260	749	68.7945	F	27.9155	Low
Candida	MT216	189	64.0685	M	21.2963	Low
Candida	MT218	630	51.9425	M	25.5354	Low
Candida	MT254	316	64.3781	M	31.0979	Low
Candida	MK227	50	51.126	F	25.8876	Low
Candida	MT242	206	64.474	F	26.4381	Low
Candida	MT253	4596	56.5781	M	31.3536	High
Candida	MK323	1149	70.011	M	28.4082	High
Candida	MK288	1379	68.9699	F	24.0346	High
Candida	MK243	2406	70.9945	M	23.9591	High
Candida	MK209	35175	72.8164	M	19.7133	High
Candida	MK316	66	76.5589	F	22.151	Low
Candida	MK249	10052	55.9288	M	17.51	High
Candida	MK248	1113	69.1945	F	29.0006	Low
Candida	MK198	1874	67.9616	M	24.7555	High
Candida	MK289	746	76.463	M	33.91	Low
Candida	MT241	803	74.1479	M	21.3839	High
Candida	MK287	13	65.0822	F	27.6398	Low
Candida	MT247	197	64.2685	M	29.4118	Low
Candida	MT251	110	72.8959	F	27.5312	Low
Candida	MK123	443	74.4932	M	25.763	High
Candida	MK291	1233	77.8493	F	26.0375	High
Candida	MT252	25	66.7041	M	31.6374	Low
Candida	MT219	2130	75.3671	F	21.4573	High
Candida	MK250	517990	69.8164	F	20.9366	High
Candida	MK186	75	65.4603	F	28.7201	Low
Candida	MK304	1732	64.0685	M	25.8806	High
Candida	MT246	330	64.7781	F	34.7222	Low
Candida	MT232	81	57.7918	F	39.6694	Low
Candida	MK263	799	46.5918	M	20.5151	High
Candida	MK122	247	72.8603	M	25.1559	Low
Candida	MK124	194	69.3918	M	28.6801	Low
Candida	MT213	47922	65.3589	F	37.1652	High
Candida	MK115	40	75.2082	F	29.7442	Low
Candida	MT231	3514	62.6493	M	40.1592	High
Candida	MT230	6269	82.4959	M	32.1799	High
Candida	MK310	669	74.8219	M	26.3036	Low
Candida	MK309	1091	74.5589	M	32.8306	Low
Candida	MK189	292	75.7205	F	24.2188	High
Candida	MK324	439523	79.8247	M	18.5185	High
Candida	MK300	192449	68.0904	M	20.9042	High
Candida	MT226	8212	72.389	F	21.9671	High
Candida	MT240	31	63.537	M	35.8302	Low
Candida	MT235	393	60.5096	M	26.8519	Low
Candida	MK205	4657	54.3863	F	22.8928	High
Candida	MK279	57	63.3014	M	28.4005	Low
Candida	MK251	76	68.2932	M	34.0807	Low
Candida	MK322	39	60.2685	M	30.9917	Low
Candida	MT237	52993	87.0411	F	33.2671	High
Candida	MT238	74	60.6384	M	17.9163	Low
Candida	MK125	206618	65.0658	M	29.3724	High
Candida	MK329	24401	77.3068	M	26.6436	High
Candida	MT205	68	65.1151	M	28.6851	Low
Candida	MK228	14	65.2247	F	35.4917	Low
Candida	MK311	229525	67.1671	M	26.0276	High
Candida	MK191	517	44.2247	F	24.3911	High
Candida	MK218	6269	51.9233	F	18.3655	High
Candida	MK232	277	69.1068	F	33.3276	Low
Candida	MK275	1312	70.7589	M	23.5479	Low
Candida	MK242	28	63.2822	M	22.1297	Low
Candida	MT195	2916	69.2521	M	35.2941	High
Candida	MT229	1506	54.3863	M	32.2831	High
Candida	MK175	229279	73.3151	F	20.3125	High
Candida	MT196	371164	71.8904	M	27.9155	High
Candida	MK110	152	65.789	M	34.7222	Low
Candida	MK112	46999	68.6055	F	21.3954	High

## Sheet: F1f
Sample	Reads	Age	Gender	BMI	Candida
MK110	17038	65.789	M	34.7222	Low
MK112	141042	68.6055	F	21.3954	High
MK115	76989	75.2082	F	29.7442	Low
MK122	56612	72.8603	M	25.1559	Low
MK123	59610	74.4932	M	25.763	High
MK124	43549	69.3918	M	28.6801	Low
MK125	207802	65.0658	M	29.3724	High
MK175	288740	73.3151	F	20.3125	High
MK186	157987	65.4603	F	28.7201	Low
MK189	20815	75.7205	F	24.2188	High
MK191	34032	44.2247	F	24.3911	High
MK198	34161	67.9616	M	24.7555	High
MK205	31972	54.3863	F	22.8928	High
MK209	76617	72.8164	M	19.7133	High
MK218	107026	51.9233	F	18.3655	High
MK227	70819	51.126	F	25.8876	Low
MK228	60208	65.2247	F	35.4917	Low
MK232	44839	69.1068	F	33.3276	Low
MK242	34191	63.2822	M	22.1297	Low
MK243	16069	70.9945	M	23.9591	High
MK248	73825	69.1945	F	29.0006	Low
MK249	37137	55.9288	M	17.51	High
MK250	527883	69.8164	F	20.9366	High
MK251	28950	68.2932	M	34.0807	Low
MK260	31493	68.7945	F	27.9155	Low
MK261	106614	69.6055	M	20.8307	High
MK263	55552	46.5918	M	20.5151	High
MK264	36372	69.2521	M	33.8021	Low
MK275	74056	70.7589	M	23.5479	Low
MK279	109001	63.3014	M	28.4005	Low
MK285	48465	63.3671	F	31.2175	High
MK287	17374	65.0822	F	27.6398	Low
MK288	75120	68.9699	F	24.0346	High
MK289	37637	76.463	M	33.91	Low
MK291	55658	77.8493	F	26.0375	High
MK292	90283	60.9781	F	22.1453	High
MK300	192887	68.0904	M	20.9042	High
MK304	17720	64.0685	M	25.8806	High
MK309	75432	74.5589	M	32.8306	Low
MK310	78597	74.8219	M	26.3036	Low
MK311	381987	67.1671	M	26.0276	High
MK316	20214	76.5589	F	22.151	Low
MK322	26181	60.2685	M	30.9917	Low
MK323	82551	70.011	M	28.4082	High
MK324	440423	79.8247	M	18.5185	High
MK329	36768	77.3068	M	26.6436	High
MT100	68371	57.7041	M	16.9796	Low
MT195	62307	69.2521	M	35.2941	High
MT196	396413	71.8904	M	27.9155	High
MT205	35267	65.1151	M	28.6851	Low
MT213	62717	65.3589	F	37.1652	High
MT216	7445	64.0685	M	21.2963	Low
MT218	15943	51.9425	M	25.5354	Low
MT219	86719	75.3671	F	21.4573	High
MT226	61303	72.389	F	21.9671	High
MT229	94974	54.3863	M	32.2831	High
MT230	515955	82.4959	M	32.1799	High
MT231	25109	62.6493	M	40.1592	High
MT232	65650	57.7918	F	39.6694	Low
MT235	65306	60.5096	M	26.8519	Low
MT237	107417	87.0411	F	33.2671	High
MT238	69297	60.6384	M	17.9163	Low
MT239	38965	79.2822	F	21.4844	High
MT240	73231	63.537	M	35.8302	Low
MT241	127997	74.1479	M	21.3839	High
MT242	97517	64.474	F	26.4381	Low
MT245	75089	54.674	M	26.1493	Low
MT246	79889	64.7781	F	34.7222	Low
MT247	50864	64.2685	M	29.4118	Low
MT249	101301	67.9918	F	19.052	Low
MT251	115248	72.8959	F	27.5312	Low
MT252	42310	66.7041	M	31.6374	Low
MT253	213004	56.5781	M	31.3536	High
MT254	16946	64.3781	M	31.0979	Low

## Sheet: F1h
Patient	Candida Abundance	Sex	Age	BMI	PCoA1	PCoA2	PCoA3	PCoA4	PCoA5	PCoA6	PCoA7	PCoA8	PCoA9	PCoA10
MK110	Low	M	65.789	34.7222	-0.550942	-2.75372	4.71695	-1.99058	0.671201	-1.28288	-2.10744	1.99238	-0.0258709	1.27666
MK112	High	F	68.6055	21.3954	-2.06463	2.83923	-1.10473	0.74253	-0.199539	-0.266904	0.113409	-2.77217	2.37025	-1.1401
MK115	Low	F	75.2082	29.7442	-3.13777	-3.67645	0.624097	0.282616	0.237606	1.48319	-1.06869	-0.944839	-0.712647	-1.02594
MK122	Low	M	72.8603	25.1559	-2.64225	-2.01759	-0.0916457	-0.362241	-0.0928724	0.711461	-0.328843	-0.265683	-1.07344	-0.539228
MK123	High	M	74.4932	25.763	0.97692	0.317449	0.906403	3.25131	3.92946	-4.67831	4.49237	0.0750541	-1.25858	-0.866009
MK124	Low	M	69.3918	28.6801	1.03467	-3.47256	0.519395	-2.68725	2.21971	-1.05072	-1.60345	2.20466	1.28235	-1.04507
MK125	High	M	65.0658	29.3724	0.586885	3.55807	3.17143	-5.86134	2.56921	-0.990056	-1.52129	-1.77726	-0.760704	1.02498
MK175	High	F	73.3151	20.3125	-4.42536	5.11181	-1.05839	-1.04066	0.0326932	0.280353	-1.34681	0.874356	1.83272	1.22086
MK186	Low	F	65.4603	28.7201	2.7665	-3.23521	2.77812	-0.719013	3.20545	-3.39809	0.896989	1.90374	0.330097	-0.856897
MK189	High	F	75.7205	24.2188	-2.59556	-1.1799	-0.236468	-0.493227	0.368051	0.525202	-0.161557	1.1361	0.172893	-0.823122
MK191	High	F	44.2247	24.3911	-2.49211	-0.802783	1.08657	-0.0595888	-0.69457	0.618858	-0.829896	-1.16478	0.316599	-0.379066
MK198	High	M	67.9616	24.7555	-0.0387614	2.8584	-1.87567	4.61266	2.09845	1.15913	-0.228644	-1.04412	1.21433	-2.71729
MK205	High	F	54.3863	22.8928	0.662481	3.16342	0.112886	-6.09785	-1.66326	-2.55928	5.69468	-1.58963	-2.28408	-1.16865
MK209	High	M	72.8164	19.7133	-2.28087	2.41401	-0.584991	-1.10773	-1.37905	0.519615	-0.297429	0.502132	1.18772	1.09421
MK218	High	F	51.9233	18.3655	-0.818233	3.12865	-2.14261	5.22299	0.101557	0.629317	0.123986	-0.829481	1.07499	-0.611926
MK227	Low	F	51.126	25.8876	-3.50808	-3.33598	0.374287	-0.155209	0.959013	1.53871	-0.791524	-0.893023	-1.07886	-1.54562
MK228	Low	F	65.2247	35.4917	-3.84668	-3.71551	0.502084	1.46565	-0.718613	1.17647	-0.531779	-0.177669	-1.10704	-0.651198
MK232	Low	F	69.1068	33.3276	3.59908	-3.69479	-11.5498	0.897868	0.370156	-3.91482	0.40926	-1.62831	-1.37194	2.90662
MK242	Low	M	63.2822	22.1297	8.60854	-2.95178	3.47952	2.76092	-3.4455	-1.85168	-0.83141	-0.0296669	0.924934	1.7664
MK243	High	M	70.9945	23.9591	5.63605	3.86846	-0.357743	1.35912	0.577785	2.18161	-0.237012	-5.70031	-2.49032	-1.3535
MK248	Low	F	69.1945	29.0006	2.96806	-3.67968	-9.68578	-0.0754066	2.32417	-1.74147	-1.2246	-1.7003	1.69792	0.608099
MK249	High	M	55.9288	17.51	1.73846	1.95032	0.906433	1.32992	2.29543	-3.31681	1.72396	-0.199121	0.65555	1.1303
MK250	High	F	69.8164	20.9366	-3.52052	6.23533	-0.358733	-0.681717	0.68425	-0.255361	0.389496	2.37668	0.804918	3.68804
MK251	Low	M	68.2932	34.0807	0.484793	-3.25146	3.36609	-1.54133	4.24142	-3.05172	0.153367	2.93213	0.436906	-1.08626
MK260	Low	F	68.7945	27.9155	-1.69746	-0.741081	-0.0143504	-0.460355	-0.524783	-0.316596	1.37568	-0.486845	0.132968	-1.55114
MK261	High	M	69.6055	20.8307	-1.13961	3.21256	1.12446	-3.59311	2.16448	-1.56358	-0.428572	0.789022	0.0615022	0.812357
MK263	High	M	46.5918	20.5151	-2.21616	-1.56644	0.107735	-0.00821074	-0.208275	0.337211	-0.610618	0.306982	0.702601	0.224874
MK264	Low	M	69.2521	33.8021	5.17139	-3.36513	0.726438	1.70625	-1.43667	2.70929	0.497112	-0.220908	1.54886	-3.70626
MK275	Low	M	70.7589	23.5479	-0.216809	0.706055	-1.8446	0.938833	-3.76121	-0.0900969	2.6061	1.48699	0.234276	-1.88345
MK279	Low	M	63.3014	28.4005	-4.65628	-1.85951	-0.263212	2.27131	-0.691927	0.213193	1.06334	0.943788	-1.01647	-0.319908
MK285	High	F	63.3671	31.2175	6.40828	4.29653	-0.47085	1.61497	-6.67092	1.34965	-1.18023	0.744218	0.730781	-0.272329
MK287	Low	F	65.0822	27.6398	8.6534	-4.44697	1.60416	-2.89458	5.36321	9.61199	7.34119	-1.70249	4.36537	4.08368
MK288	High	F	68.9699	24.0346	-2.62371	-1.07723	0.491645	-0.455708	-1.89553	0.00375472	-0.658912	0.219295	0.800113	0.0199742
MK289	Low	M	76.463	33.91	-2.08635	-1.05751	1.07154	-0.0739676	-0.732834	-0.150052	0.223982	-0.651542	0.29519	-1.26756
MK291	High	F	77.8493	26.0375	-1.67854	-0.527028	-0.293654	-1.02349	-2.31247	0.232405	1.218	-0.680316	0.240293	-0.486122
MK292	High	F	60.9781	22.1453	-2.36885	-2.04124	0.546145	0.718385	1.51106	-0.858156	-0.63137	3.06608	0.179752	1.89693
MK300	High	M	68.0904	20.9042	-1.35145	3.92712	1.344	-5.33252	-0.633775	-0.89721	-1.8355	-2.29162	2.01197	1.35647
MK304	High	M	64.0685	25.8806	6.82837	2.02486	-0.106681	0.647494	-4.8196	-2.36773	3.43379	-0.031464	-0.843467	-1.18142
MK309	Low	M	74.5589	32.8306	-2.36365	-1.44131	0.16108	0.176285	-2.20651	-0.224507	1.40687	-0.454778	-0.0466661	0.631914
MK310	Low	M	74.8219	26.3036	5.38991	-5.02253	-10.9342	-2.1249	3.29185	-1.27968	-3.71414	-0.632954	0.919745	0.956097
MK311	High	M	67.1671	26.0276	-3.87416	5.33056	-2.3304	1.60052	-1.23898	-0.325277	-0.0879046	-0.823611	2.63819	1.40628
MK316	Low	F	76.5589	22.151	7.00428	-1.74526	4.10758	1.90787	-2.47599	-0.877908	-1.98245	-1.93738	-1.89362	1.06674
MK322	Low	M	60.2685	30.9917	6.85946	-2.81469	4.69129	2.21316	-0.493152	-3.02891	-0.116535	0.697883	0.0466188	2.96839
MK323	High	M	70.011	28.4082	-2.34407	-0.649276	0.175166	0.147609	-1.17676	1.67804	-0.505246	-0.231408	0.0860907	-0.200393
MK324	High	M	79.8247	18.5185	-1.63304	6.5797	-0.0511042	-2.55588	0.274032	-1.08648	-1.28357	-1.41275	1.72712	0.41151
MK325	High	F	64.9014	22.8928	0.577429	-3.29417	3.24597	-2.58831	2.22309	-0.699273	-0.30228	-0.371352	-1.8645	-1.14208
MK329	High	M	77.3068	26.6436	3.96939	4.62938	-0.451547	-1.86262	1.85513	1.39317	-0.538736	4.88729	-3.16732	0.370639
MT100	Low	M	57.7041	16.9796	-1.45465	-0.130653	-0.452241	2.22703	-2.69728	0.671033	0.77791	0.71067	-1.63455	1.06929
MT195	High	M	69.2521	35.2941	-3.1926	0.631586	-0.468002	-1.06021	-0.975799	-1.17913	2.37259	-1.4091	-0.535388	-0.662896
MT196	High	M	71.8904	27.9155	0.926573	6.56895	0.0770741	2.34773	-0.89872	2.53942	-3.77815	1.11623	-0.81998	3.92901
MT205	Low	M	65.1151	28.6851	0.823368	-4.56754	-2.89049	-1.84903	0.158818	1.66264	-1.3974	1.22486	-1.63045	-0.515651
MT213	High	F	65.3589	37.1652	8.1463	5.87227	-3.03514	-3.872	1.16447	1.09414	-2.43004	3.44246	1.40984	-6.54601
MT216	Low	M	64.0685	21.2963	3.13831	-1.58249	2.22221	1.06789	-1.68523	0.198312	0.347014	1.75012	4.66156	0.987601
MT218	Low	M	51.9425	25.5354	8.33399	0.793346	-3.06564	-1.27191	-2.3932	4.18392	1.14827	4.86797	-4.76008	-0.0180879
MT219	High	F	75.3671	21.4573	-0.704772	2.53128	3.70414	1.53478	3.49052	0.163105	-2.14135	-0.966258	1.27185	-2.23029
MT226	High	F	72.389	21.9671	-2.6395	1.22524	-0.758383	-1.01516	-1.34064	0.689863	-1.0466	0.6032	1.45908	0.233879
MT229	High	M	54.3863	32.2831	-4.10154	-0.542638	0.249897	-1.15097	-1.04299	1.82668	-1.58687	-1.53955	-0.218245	0.245787
MT230	High	M	82.4959	32.1799	-0.0193773	2.97854	0.655683	7.98849	5.76563	-1.31253	2.07473	0.237603	1.38017	-1.83414
MT231	High	M	62.6493	40.1592	-2.12743	1.27867	-0.292434	-3.61517	-2.67613	-2.7246	4.14488	-1.4619	-1.26129	1.14844
MT232	Low	F	57.7918	39.6694	-3.73915	-1.99327	-0.331816	0.630656	-0.932631	0.742857	0.407338	-0.261123	-1.31536	0.129225
MT235	Low	M	60.5096	26.8519	-2.1369	-1.65662	0.264687	0.370768	0.274895	0.203952	0.492677	0.129993	-0.185237	-0.482974
MT237	High	F	87.0411	33.2671	-1.69417	2.9584	-1.35009	-0.678122	-0.319465	-1.10091	1.75959	0.430058	1.11487	-0.634351
MT238	Low	M	60.6384	17.9163	-4.03665	-3.0995	0.849677	-0.80365	-0.251037	1.75855	-1.18482	-1.4514	-1.28872	-0.684425
MT239	High	F	79.2822	21.4844	5.52401	6.01363	1.16055	-0.65117	1.7462	0.773877	-0.592513	-2.96593	-1.37825	-0.825009
MT240	Low	M	63.537	35.8302	-4.97009	-3.09636	0.392392	-0.850954	-0.824127	1.91875	-1.02226	-1.61989	-1.22675	-0.53536
MT241	High	M	74.1479	21.3839	-3.70823	-0.0233005	-0.795695	2.03505	-2.14608	0.384586	0.806215	3.23024	3.60557	-0.455547
MT242	Low	F	64.474	26.4381	-4.35388	-2.98509	0.361117	-1.08251	-0.455439	0.0423825	-0.731464	-0.379236	0.267626	0.62995
MT245	Low	M	54.674	26.1493	7.2143	-2.92326	4.25831	2.27837	-2.32429	-1.93516	-3.72483	-1.66011	1.08905	1.3525
MT246	Low	F	64.7781	34.7222	-2.73238	-0.629639	-0.596001	1.71245	-1.58564	-0.2044	1.07105	1.23839	-1.58899	0.532613
MT247	Low	M	64.2685	29.4118	-2.38533	-2.65999	0.66436	0.265198	0.0122389	0.566758	-0.218242	0.179247	0.195618	-0.532473
MT249	Low	F	67.9918	19.052	-2.74547	-2.20435	-1.68366	1.14525	-2.03654	0.221298	0.813849	0.26281	-1.21607	0.581407
MT251	Low	F	72.8959	27.5312	4.51448	0.0931991	3.40269	0.113002	1.58742	-0.34039	-2.3755	-2.3341	-2.25644	0.116453
MT252	Low	M	66.7041	31.6374	-3.25482	-3.54256	1.0244	0.238947	0.531581	1.00594	-0.783932	-0.544366	-1.06373	-1.03125
MT253	High	M	56.5781	31.3536	-4.06232	5.19746	-0.274938	4.66793	5.85005	2.32181	0.0679933	0.919981	-5.14435	2.56828
MT254	Low	M	64.3781	31.0979	-2.31448	-1.24042	0.573053	-0.744155	-0.092269	-0.401808	0.552704	1.75613	1.04057	0.362528

## Sheet: F2a
Part	Patient	Candida Abundance	Sex	Age	BMI	Category	Profiler	beta_method	PCoA1	PCoA2	PCoA3	PCoA4	PCoA5	PCoA6	PCoA7	PCoA8	PCoA9	PCoA10
Figure2a	MK110	Low	M	65.789	34.7222	Bac	Meta2	Aitchison	-5.76649	2.36608	4.58856	2.31571	5.6072	-4.43986	-1.36995	-3.61413	2.94646	-5.06709
Figure2a	MK112	High	F	68.6055	21.3954	Bac	Meta2	Aitchison	0.00272989	7.42656	-2.55765	-1.90854	0.590396	-3.22508	3.29569	7.27893	1.02453	2.80365
Figure2a	MK115	Low	F	75.2082	29.7442	Bac	Meta2	Aitchison	1.52442	0.214123	-2.14275	-7.19117	1.77478	-4.48463	0.261336	1.30449	0.171349	-1.80837
Figure2a	MK122	Low	M	72.8603	25.1559	Bac	Meta2	Aitchison	-1.09821	-3.90394	2.38414	0.943648	1.08344	-1.38682	3.56227	-1.3632	2.49044	4.70905
Figure2a	MK123	High	M	74.4932	25.763	Bac	Meta2	Aitchison	-5.90377	0.898865	-4.41032	3.57039	4.02988	2.48989	6.7225	-2.93876	9.74953	-4.15147
Figure2a	MK124	Low	M	69.3918	28.6801	Bac	Meta2	Aitchison	-2.18572	-1.15496	7.10853	-9.42885	-4.6122	-2.47497	3.46848	2.0567	2.42386	-4.56526
Figure2a	MK125	High	M	65.0658	29.3724	Bac	Meta2	Aitchison	-6.83561	2.24683	2.66349	3.54153	4.9286	0.935107	-3.16151	0.206657	-0.608012	0.00647845
Figure2a	MK175	High	F	73.3151	20.3125	Bac	Meta2	Aitchison	-7.39488	0.505155	-4.14566	7.58123	1.85532	-0.187621	3.68198	-3.96777	1.89112	3.48487
Figure2a	MK186	Low	F	65.4603	28.7201	Bac	Meta2	Aitchison	-4.38023	-2.3959	2.43554	-1.164	-5.35275	0.160993	-7.49254	2.88024	-0.543299	-2.89819
Figure2a	MK189	High	F	75.7205	24.2188	Bac	Meta2	Aitchison	-0.661643	-1.69954	6.34398	4.06487	8.62953	7.97385	1.46796	-3.9849	-1.00821	-3.6906
Figure2a	MK191	High	F	44.2247	24.3911	Bac	Meta2	Aitchison	7.53174	5.33799	0.843143	0.957654	3.75445	2.87133	-5.2257	1.45221	0.267501	1.23606
Figure2a	MK198	High	M	67.9616	24.7555	Bac	Meta2	Aitchison	-1.57122	-2.43717	-13.0237	11.0924	0.0388524	-5.25028	-2.51533	3.19531	4.46503	-2.67489
Figure2a	MK205	High	F	54.3863	22.8928	Bac	Meta2	Aitchison	-9.17476	-0.510378	1.12612	-5.15774	-0.980405	-3.15915	1.56954	2.24594	-3.19249	3.53466
Figure2a	MK209	High	M	72.8164	19.7133	Bac	Meta2	Aitchison	-0.593672	8.77501	-3.74821	3.80271	-1.46684	2.09901	-2.32498	0.0611395	1.21636	-2.34403
Figure2a	MK218	High	F	51.9233	18.3655	Bac	Meta2	Aitchison	9.42177	1.84808	-3.2726	4.7159	-4.76919	-0.756409	4.26694	4.77561	-2.87243	-2.65177
Figure2a	MK227	Low	F	51.126	25.8876	Bac	Meta2	Aitchison	3.85533	-0.0329767	2.78969	7.40901	0.729321	1.71595	4.34387	-1.48007	-2.02336	4.54497
Figure2a	MK228	Low	F	65.2247	35.4917	Bac	Meta2	Aitchison	3.97458	12.842	2.08912	1.32593	-2.06108	-2.99695	-1.28907	-4.86152	2.96081	-0.669356
Figure2a	MK232	Low	F	69.1068	33.3276	Bac	Meta2	Aitchison	6.69526	-10.5957	-5.07525	-5.03105	-2.33926	5.16931	-5.54933	-8.26077	3.04566	6.73614
Figure2a	MK242	Low	M	63.2822	22.1297	Bac	Meta2	Aitchison	4.66569	3.80908	0.774721	2.45173	7.1932	-0.263845	2.152	-0.118587	0.539481	-0.455437
Figure2a	MK243	High	M	70.9945	23.9591	Bac	Meta2	Aitchison	-4.10528	3.83938	7.31186	-1.81419	-3.37027	-5.42967	3.70889	0.414735	-0.801014	2.15228
Figure2a	MK248	Low	F	69.1945	29.0006	Bac	Meta2	Aitchison	3.08774	2.59406	-7.24872	3.88566	0.044888	4.53578	4.35369	1.50374	2.27464	-1.75426
Figure2a	MK249	High	M	55.9288	17.51	Bac	Meta2	Aitchison	6.49198	-2.09241	-2.43251	-4.57991	2.11578	-0.704745	-0.618094	-3.09392	7.97062	3.59403
Figure2a	MK250	High	F	69.8164	20.9366	Bac	Meta2	Aitchison	2.42446	2.55493	2.60695	1.42403	1.65702	2.43995	-3.57538	-5.63942	3.2229	-4.23165
Figure2a	MK251	Low	M	68.2932	34.0807	Bac	Meta2	Aitchison	1.57625	7.80355	-4.60348	-5.3639	-4.37156	3.16161	0.0862532	-3.30952	3.33173	1.69107
Figure2a	MK260	Low	F	68.7945	27.9155	Bac	Meta2	Aitchison	4.28649	-7.38214	-7.09051	2.74212	-6.5402	-3.57295	0.364602	-2.42875	-2.497	3.18139
Figure2a	MK261	High	M	69.6055	20.8307	Bac	Meta2	Aitchison	-10.6364	6.25305	-9.16328	0.0722441	-8.17584	2.86898	-6.9475	-0.426572	-4.6832	1.3818
Figure2a	MK263	High	M	46.5918	20.5151	Bac	Meta2	Aitchison	-0.923327	8.54361	3.27131	2.81994	-0.354292	-1.64996	0.498859	-5.25552	2.2747	2.88651
Figure2a	MK264	Low	M	69.2521	33.8021	Bac	Meta2	Aitchison	3.40935	-9.89658	-2.49068	0.926351	7.42558	-7.58815	-1.38502	3.7035	5.23511	10.3417
Figure2a	MK275	Low	M	70.7589	23.5479	Bac	Meta2	Aitchison	1.33254	-2.6355	5.47697	2.68915	-2.32562	-1.21702	-2.99391	-2.9138	-0.548676	-2.29118
Figure2a	MK279	Low	M	63.3014	28.4005	Bac	Meta2	Aitchison	-1.58893	-2.60565	5.46559	-0.0505863	-3.72509	0.666975	-2.97822	0.807464	4.02521	-2.49492
Figure2a	MK285	High	F	63.3671	31.2175	Bac	Meta2	Aitchison	-15.9013	-1.57813	5.12012	3.90654	0.490512	-0.697211	-3.31075	-2.71906	0.482592	5.87356
Figure2a	MK287	Low	F	65.0822	27.6398	Bac	Meta2	Aitchison	3.13701	-3.14133	0.478417	-3.09188	-2.5263	4.61156	3.35447	3.10556	3.19713	0.180799
Figure2a	MK288	High	F	68.9699	24.0346	Bac	Meta2	Aitchison	7.04394	-4.72292	1.40041	-1.2141	-0.136804	2.73538	0.136554	3.21187	2.60669	-0.0392355
Figure2a	MK289	Low	M	76.463	33.91	Bac	Meta2	Aitchison	-2.08246	4.88063	-5.60234	-1.06864	-2.07877	3.42496	1.75616	2.60463	2.65994	-0.487836
Figure2a	MK291	High	F	77.8493	26.0375	Bac	Meta2	Aitchison	-10.122	-4.37216	1.60331	-3.6427	2.02003	1.53829	1.1378	2.89165	0.266303	-0.577746
Figure2a	MK292	High	F	60.9781	22.1453	Bac	Meta2	Aitchison	-8.63212	1.23468	-3.07785	-1.59733	1.68664	1.7654	-2.05981	-1.403	-1.60587	-0.880546
Figure2a	MK300	High	M	68.0904	20.9042	Bac	Meta2	Aitchison	-11.9849	1.68363	-2.31472	-4.36225	-3.3511	3.01777	4.43853	0.488345	-0.769521	2.58198
Figure2a	MK304	High	M	64.0685	25.8806	Bac	Meta2	Aitchison	-0.459415	-6.35069	-3.57908	-6.14385	3.16387	6.8072	-1.7267	-5.93466	-8.87692	-5.39685
Figure2a	MK309	Low	M	74.5589	32.8306	Bac	Meta2	Aitchison	7.08726	1.88571	3.40606	-0.588723	2.16535	-0.889405	-3.2901	-1.81603	1.40438	3.06126
Figure2a	MK310	Low	M	74.8219	26.3036	Bac	Meta2	Aitchison	5.07711	3.93044	4.52138	-1.27105	6.30983	-0.490184	0.77059	-3.0436	-4.77738	1.27259
Figure2a	MK311	High	M	67.1671	26.0276	Bac	Meta2	Aitchison	1.09887	0.121201	2.55762	-0.450699	0.738961	1.1403	-1.18245	2.16661	-2.81241	6.0419
Figure2a	MK316	Low	F	76.5589	22.151	Bac	Meta2	Aitchison	-1.23196	0.503678	-2.14743	2.3474	-4.6178	-4.8084	-2.18764	-0.00749513	-5.14849	-2.63321
Figure2a	MK322	Low	M	60.2685	30.9917	Bac	Meta2	Aitchison	3.36731	1.42358	4.88047	0.886308	-3.75026	0.0337568	2.80231	3.9484	-2.02523	2.65959
Figure2a	MK323	High	M	70.011	28.4082	Bac	Meta2	Aitchison	-5.18779	2.94077	1.13893	-4.14368	5.46116	-2.78433	-6.53125	7.71248	0.465378	-3.3128
Figure2a	MK324	High	M	79.8247	18.5185	Bac	Meta2	Aitchison	2.16812	0.28738	-4.49813	0.565422	1.27469	7.15466	4.67318	1.1257	-4.75528	4.31735
Figure2a	MK325	High	F	64.9014	22.8928	Bac	Meta2	Aitchison	3.55853	-8.26027	2.69088	-3.58234	-2.12104	5.11917	-2.59332	8.7803	5.33261	-3.98189
Figure2a	MK329	High	M	77.3068	26.6436	Bac	Meta2	Aitchison	-4.66775	4.24779	4.44003	-7.20607	-2.91526	1.27042	-0.255564	4.55568	6.59933	0.166089
Figure2a	MT100	Low	M	57.7041	16.9796	Bac	Meta2	Aitchison	3.4655	-5.60227	0.776016	1.17799	-6.19852	-5.07506	-2.49445	-0.118027	4.463	-6.87797
Figure2a	MT195	High	M	69.2521	35.2941	Bac	Meta2	Aitchison	0.81623	-3.67765	6.86608	5.50113	-1.46785	0.895467	2.12022	3.74697	-6.45115	-2.5324
Figure2a	MT196	High	M	71.8904	27.9155	Bac	Meta2	Aitchison	3.28819	-3.17641	-2.46859	-0.758903	8.67718	-1.23585	-7.79683	1.97024	-4.21959	2.51385
Figure2a	MT205	Low	M	65.1151	28.6851	Bac	Meta2	Aitchison	0.651897	-1.31478	2.18438	7.93299	1.9809	3.83174	-9.70649	-1.39551	5.05001	0.881751
Figure2a	MT213	High	F	65.3589	37.1652	Bac	Meta2	Aitchison	3.02617	0.710494	-2.12539	-3.69392	1.38376	9.58184	3.15863	2.61784	-6.74277	2.33318
Figure2a	MT216	Low	M	64.0685	21.2963	Bac	Meta2	Aitchison	-3.30416	-7.36167	-1.27239	5.7416	-9.16297	-3.56101	2.35957	-2.99718	-0.435795	5.13389
Figure2a	MT218	Low	M	51.9425	25.5354	Bac	Meta2	Aitchison	-2.06812	-1.64241	-6.93632	-8.23965	4.75002	-5.95012	0.671354	-1.81979	-3.46035	-0.32374
Figure2a	MT219	High	F	75.3671	21.4573	Bac	Meta2	Aitchison	-7.00477	-9.49976	-4.12314	0.0905697	-0.549758	2.29712	-0.15808	-2.40642	-2.5534	-3.1081
Figure2a	MT226	High	F	72.389	21.9671	Bac	Meta2	Aitchison	0.77861	-1.14879	-3.65489	7.42776	-0.0582377	-1.7681	3.8621	6.67856	-0.496287	-0.794933
Figure2a	MT229	High	M	54.3863	32.2831	Bac	Meta2	Aitchison	5.94296	8.05656	2.34612	-1.33962	-3.30324	-5.64559	-4.26262	-3.6459	-2.9923	0.686216
Figure2a	MT230	High	M	82.4959	32.1799	Bac	Meta2	Aitchison	-6.33257	-0.597406	-1.45507	-1.16367	-0.206491	1.72473	4.84365	2.43314	1.43657	0.146529
Figure2a	MT231	High	M	62.6493	40.1592	Bac	Meta2	Aitchison	-1.37665	-2.73285	5.05747	2.03845	2.27903	1.03464	5.72502	-0.202137	-2.81714	4.04184
Figure2a	MT232	Low	F	57.7918	39.6694	Bac	Meta2	Aitchison	7.52159	-4.70971	-6.27852	-3.45747	-1.4439	-0.983869	-1.24932	-4.13433	0.111152	-2.76653
Figure2a	MT235	Low	M	60.5096	26.8519	Bac	Meta2	Aitchison	-11.705	1.93756	1.04928	-4.95078	9.25758	-3.53151	3.23884	-2.30828	0.613555	0.640241
Figure2a	MT237	High	F	87.0411	33.2671	Bac	Meta2	Aitchison	-1.57097	1.70159	-3.05815	-5.43964	-2.65689	4.63204	-1.02277	1.62999	-0.110112	0.806802
Figure2a	MT238	Low	M	60.6384	17.9163	Bac	Meta2	Aitchison	0.64287	5.17201	5.34466	-1.08361	-7.40682	-1.71791	1.82783	-5.38514	-0.354566	2.96702
Figure2a	MT239	High	F	79.2822	21.4844	Bac	Meta2	Aitchison	3.20875	6.7353	-8.4929	-3.34073	2.15306	-3.16259	-3.10652	-0.780888	-4.75762	-1.17549
Figure2a	MT240	Low	M	63.537	35.8302	Bac	Meta2	Aitchison	6.97764	0.314811	7.79785	-1.16737	1.50613	1.14306	-1.26394	3.58677	-4.00425	-2.37115
Figure2a	MT241	High	M	74.1479	21.3839	Bac	Meta2	Aitchison	2.98916	-3.85029	9.28382	-0.215303	-5.09081	-0.917577	-6.23394	0.796639	-3.0538	5.66638
Figure2a	MT242	Low	F	64.474	26.4381	Bac	Meta2	Aitchison	4.45453	-2.28811	-2.65743	-3.09238	3.7975	-6.11449	1.90129	3.71477	1.49385	1.70295
Figure2a	MT245	Low	M	54.674	26.1493	Bac	Meta2	Aitchison	7.92213	5.42891	-2.06481	-0.863921	-1.84337	-2.50628	5.52926	2.06995	-0.688378	-0.88842
Figure2a	MT246	Low	F	64.7781	34.7222	Bac	Meta2	Aitchison	6.4305	-7.38895	1.51059	-6.28709	1.29449	-4.82701	4.6868	-3.94115	2.23429	-5.58755
Figure2a	MT247	Low	M	64.2685	29.4118	Bac	Meta2	Aitchison	9.09253	-0.785578	0.315907	0.829095	1.49319	-4.28177	6.6293	-6.77713	-4.50838	-4.83617
Figure2a	MT249	Low	F	67.9918	19.052	Bac	Meta2	Aitchison	-6.52255	-1.52868	-3.43382	2.86098	0.949944	-6.13358	-4.01209	1.35206	-5.23824	-6.48972
Figure2a	MT251	Low	F	72.8959	27.5312	Bac	Meta2	Aitchison	-5.82065	-6.87982	5.73585	8.02652	-2.20784	-1.23859	4.51112	-0.949957	-2.34047	-5.16764
Figure2a	MT252	Low	M	66.7041	31.6374	Bac	Meta2	Aitchison	7.18226	5.54977	0.665878	6.44651	2.18273	0.725709	-2.76352	5.76807	-0.365659	0.362242
Figure2a	MT253	High	M	56.5781	31.3536	Bac	Meta2	Aitchison	1.45197	0.0966744	0.81114	3.77896	0.409121	10.6058	-0.526111	1.41415	1.24333	-1.76938
Figure2a	MT254	Low	M	64.3781	31.0979	Bac	Meta2	Aitchison	0.133405	3.25205	1.38386	-2.74313	-3.3453	4.92877	1.22137	-4.81418	3.95189	-2.57483

## Sheet: F2b
Part	Patient	Candida Abundance	Sex	Age	BMI	Category	Profiler	beta_method	PCoA1	PCoA2	PCoA3	PCoA4	PCoA5	PCoA6	PCoA7	PCoA8	PCoA9	PCoA10
Figure2b	MK110	Low	M	65.789	34.7222	MetaCyc	HU2	Aitchison	15.9574	3.5503	6.02659	1.87521	-0.459999	3.36962	5.73046	0.473372	5.66594	-8.47908
Figure2b	MK112	High	F	68.6055	21.3954	MetaCyc	HU2	Aitchison	-1.82516	12.7789	-7.05283	-2.30381	-4.95281	-5.82156	10.4574	2.63497	-12.1219	-1.06208
Figure2b	MK115	Low	F	75.2082	29.7442	MetaCyc	HU2	Aitchison	10.8853	-0.0593528	-5.69808	-0.453173	-1.04535	-4.7165	-0.278658	-1.9553	-0.424701	1.21428
Figure2b	MK122	Low	M	72.8603	25.1559	MetaCyc	HU2	Aitchison	2.30132	-5.89655	-4.81356	-2.15161	-1.61415	-0.54917	-5.17007	-3.52424	-0.344097	-0.852492
Figure2b	MK123	High	M	74.4932	25.763	MetaCyc	HU2	Aitchison	-18.9364	-6.48439	-3.67028	-0.565975	2.03998	5.56589	5.76277	12.1451	3.88047	10.1928
Figure2b	MK124	Low	M	69.3918	28.6801	MetaCyc	HU2	Aitchison	13.4342	-2.44779	9.68176	-3.2351	-2.52775	6.74147	1.84595	-2.61584	4.14743	-5.35228
Figure2b	MK125	High	M	65.0658	29.3724	MetaCyc	HU2	Aitchison	10.1015	-12.1988	6.53057	-4.94506	3.33121	1.1143	1.27992	2.50919	-0.643387	4.60335
Figure2b	MK175	High	F	73.3151	20.3125	MetaCyc	HU2	Aitchison	-15.8079	-2.89546	3.01997	-4.47151	3.79199	0.886071	-2.59246	4.25823	-7.72612	-7.29624
Figure2b	MK186	Low	F	65.4603	28.7201	MetaCyc	HU2	Aitchison	0.25962	-1.75722	3.76217	-6.64222	-0.0251838	0.181169	-5.6091	1.82821	-5.38865	0.122115
Figure2b	MK189	High	F	75.7205	24.2188	MetaCyc	HU2	Aitchison	3.90312	-0.00625355	5.53643	1.97303	-1.65638	-3.5431	-1.67321	0.0950154	-1.40478	2.1251
Figure2b	MK191	High	F	44.2247	24.3911	MetaCyc	HU2	Aitchison	10.9004	3.94425	0.211706	6.52081	-3.75935	-3.88464	-1.91459	2.49612	-1.08373	0.956066
Figure2b	MK198	High	M	67.9616	24.7555	MetaCyc	HU2	Aitchison	-15.0534	-0.708624	-1.82214	6.04878	5.02332	-3.22761	8.10331	-2.82452	-0.696997	-0.760738
Figure2b	MK205	High	F	54.3863	22.8928	MetaCyc	HU2	Aitchison	4.85952	-2.89155	1.00038	-11.0064	2.49554	-4.85145	2.0288	-0.941679	-1.96158	1.66825
Figure2b	MK209	High	M	72.8164	19.7133	MetaCyc	HU2	Aitchison	6.93551	4.31056	-1.36355	0.816698	-1.86711	-3.29397	0.253213	-0.184374	-0.728279	-1.39008
Figure2b	MK218	High	F	51.9233	18.3655	MetaCyc	HU2	Aitchison	9.56869	-1.13804	3.92547	6.25284	-0.951415	-2.54308	0.141038	0.525042	-1.45981	1.15556
Figure2b	MK227	Low	F	51.126	25.8876	MetaCyc	HU2	Aitchison	1.34057	-0.507568	-0.244898	0.454844	1.18017	0.956329	-2.21853	0.590823	0.484776	-0.572696
Figure2b	MK228	Low	F	65.2247	35.4917	MetaCyc	HU2	Aitchison	13.3026	0.992639	2.29429	3.28065	0.59923	1.98897	-2.7313	1.51407	-4.31449	-2.76274
Figure2b	MK232	Low	F	69.1068	33.3276	MetaCyc	HU2	Aitchison	-9.96776	-4.03317	-3.69762	-2.47754	-1.27277	3.37656	0.937225	5.12265	2.08749	2.37938
Figure2b	MK242	Low	M	63.2822	22.1297	MetaCyc	HU2	Aitchison	-4.68378	12.8901	-4.19441	-3.97967	-2.99949	1.63454	2.44401	-0.269069	-2.68017	-0.38334
Figure2b	MK243	High	M	70.9945	23.9591	MetaCyc	HU2	Aitchison	-3.86134	3.47096	0.532836	-9.61207	-2.41695	1.36956	2.66591	-0.81803	0.59194	3.14338
Figure2b	MK248	Low	F	69.1945	29.0006	MetaCyc	HU2	Aitchison	-18.7505	2.84248	-3.22117	1.45778	2.97551	-1.62138	-1.43374	11.1635	0.885057	-8.31142
Figure2b	MK249	High	M	55.9288	17.51	MetaCyc	HU2	Aitchison	-3.37097	-2.86929	-2.89644	1.48264	-1.4748	0.969622	2.91839	-1.39573	-1.18375	-1.22419
Figure2b	MK250	High	F	69.8164	20.9366	MetaCyc	HU2	Aitchison	2.04824	1.34833	2.16739	5.23845	2.36471	-0.579201	1.7059	-1.28791	1.04475	2.31235
Figure2b	MK251	Low	M	68.2932	34.0807	MetaCyc	HU2	Aitchison	-13.4473	2.684	1.07274	0.492592	-1.30056	-3.97783	1.812	-1.61387	5.55731	-2.98834
Figure2b	MK260	Low	F	68.7945	27.9155	MetaCyc	HU2	Aitchison	-0.265918	2.20891	2.34115	3.73427	-2.35316	-3.09867	1.37079	-0.453216	1.20301	-1.08334
Figure2b	MK261	High	M	69.6055	20.8307	MetaCyc	HU2	Aitchison	-12.5739	-3.78272	-0.278512	2.58906	1.5816	0.591423	4.43125	-2.40277	-1.75454	-0.841202
Figure2b	MK263	High	M	46.5918	20.5151	MetaCyc	HU2	Aitchison	15.4101	5.38955	-3.8603	0.680139	4.13492	-2.49231	-2.83734	0.481587	0.887134	2.46396
Figure2b	MK264	Low	M	69.2521	33.8021	MetaCyc	HU2	Aitchison	7.31286	-9.53056	-12.3821	-0.894638	-10.8782	-0.98055	0.394507	-6.70176	2.28834	-4.2696
Figure2b	MK275	Low	M	70.7589	23.5479	MetaCyc	HU2	Aitchison	11.3992	-4.2468	2.81599	0.663003	3.65521	-0.193215	2.30981	-1.60218	3.01363	-0.857061
Figure2b	MK279	Low	M	63.3014	28.4005	MetaCyc	HU2	Aitchison	9.83034	-1.61694	-1.67434	-6.5867	5.64864	0.224058	-2.35087	-3.1796	0.353852	4.96396
Figure2b	MK285	High	F	63.3671	31.2175	MetaCyc	HU2	Aitchison	-1.92634	-10.297	-4.41007	-8.79762	-9.84662	-1.77881	-6.70452	-0.0667354	-1.38644	-2.54391
Figure2b	MK287	Low	F	65.0822	27.6398	MetaCyc	HU2	Aitchison	-14.0132	-0.34072	-2.44603	-4.45837	0.437813	0.414253	-2.90639	-1.11315	5.68376	-2.57615
Figure2b	MK288	High	F	68.9699	24.0346	MetaCyc	HU2	Aitchison	-4.54984	1.51809	-1.41686	2.35593	3.03862	0.274031	0.40371	1.26673	2.81126	1.2441
Figure2b	MK289	Low	M	76.463	33.91	MetaCyc	HU2	Aitchison	-15.9022	5.43494	8.04352	6.12172	-6.80774	-6.66999	-4.28107	-1.00486	-2.18503	3.59924
Figure2b	MK291	High	F	77.8493	26.0375	MetaCyc	HU2	Aitchison	-5.03121	-0.525748	10.0376	-3.17517	-3.63543	-2.8914	-2.40455	-1.8482	-0.052284	2.43588
Figure2b	MK292	High	F	60.9781	22.1453	MetaCyc	HU2	Aitchison	-10.0651	-1.25027	4.94434	1.23002	-1.82593	-2.29476	-0.364693	-0.9426	0.00510058	1.46818
Figure2b	MK300	High	M	68.0904	20.9042	MetaCyc	HU2	Aitchison	-16.5851	-1.29241	2.56884	6.20136	-3.37776	0.138778	2.16749	-5.05424	3.47419	0.523348
Figure2b	MK304	High	M	64.0685	25.8806	MetaCyc	HU2	Aitchison	-9.24658	-0.353218	-1.17291	0.657994	2.71268	-0.0316013	1.2404	-1.20898	3.97798	0.208315
Figure2b	MK309	Low	M	74.5589	32.8306	MetaCyc	HU2	Aitchison	5.13245	0.279658	-3.7054	0.482818	-4.81144	10.4771	1.38121	-0.145211	-0.508923	4.11819
Figure2b	MK310	Low	M	74.8219	26.3036	MetaCyc	HU2	Aitchison	6.40205	9.23268	-0.118712	0.56034	-2.50216	9.75892	-3.99626	2.36873	1.29348	-2.98325
Figure2b	MK311	High	M	67.1671	26.0276	MetaCyc	HU2	Aitchison	-3.59214	2.70807	0.97221	-1.40457	1.3126	0.108932	-4.01962	1.25586	2.38901	0.523537
Figure2b	MK316	Low	F	76.5589	22.151	MetaCyc	HU2	Aitchison	9.78971	-1.33878	-3.15211	-4.40069	3.83647	-1.95868	-0.296908	-0.402813	-3.00513	2.88865
Figure2b	MK322	Low	M	60.2685	30.9917	MetaCyc	HU2	Aitchison	17.3697	1.78752	0.0555067	-0.982555	3.42706	0.509813	-4.87785	2.56505	-0.808094	1.53384
Figure2b	MK323	High	M	70.011	28.4082	MetaCyc	HU2	Aitchison	-0.39223	10.2256	-2.40997	-4.1419	-1.33341	1.39147	4.17855	-0.189071	2.52916	-0.872036
Figure2b	MK324	High	M	79.8247	18.5185	MetaCyc	HU2	Aitchison	-14.1485	3.25887	-1.0813	0.195773	2.10849	-1.37249	-2.13421	4.34176	3.0072	-0.592265
Figure2b	MK325	High	F	64.9014	22.8928	MetaCyc	HU2	Aitchison	-8.88722	-2.83231	-2.61065	1.61617	3.31054	3.34077	0.00695553	-3.91036	-3.64296	-1.84598
Figure2b	MK329	High	M	77.3068	26.6436	MetaCyc	HU2	Aitchison	-15.9935	-4.73633	0.00460895	1.70461	5.12244	2.37142	0.299099	-6.51909	-4.95603	-2.39949
Figure2b	MT100	Low	M	57.7041	16.9796	MetaCyc	HU2	Aitchison	-3.51226	2.11648	-0.618426	-10.4249	0.270039	0.13558	5.63507	-3.06257	4.61065	5.29596
Figure2b	MT195	High	M	69.2521	35.2941	MetaCyc	HU2	Aitchison	14.4721	-4.26902	4.16376	5.30301	3.90436	2.94385	-1.32474	0.0706719	1.33615	-1.17927
Figure2b	MT196	High	M	71.8904	27.9155	MetaCyc	HU2	Aitchison	14.6379	-7.03467	-9.36784	5.19705	-6.07753	2.08226	0.330883	1.91833	-1.54055	0.591349
Figure2b	MT205	Low	M	65.1151	28.6851	MetaCyc	HU2	Aitchison	-13.0785	-3.13056	-4.30007	3.12794	3.3929	2.80406	3.03546	-0.788819	2.20703	-0.458918
Figure2b	MT213	High	F	65.3589	37.1652	MetaCyc	HU2	Aitchison	-10.1082	1.65098	-3.21642	2.94458	0.569676	3.18207	-0.782293	1.05787	-0.0699098	-2.21093
Figure2b	MT216	Low	M	64.0685	21.2963	MetaCyc	HU2	Aitchison	-9.98316	-9.05262	1.15985	4.80338	-10.068	3.81411	1.16688	6.96533	-1.83409	1.82555
Figure2b	MT218	Low	M	51.9425	25.5354	MetaCyc	HU2	Aitchison	-0.792905	0.611689	6.73644	0.467113	-4.21787	-5.35494	-0.990461	0.512147	0.315943	1.91839
Figure2b	MT219	High	F	75.3671	21.4573	MetaCyc	HU2	Aitchison	-18.0924	-3.48673	-0.0678648	0.649278	7.37454	2.50298	-1.72606	-5.47138	-7.18228	-1.9317
Figure2b	MT226	High	F	72.389	21.9671	MetaCyc	HU2	Aitchison	-4.25348	-5.4156	1.3813	6.83036	5.08362	-0.059682	4.11047	-4.92495	-2.79421	3.37996
Figure2b	MT229	High	M	54.3863	32.2831	MetaCyc	HU2	Aitchison	11.7796	9.70069	5.79825	1.95005	-2.2135	5.94715	-0.0838866	-3.26441	-0.445697	-1.54823
Figure2b	MT230	High	M	82.4959	32.1799	MetaCyc	HU2	Aitchison	-12.7691	1.94281	0.402571	-5.89712	1.00334	-3.03068	-3.87267	0.258266	0.625911	-2.91787
Figure2b	MT231	High	M	62.6493	40.1592	MetaCyc	HU2	Aitchison	18.6296	1.43598	1.28723	-1.27131	-1.76653	-2.15298	0.349725	3.89288	0.520076	-1.66317
Figure2b	MT232	Low	F	57.7918	39.6694	MetaCyc	HU2	Aitchison	-8.14741	-1.32847	2.61872	0.545095	-0.0858796	-4.39484	-1.44082	-4.55628	-1.17245	3.20317
Figure2b	MT235	Low	M	60.5096	26.8519	MetaCyc	HU2	Aitchison	15.9603	-6.98921	10.2135	-8.48526	-0.550264	-2.83202	10.8662	4.811	-2.13804	-4.69064
Figure2b	MT237	High	F	87.0411	33.2671	MetaCyc	HU2	Aitchison	-19.3481	3.91488	-1.54078	-1.41817	0.0126876	-3.28839	-3.11507	-1.9281	6.46466	-3.29181
Figure2b	MT238	Low	M	60.6384	17.9163	MetaCyc	HU2	Aitchison	10.8814	0.70632	3.86742	-0.720869	1.01927	-1.38606	-0.262599	-2.62264	2.29309	2.08022
Figure2b	MT239	High	F	79.2822	21.4844	MetaCyc	HU2	Aitchison	1.51161	1.08525	-3.62094	1.65606	-0.68286	-3.15776	1.31666	-2.10789	0.623583	-1.59105
Figure2b	MT240	Low	M	63.537	35.8302	MetaCyc	HU2	Aitchison	2.85975	12.4887	2.51673	-3.23078	0.778321	9.25399	-2.54085	-3.62712	-1.5444	3.51919
Figure2b	MT241	High	M	74.1479	21.3839	MetaCyc	HU2	Aitchison	14.4675	-8.1022	-6.71044	-0.516362	0.615318	-1.86462	-7.62316	-2.21032	3.35112	-1.09713
Figure2b	MT242	Low	F	64.474	26.4381	MetaCyc	HU2	Aitchison	20.4243	-3.50653	-0.101883	2.64317	0.146795	-2.2332	7.86246	-0.471769	3.50717	-1.44281
Figure2b	MT245	Low	M	54.674	26.1493	MetaCyc	HU2	Aitchison	20.9167	5.13859	-5.02743	3.70863	4.76306	-4.63221	-4.33083	5.0609	-1.12506	1.58752
Figure2b	MT246	Low	F	64.7781	34.7222	MetaCyc	HU2	Aitchison	3.35048	-6.78379	-2.03036	3.27152	0.311197	7.04792	1.0663	0.777547	-4.25786	-1.46053
Figure2b	MT247	Low	M	64.2685	29.4118	MetaCyc	HU2	Aitchison	-3.41868	10.1491	-4.30477	-1.50774	-1.96635	5.07451	0.219403	-3.92426	-0.855136	4.30835
Figure2b	MT249	Low	F	67.9918	19.052	MetaCyc	HU2	Aitchison	13.7078	-0.0529154	-6.06279	1.04312	5.99597	-5.31091	0.853893	1.35392	0.161637	0.507528
Figure2b	MT251	Low	F	72.8959	27.5312	MetaCyc	HU2	Aitchison	3.50962	-0.799927	4.25001	0.568251	3.81538	4.91795	-5.83383	1.58821	-3.00697	-1.57977
Figure2b	MT252	Low	M	66.7041	31.6374	MetaCyc	HU2	Aitchison	20.156	3.61369	-2.82755	6.24763	2.84565	-1.42662	-1.65243	1.65493	1.80927	1.48279
Figure2b	MT253	High	M	56.5781	31.3536	MetaCyc	HU2	Aitchison	-19.7103	2.29656	0.397039	-1.26677	4.32513	-3.27512	-2.86827	3.781	4.38911	-0.938622
Figure2b	MT254	Low	M	64.3781	31.0979	MetaCyc	HU2	Aitchison	-13.6174	-1.7181	6.85281	5.78189	-7.03133	-0.689502	-3.83954	1.79684	-1.04913	4.75862

[truncated: 15 more sheets: F2c, F2d, F3a, F3b, F3c, F3d, F3e, F3f, F4a, F4b, S4, S5a, S5b, S5c, S11]
